# Supplementary material for: CRISPRi screening reveals E. coli’s anaerobic-like respiratory adaptations to gentamicin: membrane depolarization by CpxR
Source: mSystems. 2025 Jun 16;10(7):e00353-25. doi: 10.1128/msystems.00353-25 (PMC12282077; doi:10.1128/msystems.00353-25)
Supplement: Table S1 — A synthetic sgRNA library for targeting E. coli K-12 MG1655 coding sequences. [file msystems.00353-25-s0002.xlsx]

## Sheet: Sheet1
Supplementary Table 1. A synthetic sgRNA library targeting for E. coli K-12 MG1655 coding sequences
#	Primer Name	5' -flanking sequence	N20 spacer sequence	3' flanking sequence	Length
1	F1_206_228_1_1_1	GCTCAGTCCTAGGTATAATACTAGTA	GGTGATGGTGGTGGTAATGG	GTTTTAGAGCTAGAAATAGCAAGTTAAAATAAG	79
2	F2_398_420_1_25_2	GCTCAGTCCTAGGTATAATACTAGTA	GGCATTGCTTTCCAGAATAT	GTTTTAGAGCTAGAAATAGCAAGTTAAAATAAG	79
3	F3_437_459_2_25_2	GCTCAGTCCTAGGTATAATACTAGTA	GGCGGGGGCAGAGAGGACGG	GTTTTAGAGCTAGAAATAGCAAGTTAAAATAAG	79
4	F4_551_573_3_25_2	GCTCAGTCCTAGGTATAATACTAGTA	GGCGAGTCCCGTCAAAAGTT	GTTTTAGAGCTAGAAATAGCAAGTTAAAATAAG	79
5	F5_648_670_4_25_2	GCTCAGTCCTAGGTATAATACTAGTA	CCAACAAACTAATGCCATGC	GTTTTAGAGCTAGAAATAGCAAGTTAAAATAAG	79
6	F6_740_762_5_25_2	GCTCAGTCCTAGGTATAATACTAGTA	ACCGCGCGCTTCTAATACGC	GTTTTAGAGCTAGAAATAGCAAGTTAAAATAAG	79
7	F7_845_867_6_25_2	GCTCAGTCCTAGGTATAATACTAGTA	GCTTGCCGCAATACGGCGGG	GTTTTAGAGCTAGAAATAGCAAGTTAAAATAAG	79
8	F8_956_978_7_25_2	GCTCAGTCCTAGGTATAATACTAGTA	CAGCACCGCAGCAGAGTAGT	GTTTTAGAGCTAGAAATAGCAAGTTAAAATAAG	79
9	F9_1037_1059_8_25_2	GCTCAGTCCTAGGTATAATACTAGTA	GGGCACCTGACGCGGGTCGC	GTTTTAGAGCTAGAAATAGCAAGTTAAAATAAG	79
10	F10_1137_1159_9_25_2	GCTCAGTCCTAGGTATAATACTAGTA	GGGCGATGGGGGTAATGGTG	GTTTTAGAGCTAGAAATAGCAAGTTAAAATAAG	79
11	F11_1249_1271_10_25_2	GCTCAGTCCTAGGTATAATACTAGTA	AGATTGGAAATGCCCTTGAC	GTTTTAGAGCTAGAAATAGCAAGTTAAAATAAG	79
12	F12_1361_1383_11_25_2	GCTCAGTCCTAGGTATAATACTAGTA	AATCAGCACCACGGAAATAC	GTTTTAGAGCTAGAAATAGCAAGTTAAAATAAG	79
13	F13_1473_1495_12_25_2	GCTCAGTCCTAGGTATAATACTAGTA	GTAAGCCTTCTTTCAGTTCC	GTTTTAGAGCTAGAAATAGCAAGTTAAAATAAG	79
14	F14_1559_1581_13_25_2	GCTCAGTCCTAGGTATAATACTAGTA	TTTCGCCGAGATCCCACGCA	GTTTTAGAGCTAGAAATAGCAAGTTAAAATAAG	79
15	F15_1682_1704_14_25_2	GCTCAGTCCTAGGTATAATACTAGTA	ATGAGTAACGCGCACGCCAG	GTTTTAGAGCTAGAAATAGCAAGTTAAAATAAG	79
16	F16_1847_1869_16_25_2	GCTCAGTCCTAGGTATAATACTAGTA	GGTGAGCAGAGCCTTCGAGT	GTTTTAGAGCTAGAAATAGCAAGTTAAAATAAG	79
17	F17_1953_1975_17_25_2	GCTCAGTCCTAGGTATAATACTAGTA	GCAGATGATATTCTTTCACG	GTTTTAGAGCTAGAAATAGCAAGTTAAAATAAG	79
18	F18_2037_2059_18_25_2	GCTCAGTCCTAGGTATAATACTAGTA	CAACGTGGAAACCTTCGCGC	GTTTTAGAGCTAGAAATAGCAAGTTAAAATAAG	79
19	F19_2145_2167_19_25_2	GCTCAGTCCTAGGTATAATACTAGTA	CCCCAACGTTGGTGTCATAG	GTTTTAGAGCTAGAAATAGCAAGTTAAAATAAG	79
20	F20_2297_2319_20_25_2	GCTCAGTCCTAGGTATAATACTAGTA	CCGCGCCAGCGTGGTCGCCT	GTTTTAGAGCTAGAAATAGCAAGTTAAAATAAG	79
21	F21_2338_2360_21_25_2	GCTCAGTCCTAGGTATAATACTAGTA	GAAAGATCATCTCGCGGGTC	GTTTTAGAGCTAGAAATAGCAAGTTAAAATAAG	79
22	F22_2443_2465_22_25_2	GCTCAGTCCTAGGTATAATACTAGTA	TTAAACTCTGCGGGCAGCAC	GTTTTAGAGCTAGAAATAGCAAGTTAAAATAAG	79
23	F23_2543_2565_23_25_2	GCTCAGTCCTAGGTATAATACTAGTA	CAAAACTTTTCCTTCATCAC	GTTTTAGAGCTAGAAATAGCAAGTTAAAATAAG	79
24	F24_2666_2688_24_25_2	GCTCAGTCCTAGGTATAATACTAGTA	ATAGTGGCTATAGAAGGCCA	GTTTTAGAGCTAGAAATAGCAAGTTAAAATAAG	79
25	F25_2747_2769_25_25_2	GCTCAGTCCTAGGTATAATACTAGTA	TAGCAGATCAGCAAAGACAC	GTTTTAGAGCTAGAAATAGCAAGTTAAAATAAG	79
26	F26_2817_2839_1_10_3	GCTCAGTCCTAGGTATAATACTAGTA	CATATTGGCACTGGAAGCCG	GTTTTAGAGCTAGAAATAGCAAGTTAAAATAAG	79
27	F27_2944_2966_2_10_3	GCTCAGTCCTAGGTATAATACTAGTA	GCTTATCGGCAAAGCGTCCG	GTTTTAGAGCTAGAAATAGCAAGTTAAAATAAG	79
28	F28_3019_3041_3_10_3	GCTCAGTCCTAGGTATAATACTAGTA	GAATTTGCTTACCCAGTTCC	GTTTTAGAGCTAGAAATAGCAAGTTAAAATAAG	79
29	F29_3149_3171_4_10_3	GCTCAGTCCTAGGTATAATACTAGTA	AGCAAACGAGTGTCATTAAG	GTTTTAGAGCTAGAAATAGCAAGTTAAAATAAG	79
30	F30_3204_3226_5_10_3	GCTCAGTCCTAGGTATAATACTAGTA	GTTGTCGTAATGAATGCTGC	GTTTTAGAGCTAGAAATAGCAAGTTAAAATAAG	79
31	F31_3332_3354_6_10_3	GCTCAGTCCTAGGTATAATACTAGTA	GCCGTCGAGACTTTAATCCC	GTTTTAGAGCTAGAAATAGCAAGTTAAAATAAG	79
32	F32_3438_3460_7_10_3	GCTCAGTCCTAGGTATAATACTAGTA	CTCAGGCTGACGGGAATAGC	GTTTTAGAGCTAGAAATAGCAAGTTAAAATAAG	79
33	F33_3502_3524_8_10_3	GCTCAGTCCTAGGTATAATACTAGTA	AGCCTGGCAGTAACCGTTCA	GTTTTAGAGCTAGAAATAGCAAGTTAAAATAAG	79
34	F34_3617_3639_9_10_3	GCTCAGTCCTAGGTATAATACTAGTA	GCAACGCGCTGGGCGGTTTC	GTTTTAGAGCTAGAAATAGCAAGTTAAAATAAG	79
35	F36_3786_3808_1_13_4	GCTCAGTCCTAGGTATAATACTAGTA	TTTGCCCAACCCCTGGGTTA	GTTTTAGAGCTAGAAATAGCAAGTTAAAATAAG	79
36	F37_3835_3857_2_13_4	GCTCAGTCCTAGGTATAATACTAGTA	CAGTCAGGCTGAATTCCGGC	GTTTTAGAGCTAGAAATAGCAAGTTAAAATAAG	79
37	F38_3934_3956_3_13_4	GCTCAGTCCTAGGTATAATACTAGTA	GCTCTTCCAGGATTTCCTGT	GTTTTAGAGCTAGAAATAGCAAGTTAAAATAAG	79
38	F39_4037_4059_4_13_4	GCTCAGTCCTAGGTATAATACTAGTA	AAATCTTTAAATGCCAGCGT	GTTTTAGAGCTAGAAATAGCAAGTTAAAATAAG	79
39	F40_4134_4156_5_13_4	GCTCAGTCCTAGGTATAATACTAGTA	CACTGCCGCTCCGGTATCAC	GTTTTAGAGCTAGAAATAGCAAGTTAAAATAAG	79
40	F41_4275_4297_6_13_4	GCTCAGTCCTAGGTATAATACTAGTA	GGCATCGAAATCGCCGTCGA	GTTTTAGAGCTAGAAATAGCAAGTTAAAATAAG	79
41	F42_4384_4406_7_13_4	GCTCAGTCCTAGGTATAATACTAGTA	AGCAAATCTGCGCCAGCAAA	GTTTTAGAGCTAGAAATAGCAAGTTAAAATAAG	79
42	F43_4450_4472_8_13_4	GCTCAGTCCTAGGTATAATACTAGTA	TTGGCACCGAGACAACCAGC	GTTTTAGAGCTAGAAATAGCAAGTTAAAATAAG	79
43	F44_4551_4573_9_13_4	GCTCAGTCCTAGGTATAATACTAGTA	TGGCACGGTATCGTTCACGT	GTTTTAGAGCTAGAAATAGCAAGTTAAAATAAG	79
44	F45_4649_4671_10_13_4	GCTCAGTCCTAGGTATAATACTAGTA	TCCACACGCGGCCAGTTGTT	GTTTTAGAGCTAGAAATAGCAAGTTAAAATAAG	79
45	F46_4737_4759_11_13_4	GCTCAGTCCTAGGTATAATACTAGTA	CTCACGCATTGTCTGTTGCG	GTTTTAGAGCTAGAAATAGCAAGTTAAAATAAG	79
46	F47_4852_4874_12_13_4	GCTCAGTCCTAGGTATAATACTAGTA	TCGCCGGATGCGCGGTGCCG	GTTTTAGAGCTAGAAATAGCAAGTTAAAATAAG	79
47	F48_4952_4974_13_13_4	GCTCAGTCCTAGGTATAATACTAGTA	GGCAGATTATGTGAAAGCAA	GTTTTAGAGCTAGAAATAGCAAGTTAAAATAAG	79
48	F49_5268_5290_1_3_5	GCTCAGTCCTAGGTATAATACTAGTA	CATGGGAGCGACCAGAACCA	GTTTTAGAGCTAGAAATAGCAAGTTAAAATAAG	79
49	F50_5392_5414_2_3_5	GCTCAGTCCTAGGTATAATACTAGTA	AATGTTGTTTCCACCAGCCG	GTTTTAGAGCTAGAAATAGCAAGTTAAAATAAG	79
50	F51_5440_5462_3_3_5	GCTCAGTCCTAGGTATAATACTAGTA	GCGGTGGCGGCGGTCCGTGT	GTTTTAGAGCTAGAAATAGCAAGTTAAAATAAG	79
51	F52_8254_8276_1_10_8	GCTCAGTCCTAGGTATAATACTAGTA	GGTGGTGTACTGACGAAGGG	GTTTTAGAGCTAGAAATAGCAAGTTAAAATAAG	79
52	F53_8338_8360_2_10_8	GCTCAGTCCTAGGTATAATACTAGTA	GTTAAGAATGAGAGAAGGGT	GTTTTAGAGCTAGAAATAGCAAGTTAAAATAAG	79
53	F54_8458_8480_3_10_8	GCTCAGTCCTAGGTATAATACTAGTA	AATATTTACTGCCAGTTTGT	GTTTTAGAGCTAGAAATAGCAAGTTAAAATAAG	79
54	F55_8542_8564_4_10_8	GCTCAGTCCTAGGTATAATACTAGTA	AATTGACGCTTCGGTGTCAT	GTTTTAGAGCTAGAAATAGCAAGTTAAAATAAG	79
55	F56_8644_8666_5_10_8	GCTCAGTCCTAGGTATAATACTAGTA	TGCAGCACGGATACCCTGCC	GTTTTAGAGCTAGAAATAGCAAGTTAAAATAAG	79
56	F57_8756_8778_6_10_8	GCTCAGTCCTAGGTATAATACTAGTA	GGCCAACAAACGGCGAGATC	GTTTTAGAGCTAGAAATAGCAAGTTAAAATAAG	79
57	F58_8838_8860_7_10_8	GCTCAGTCCTAGGTATAATACTAGTA	TCAGATACAGAAACCACGCC	GTTTTAGAGCTAGAAATAGCAAGTTAAAATAAG	79
58	F59_8957_8979_8_10_8	GCTCAGTCCTAGGTATAATACTAGTA	GTGCCGGTGCGATGGTCAGA	GTTTTAGAGCTAGAAATAGCAAGTTAAAATAAG	79
59	F60_9054_9076_9_10_8	GCTCAGTCCTAGGTATAATACTAGTA	TCGGACTCAGTGATACGCGC	GTTTTAGAGCTAGAAATAGCAAGTTAAAATAAG	79
60	F61_9152_9174_10_10_8	GCTCAGTCCTAGGTATAATACTAGTA	TCATTTTTTCCAGTTTTTCC	GTTTTAGAGCTAGAAATAGCAAGTTAAAATAAG	79
61	F62_9334_9356_1_6_9	GCTCAGTCCTAGGTATAATACTAGTA	GCTGGATGCGCGATCAGAGA	GTTTTAGAGCTAGAAATAGCAAGTTAAAATAAG	79
62	F63_9415_9437_2_6_9	GCTCAGTCCTAGGTATAATACTAGTA	GGTTTCCAGTTCAAACGGCG	GTTTTAGAGCTAGAAATAGCAAGTTAAAATAAG	79
63	F64_9506_9528_3_6_9	GCTCAGTCCTAGGTATAATACTAGTA	CGCCCGTGGTGAGCACCAGA	GTTTTAGAGCTAGAAATAGCAAGTTAAAATAAG	79
64	F65_9617_9639_4_6_9	GCTCAGTCCTAGGTATAATACTAGTA	GTACAAAATGCAGGCTGATC	GTTTTAGAGCTAGAAATAGCAAGTTAAAATAAG	79
65	F66_9711_9733_5_6_9	GCTCAGTCCTAGGTATAATACTAGTA	AGCGTCTCTTTAATAGACTT	GTTTTAGAGCTAGAAATAGCAAGTTAAAATAAG	79
66	F67_9819_9841_6_6_9	GCTCAGTCCTAGGTATAATACTAGTA	TCCGGTGCCGTTTCAACGTA	GTTTTAGAGCTAGAAATAGCAAGTTAAAATAAG	79
67	F68_12186_12208_1_20_13	GCTCAGTCCTAGGTATAATACTAGTA	CACAAGAGTTGGTAGTACCC	GTTTTAGAGCTAGAAATAGCAAGTTAAAATAAG	79
68	F69_12266_12288_2_20_13	GCTCAGTCCTAGGTATAATACTAGTA	ATAGGCAATGATAGAAGGCG	GTTTTAGAGCTAGAAATAGCAAGTTAAAATAAG	79
69	F70_12375_12397_3_20_13	GCTCAGTCCTAGGTATAATACTAGTA	CCTGGAAGCGGCGACCAATC	GTTTTAGAGCTAGAAATAGCAAGTTAAAATAAG	79
70	F71_12483_12505_4_20_13	GCTCAGTCCTAGGTATAATACTAGTA	TCTGCGGCGGTGCCATTTTC	GTTTTAGAGCTAGAAATAGCAAGTTAAAATAAG	79
71	F72_12584_12606_5_20_13	GCTCAGTCCTAGGTATAATACTAGTA	ATCGTTAAAGTATGCCGGTA	GTTTTAGAGCTAGAAATAGCAAGTTAAAATAAG	79
72	F73_12676_12698_6_20_13	GCTCAGTCCTAGGTATAATACTAGTA	TAAGCCAGCGCAGCTGCGGT	GTTTTAGAGCTAGAAATAGCAAGTTAAAATAAG	79
73	F74_12806_12828_7_20_13	GCTCAGTCCTAGGTATAATACTAGTA	GTTGGTTGCCAGAACTTCGA	GTTTTAGAGCTAGAAATAGCAAGTTAAAATAAG	79
74	F75_12864_12886_8_20_13	GCTCAGTCCTAGGTATAATACTAGTA	CAACCAGATAGTTGATCAGA	GTTTTAGAGCTAGAAATAGCAAGTTAAAATAAG	79
75	F76_12986_13008_9_20_13	GCTCAGTCCTAGGTATAATACTAGTA	GTTAACGTCGGTCTGCTGAG	GTTTTAGAGCTAGAAATAGCAAGTTAAAATAAG	79
76	F77_13083_13105_10_20_13	GCTCAGTCCTAGGTATAATACTAGTA	GGTTTACCAGATCTTCAACC	GTTTTAGAGCTAGAAATAGCAAGTTAAAATAAG	79
77	F78_13176_13198_11_20_13	GCTCAGTCCTAGGTATAATACTAGTA	TACGAGTCTGACCACCAACG	GTTTTAGAGCTAGAAATAGCAAGTTAAAATAAG	79
78	F80_13370_13392_13_20_13	GCTCAGTCCTAGGTATAATACTAGTA	CGTCGTCATCACACCGCCCA	GTTTTAGAGCTAGAAATAGCAAGTTAAAATAAG	79
79	F81_13472_13494_14_20_13	GCTCAGTCCTAGGTATAATACTAGTA	TTCACCCTGCAGCACATGGA	GTTTTAGAGCTAGAAATAGCAAGTTAAAATAAG	79
80	F82_13570_13592_15_20_13	GCTCAGTCCTAGGTATAATACTAGTA	TCGAAGGTAACTTCGATCTG	GTTTTAGAGCTAGAAATAGCAAGTTAAAATAAG	79
81	F83_13698_13720_16_20_13	GCTCAGTCCTAGGTATAATACTAGTA	CTGCGTCGCGTACCATTTTC	GTTTTAGAGCTAGAAATAGCAAGTTAAAATAAG	79
82	F84_13773_13795_17_20_13	GCTCAGTCCTAGGTATAATACTAGTA	TGTGCAGCAGATGGTCGCCC	GTTTTAGAGCTAGAAATAGCAAGTTAAAATAAG	79
83	F85_13907_13929_18_20_13	GCTCAGTCCTAGGTATAATACTAGTA	CTGCATTTTCGCTTCGATAG	GTTTTAGAGCTAGAAATAGCAAGTTAAAATAAG	79
84	F86_13967_13989_19_20_13	GCTCAGTCCTAGGTATAATACTAGTA	CTGCTGGGCATGTTGCTGCT	GTTTTAGAGCTAGAAATAGCAAGTTAAAATAAG	79
85	F88_14205_14227_1_12_14	GCTCAGTCCTAGGTATAATACTAGTA	TTCACGCTCTTCCGCTGTTT	GTTTTAGAGCTAGAAATAGCAAGTTAAAATAAG	79
86	F89_14272_14294_2_12_14	GCTCAGTCCTAGGTATAATACTAGTA	CCTCTTTGTCACCCTGGTTA	GTTTTAGAGCTAGAAATAGCAAGTTAAAATAAG	79
87	F91_14538_14560_4_12_14	GCTCAGTCCTAGGTATAATACTAGTA	GCCACGTACAGCTTCTTCGA	GTTTTAGAGCTAGAAATAGCAAGTTAAAATAAG	79
88	F92_14575_14597_5_12_14	GCTCAGTCCTAGGTATAATACTAGTA	ACTCTTCCAGAGTCGGAATG	GTTTTAGAGCTAGAAATAGCAAGTTAAAATAAG	79
89	F93_14686_14708_6_12_14	GCTCAGTCCTAGGTATAATACTAGTA	GCTGTACAGCGAAGAATCCC	GTTTTAGAGCTAGAAATAGCAAGTTAAAATAAG	79
90	F94_14805_14827_7_12_14	GCTCAGTCCTAGGTATAATACTAGTA	CACCCCTGCCGGGATTTTAA	GTTTTAGAGCTAGAAATAGCAAGTTAAAATAAG	79
91	F95_14885_14907_8_12_14	GCTCAGTCCTAGGTATAATACTAGTA	TGAACGTACAGATCGCCTGC	GTTTTAGAGCTAGAAATAGCAAGTTAAAATAAG	79
92	F96_14968_14990_9_12_14	GCTCAGTCCTAGGTATAATACTAGTA	CCGCCATAGCGAAGTTGATC	GTTTTAGAGCTAGAAATAGCAAGTTAAAATAAG	79
93	F97_15076_15098_10_12_14	GCTCAGTCCTAGGTATAATACTAGTA	TGACGCCTTTACCGCGCATA	GTTTTAGAGCTAGAAATAGCAAGTTAAAATAAG	79
94	F98_15217_15239_11_12_14	GCTCAGTCCTAGGTATAATACTAGTA	GGCTGTTGTGCTCGCCGGTT	GTTTTAGAGCTAGAAATAGCAAGTTAAAATAAG	79
95	F100_16507_16529_11_12_15	GCTCAGTCCTAGGTATAATACTAGTA	CTGGGGGGGAAATCCAGCGA	GTTTTAGAGCTAGAAATAGCAAGTTAAAATAAG	79
96	F102_17523_17545_1_12_18	GCTCAGTCCTAGGTATAATACTAGTA	GATAAGAATAATGCCTCCCG	GTTTTAGAGCTAGAAATAGCAAGTTAAAATAAG	79
97	F103_17589_17611_2_12_18	GCTCAGTCCTAGGTATAATACTAGTA	AAAGTCGTGATACCATCCAC	GTTTTAGAGCTAGAAATAGCAAGTTAAAATAAG	79
98	F104_17704_17726_3_12_18	GCTCAGTCCTAGGTATAATACTAGTA	TAACTTCCAGACCGACTAAC	GTTTTAGAGCTAGAAATAGCAAGTTAAAATAAG	79
99	F105_17810_17832_4_12_18	GCTCAGTCCTAGGTATAATACTAGTA	AAAGCCAGATAGAGTAATGC	GTTTTAGAGCTAGAAATAGCAAGTTAAAATAAG	79
100	F106_17933_17955_5_12_18	GCTCAGTCCTAGGTATAATACTAGTA	AAAAAGATCTTCAGCGCTAA	GTTTTAGAGCTAGAAATAGCAAGTTAAAATAAG	79
101	F107_18033_18055_6_12_18	GCTCAGTCCTAGGTATAATACTAGTA	TACAGCCGCGACGCCAAGAG	GTTTTAGAGCTAGAAATAGCAAGTTAAAATAAG	79
102	F108_18097_18119_7_12_18	GCTCAGTCCTAGGTATAATACTAGTA	CAAGAATATAGACGCCCGTG	GTTTTAGAGCTAGAAATAGCAAGTTAAAATAAG	79
103	F109_18200_18222_8_12_18	GCTCAGTCCTAGGTATAATACTAGTA	CGCCCATGCTTCTCTTTCAA	GTTTTAGAGCTAGAAATAGCAAGTTAAAATAAG	79
104	F110_18342_18364_9_12_18	GCTCAGTCCTAGGTATAATACTAGTA	GATCCCCAATGGCAGAATGG	GTTTTAGAGCTAGAAATAGCAAGTTAAAATAAG	79
105	F111_18389_18411_10_12_18	GCTCAGTCCTAGGTATAATACTAGTA	CAGAACAGACTAATCCCCAG	GTTTTAGAGCTAGAAATAGCAAGTTAAAATAAG	79
106	F112_18525_18547_11_12_18	GCTCAGTCCTAGGTATAATACTAGTA	TACGCTACCAAAGGCCAGGC	GTTTTAGAGCTAGAAATAGCAAGTTAAAATAAG	79
107	F114_18741_18763_1_10_19	GCTCAGTCCTAGGTATAATACTAGTA	CATGCCAGAAGTAATACAAG	GTTTTAGAGCTAGAAATAGCAAGTTAAAATAAG	79
108	F115_18821_18843_2_10_19	GCTCAGTCCTAGGTATAATACTAGTA	CGCTCGAATCTGTCCGGTAA	GTTTTAGAGCTAGAAATAGCAAGTTAAAATAAG	79
109	F116_18932_18954_3_10_19	GCTCAGTCCTAGGTATAATACTAGTA	GCTTAAGGTGAACATTTTAT	GTTTTAGAGCTAGAAATAGCAAGTTAAAATAAG	79
110	F117_19031_19053_4_10_19	GCTCAGTCCTAGGTATAATACTAGTA	TACGCTACTGACCAGGCGTT	GTTTTAGAGCTAGAAATAGCAAGTTAAAATAAG	79
111	F118_19171_19193_5_10_19	GCTCAGTCCTAGGTATAATACTAGTA	TCCTGCTGCGTAGAGTCTAT	GTTTTAGAGCTAGAAATAGCAAGTTAAAATAAG	79
112	F119_19249_19271_6_10_19	GCTCAGTCCTAGGTATAATACTAGTA	GGGAACGGTTTTTCTGGTGG	GTTTTAGAGCTAGAAATAGCAAGTTAAAATAAG	79
113	F120_19352_19374_7_10_19	GCTCAGTCCTAGGTATAATACTAGTA	GATTTCTACGTTTAATCCCT	GTTTTAGAGCTAGAAATAGCAAGTTAAAATAAG	79
114	F121_19442_19464_8_10_19	GCTCAGTCCTAGGTATAATACTAGTA	GTCATATGCATAAAGCGTTG	GTTTTAGAGCTAGAAATAGCAAGTTAAAATAAG	79
115	F122_19524_19546_9_10_19	GCTCAGTCCTAGGTATAATACTAGTA	TCCGCTCAGCAAAAATAGCA	GTTTTAGAGCTAGAAATAGCAAGTTAAAATAAG	79
116	F124_21186_21208_1_3_23	GCTCAGTCCTAGGTATAATACTAGTA	CATCACTACGTAACGAGTGC	GTTTTAGAGCTAGAAATAGCAAGTTAAAATAAG	79
117	F125_21286_21308_2_3_23	GCTCAGTCCTAGGTATAATACTAGTA	ATTGCCATGGCGCAAATCAC	GTTTTAGAGCTAGAAATAGCAAGTTAAAATAAG	79
118	F127_21439_21461_1_10_24	GCTCAGTCCTAGGTATAATACTAGTA	CACACCCTTCTTGCGGGGCC	GTTTTAGAGCTAGAAATAGCAAGTTAAAATAAG	79
119	F128_21551_21573_2_10_24	GCTCAGTCCTAGGTATAATACTAGTA	TCAAAAAGCATCACCATCAC	GTTTTAGAGCTAGAAATAGCAAGTTAAAATAAG	79
120	F129_21609_21631_3_10_24	GCTCAGTCCTAGGTATAATACTAGTA	CAGCCGGGTCAGTCTTGCCG	GTTTTAGAGCTAGAAATAGCAAGTTAAAATAAG	79
121	F130_21714_21736_4_10_24	GCTCAGTCCTAGGTATAATACTAGTA	ATCGCTGATGAAATTTTGCG	GTTTTAGAGCTAGAAATAGCAAGTTAAAATAAG	79
122	F131_21861_21883_5_10_24	GCTCAGTCCTAGGTATAATACTAGTA	TTCGCAAAAAGTTTGCGTAC	GTTTTAGAGCTAGAAATAGCAAGTTAAAATAAG	79
123	F132_21909_21931_6_10_24	GCTCAGTCCTAGGTATAATACTAGTA	ATCCGCAAGGGCCTGACGCA	GTTTTAGAGCTAGAAATAGCAAGTTAAAATAAG	79
124	F133_22027_22049_7_10_24	GCTCAGTCCTAGGTATAATACTAGTA	GCAGCGGTACATTCGCCGTC	GTTTTAGAGCTAGAAATAGCAAGTTAAAATAAG	79
125	F134_22112_22134_8_10_24	GCTCAGTCCTAGGTATAATACTAGTA	ATGTTTGCCACGCCGGGTAA	GTTTTAGAGCTAGAAATAGCAAGTTAAAATAAG	79
126	F135_22216_22238_9_10_24	GCTCAGTCCTAGGTATAATACTAGTA	TACGCAGCACTACTTGTATA	GTTTTAGAGCTAGAAATAGCAAGTTAAAATAAG	79
127	F136_22311_22333_10_10_24	GCTCAGTCCTAGGTATAATACTAGTA	TAGCCCAAAAAATTCGCGGG	GTTTTAGAGCTAGAAATAGCAAGTTAAAATAAG	79
128	F137_22410_22432_1_29_25	GCTCAGTCCTAGGTATAATACTAGTA	CCCTGTTTCCGGCAAATTCA	GTTTTAGAGCTAGAAATAGCAAGTTAAAATAAG	79
129	F138_22513_22535_2_29_25	GCTCAGTCCTAGGTATAATACTAGTA	TTTTGCCTTTTTTAGCCGCA	GTTTTAGAGCTAGAAATAGCAAGTTAAAATAAG	79
130	F139_22632_22654_3_29_25	GCTCAGTCCTAGGTATAATACTAGTA	GTCATAACCGGAAAGCCCTT	GTTTTAGAGCTAGAAATAGCAAGTTAAAATAAG	79
131	F140_22691_22713_4_29_25	GCTCAGTCCTAGGTATAATACTAGTA	TGCTCGACTTTCAGCTCGAT	GTTTTAGAGCTAGAAATAGCAAGTTAAAATAAG	79
132	F141_22816_22838_5_29_25	GCTCAGTCCTAGGTATAATACTAGTA	AGTCGCCCAGCACGCCCAGA	GTTTTAGAGCTAGAAATAGCAAGTTAAAATAAG	79
133	F142_22921_22943_6_29_25	GCTCAGTCCTAGGTATAATACTAGTA	CTGGCTTCGCGCCTTTGTGC	GTTTTAGAGCTAGAAATAGCAAGTTAAAATAAG	79
134	F143_23012_23034_7_29_25	GCTCAGTCCTAGGTATAATACTAGTA	TGGAAAGCAACGTCGATGGA	GTTTTAGAGCTAGAAATAGCAAGTTAAAATAAG	79
135	F144_23112_23134_8_29_25	GCTCAGTCCTAGGTATAATACTAGTA	AGGCAGAGTCCACGGCGTGG	GTTTTAGAGCTAGAAATAGCAAGTTAAAATAAG	79
136	F145_23199_23221_9_29_25	GCTCAGTCCTAGGTATAATACTAGTA	CAGATCTTTCGCCAGAATCA	GTTTTAGAGCTAGAAATAGCAAGTTAAAATAAG	79
137	F146_23310_23332_10_29_25	GCTCAGTCCTAGGTATAATACTAGTA	GTCGAAGCCCATAAACGGAT	GTTTTAGAGCTAGAAATAGCAAGTTAAAATAAG	79
138	F147_23391_23413_11_29_25	GCTCAGTCCTAGGTATAATACTAGTA	GTCCGGGCCGTGGCCAGGCG	GTTTTAGAGCTAGAAATAGCAAGTTAAAATAAG	79
139	F148_23495_23517_12_29_25	GCTCAGTCCTAGGTATAATACTAGTA	ACGTTCACGCCATCCAGCGT	GTTTTAGAGCTAGAAATAGCAAGTTAAAATAAG	79
140	F149_23600_23622_13_29_25	GCTCAGTCCTAGGTATAATACTAGTA	GTTTTGTGACGCCAGCAGCA	GTTTTAGAGCTAGAAATAGCAAGTTAAAATAAG	79
141	F150_23722_23744_14_29_25	GCTCAGTCCTAGGTATAATACTAGTA	TACGCGCCTGGCCCCAGTCC	GTTTTAGAGCTAGAAATAGCAAGTTAAAATAAG	79
142	F151_23796_23818_15_29_25	GCTCAGTCCTAGGTATAATACTAGTA	CAGTGACATCGGTACACCCC	GTTTTAGAGCTAGAAATAGCAAGTTAAAATAAG	79
143	F152_23905_23927_16_29_25	GCTCAGTCCTAGGTATAATACTAGTA	CATCGAGATCCCACCACGCC	GTTTTAGAGCTAGAAATAGCAAGTTAAAATAAG	79
144	F153_24000_24022_17_29_25	GCTCAGTCCTAGGTATAATACTAGTA	AACAGAAGAGTGGGTAGATC	GTTTTAGAGCTAGAAATAGCAAGTTAAAATAAG	79
145	F154_24108_24130_18_29_25	GCTCAGTCCTAGGTATAATACTAGTA	CATCGCGGTGGAGATCATTA	GTTTTAGAGCTAGAAATAGCAAGTTAAAATAAG	79
146	F155_24207_24229_19_29_25	GCTCAGTCCTAGGTATAATACTAGTA	CGGCGAAACGGTATTGCCGA	GTTTTAGAGCTAGAAATAGCAAGTTAAAATAAG	79
147	F156_24294_24316_20_29_25	GCTCAGTCCTAGGTATAATACTAGTA	GTCAGAAACGGCCATTTCAC	GTTTTAGAGCTAGAAATAGCAAGTTAAAATAAG	79
148	F157_24401_24423_21_29_25	GCTCAGTCCTAGGTATAATACTAGTA	GGTTTCACCATATCTTTTGC	GTTTTAGAGCTAGAAATAGCAAGTTAAAATAAG	79
149	F158_24514_24536_22_29_25	GCTCAGTCCTAGGTATAATACTAGTA	TCAGACGCTGTACCACTTCG	GTTTTAGAGCTAGAAATAGCAAGTTAAAATAAG	79
150	F159_24600_24622_23_29_25	GCTCAGTCCTAGGTATAATACTAGTA	CGCCACACTGTCCGCTTTGG	GTTTTAGAGCTAGAAATAGCAAGTTAAAATAAG	79
151	F160_24693_24715_24_29_25	GCTCAGTCCTAGGTATAATACTAGTA	CCACACTTCATCAGCGGTGA	GTTTTAGAGCTAGAAATAGCAAGTTAAAATAAG	79
152	F162_24912_24934_26_29_25	GCTCAGTCCTAGGTATAATACTAGTA	CAGTTCCGGTTCTGCATACA	GTTTTAGAGCTAGAAATAGCAAGTTAAAATAAG	79
153	F163_24996_25018_27_29_25	GCTCAGTCCTAGGTATAATACTAGTA	TGCGTCGTTATAGTCTGCAA	GTTTTAGAGCTAGAAATAGCAAGTTAAAATAAG	79
154	F164_25093_25115_28_29_25	GCTCAGTCCTAGGTATAATACTAGTA	GGGTGTAGTGCCAGCAGCGT	GTTTTAGAGCTAGAAATAGCAAGTTAAAATAAG	79
155	F166_25326_25348_2_5_26	GCTCAGTCCTAGGTATAATACTAGTA	GATTAAGCGACGGGAACAGC	GTTTTAGAGCTAGAAATAGCAAGTTAAAATAAG	79
156	F167_25424_25446_3_5_26	GCTCAGTCCTAGGTATAATACTAGTA	GCTAATACCAATCGCAATAC	GTTTTAGAGCTAGAAATAGCAAGTTAAAATAAG	79
157	F168_25539_25561_4_5_26	GCTCAGTCCTAGGTATAATACTAGTA	CGTGCCACAGGCGGTCGAAC	GTTTTAGAGCTAGAAATAGCAAGTTAAAATAAG	79
158	F169_25610_25632_5_5_26	GCTCAGTCCTAGGTATAATACTAGTA	AGTATCGGCAAGGTTGAAGG	GTTTTAGAGCTAGAAATAGCAAGTTAAAATAAG	79
159	F170_25854_25876_1_5_27	GCTCAGTCCTAGGTATAATACTAGTA	TAGCGTGAAGTGCACCAGGA	GTTTTAGAGCTAGAAATAGCAAGTTAAAATAAG	79
160	F171_25936_25958_2_5_27	GCTCAGTCCTAGGTATAATACTAGTA	AAAGAGAAGCATCACCCAGG	GTTTTAGAGCTAGAAATAGCAAGTTAAAATAAG	79
161	F172_26045_26067_3_5_27	GCTCAGTCCTAGGTATAATACTAGTA	TACTGAATCAGGTCCGGTGA	GTTTTAGAGCTAGAAATAGCAAGTTAAAATAAG	79
162	F173_26130_26152_4_5_27	GCTCAGTCCTAGGTATAATACTAGTA	CATCTCACTGCCATCCATTG	GTTTTAGAGCTAGAAATAGCAAGTTAAAATAAG	79
163	F175_26285_26307_1_10_28	GCTCAGTCCTAGGTATAATACTAGTA	AACCACGCGGGTTGGCCAAC	GTTTTAGAGCTAGAAATAGCAAGTTAAAATAAG	79
164	F176_26381_26403_2_10_28	GCTCAGTCCTAGGTATAATACTAGTA	GGTTATGTACCACTTCGTGA	GTTTTAGAGCTAGAAATAGCAAGTTAAAATAAG	79
165	F177_26480_26502_3_10_28	GCTCAGTCCTAGGTATAATACTAGTA	CACCGTGTGCGGAGAAAATC	GTTTTAGAGCTAGAAATAGCAAGTTAAAATAAG	79
166	F178_26596_26618_4_10_28	GCTCAGTCCTAGGTATAATACTAGTA	TTCGCCACGGCGACTGGCGC	GTTTTAGAGCTAGAAATAGCAAGTTAAAATAAG	79
167	F179_26684_26706_5_10_28	GCTCAGTCCTAGGTATAATACTAGTA	CCAGATACATTCCCCCTTCC	GTTTTAGAGCTAGAAATAGCAAGTTAAAATAAG	79
168	F180_26831_26853_6_10_28	GCTCAGTCCTAGGTATAATACTAGTA	TGCGCGGACCGACAATTTTC	GTTTTAGAGCTAGAAATAGCAAGTTAAAATAAG	79
169	F181_26882_26904_7_10_28	GCTCAGTCCTAGGTATAATACTAGTA	GGGCGCGTACCGCTTCCTGA	GTTTTAGAGCTAGAAATAGCAAGTTAAAATAAG	79
170	F182_26980_27002_8_10_28	GCTCAGTCCTAGGTATAATACTAGTA	CGCGCGTTTGCCCATACGCT	GTTTTAGAGCTAGAAATAGCAAGTTAAAATAAG	79
171	F183_27087_27109_9_10_28	GCTCAGTCCTAGGTATAATACTAGTA	ACATTCTGCACCAGAATATC	GTTTTAGAGCTAGAAATAGCAAGTTAAAATAAG	79
172	F184_27189_27211_10_10_28	GCTCAGTCCTAGGTATAATACTAGTA	ATATCGACACGCAGCTCTTT	GTTTTAGAGCTAGAAATAGCAAGTTAAAATAAG	79
173	F185_27302_27324_1_10_29	GCTCAGTCCTAGGTATAATACTAGTA	GGGTCAGTATCGAGGAAGAT	GTTTTAGAGCTAGAAATAGCAAGTTAAAATAAG	79
174	F186_27393_27415_2_10_29	GCTCAGTCCTAGGTATAATACTAGTA	CGAGACATTACCCGCGACGG	GTTTTAGAGCTAGAAATAGCAAGTTAAAATAAG	79
175	F187_27497_27519_3_10_29	GCTCAGTCCTAGGTATAATACTAGTA	TCACGCGGTGCGCGTACCAG	GTTTTAGAGCTAGAAATAGCAAGTTAAAATAAG	79
176	F188_27596_27618_4_10_29	GCTCAGTCCTAGGTATAATACTAGTA	TCCCGAATCGCCAGAAACGC	GTTTTAGAGCTAGAAATAGCAAGTTAAAATAAG	79
177	F189_27700_27722_5_10_29	GCTCAGTCCTAGGTATAATACTAGTA	GAATATACGGCTTGCATTCC	GTTTTAGAGCTAGAAATAGCAAGTTAAAATAAG	79
178	F190_27795_27817_6_10_29	GCTCAGTCCTAGGTATAATACTAGTA	ACAGGCAGCAGCTTCTGGAT	GTTTTAGAGCTAGAAATAGCAAGTTAAAATAAG	79
179	F191_27905_27927_7_10_29	GCTCAGTCCTAGGTATAATACTAGTA	TTCCCGGTACGGTTTAACTG	GTTTTAGAGCTAGAAATAGCAAGTTAAAATAAG	79
180	F192_28002_28024_8_10_29	GCTCAGTCCTAGGTATAATACTAGTA	CGGGCGCACCAGCCAGGCGA	GTTTTAGAGCTAGAAATAGCAAGTTAAAATAAG	79
181	F193_28114_28136_9_10_29	GCTCAGTCCTAGGTATAATACTAGTA	GTACATTGGCTGGCTTGCCC	GTTTTAGAGCTAGAAATAGCAAGTTAAAATAAG	79
182	F195_28391_28413_1_9_30	GCTCAGTCCTAGGTATAATACTAGTA	CGGCTCCCGCGATGGCAACG	GTTTTAGAGCTAGAAATAGCAAGTTAAAATAAG	79
183	F196_28519_28541_2_9_30	GCTCAGTCCTAGGTATAATACTAGTA	CCCGGCTCCGGCCAGCTCAC	GTTTTAGAGCTAGAAATAGCAAGTTAAAATAAG	79
184	F197_28612_28634_3_9_30	GCTCAGTCCTAGGTATAATACTAGTA	GTTCAGCGTACCTTCCGGAC	GTTTTAGAGCTAGAAATAGCAAGTTAAAATAAG	79
185	F198_28699_28721_4_9_30	GCTCAGTCCTAGGTATAATACTAGTA	GTCACGAATTGCTTGTTTAC	GTTTTAGAGCTAGAAATAGCAAGTTAAAATAAG	79
186	F199_28804_28826_5_9_30	GCTCAGTCCTAGGTATAATACTAGTA	GGTGTAGTCACCCATCACTT	GTTTTAGAGCTAGAAATAGCAAGTTAAAATAAG	79
187	F200_28882_28904_6_9_30	GCTCAGTCCTAGGTATAATACTAGTA	CGCCTCTCCCATTGCCAGTG	GTTTTAGAGCTAGAAATAGCAAGTTAAAATAAG	79
188	F201_28980_29002_7_9_30	GCTCAGTCCTAGGTATAATACTAGTA	GTGGCAAAACCAATGGTGCC	GTTTTAGAGCTAGAAATAGCAAGTTAAAATAAG	79
189	F202_29074_29096_8_9_30	GCTCAGTCCTAGGTATAATACTAGTA	CATACGGCTGGACGCCTTAT	GTTTTAGAGCTAGAAATAGCAAGTTAAAATAAG	79
190	F204_29688_29710_1_12_31	GCTCAGTCCTAGGTATAATACTAGTA	TATGGCCCGACCGTGAAACT	GTTTTAGAGCTAGAAATAGCAAGTTAAAATAAG	79
191	F205_29760_29782_2_12_31	GCTCAGTCCTAGGTATAATACTAGTA	AGTGAGGATTTCTTGATAAC	GTTTTAGAGCTAGAAATAGCAAGTTAAAATAAG	79
192	F206_29853_29875_3_12_31	GCTCAGTCCTAGGTATAATACTAGTA	TACCTGAGAAGATTCTTCAT	GTTTTAGAGCTAGAAATAGCAAGTTAAAATAAG	79
193	F207_29953_29975_4_12_31	GCTCAGTCCTAGGTATAATACTAGTA	CCACGATGTTATGGCGTTTC	GTTTTAGAGCTAGAAATAGCAAGTTAAAATAAG	79
194	F208_30061_30083_5_12_31	GCTCAGTCCTAGGTATAATACTAGTA	CTAACGCCAGCGCCGCATCC	GTTTTAGAGCTAGAAATAGCAAGTTAAAATAAG	79
195	F209_30183_30205_6_12_31	GCTCAGTCCTAGGTATAATACTAGTA	TTTCGCTTCTGGCAGGCCAC	GTTTTAGAGCTAGAAATAGCAAGTTAAAATAAG	79
196	F210_30252_30274_7_12_31	GCTCAGTCCTAGGTATAATACTAGTA	CATCCGCAGGATGTTGCGCT	GTTTTAGAGCTAGAAATAGCAAGTTAAAATAAG	79
197	F211_30361_30383_8_12_31	GCTCAGTCCTAGGTATAATACTAGTA	GGTCGCCAGGACCGTTGGAG	GTTTTAGAGCTAGAAATAGCAAGTTAAAATAAG	79
198	F212_30520_30542_9_12_31	GCTCAGTCCTAGGTATAATACTAGTA	TAACCGGATGGTTGCCGCCG	GTTTTAGAGCTAGAAATAGCAAGTTAAAATAAG	79
199	F213_30573_30595_10_12_31	GCTCAGTCCTAGGTATAATACTAGTA	CGCAAAACCGTGGTTCTGGG	GTTTTAGAGCTAGAAATAGCAAGTTAAAATAAG	79
200	F214_30678_30700_11_12_31	GCTCAGTCCTAGGTATAATACTAGTA	GAAGCTGAATGCCGGTTTAT	GTTTTAGAGCTAGAAATAGCAAGTTAAAATAAG	79
201	F215_30754_30776_12_12_31	GCTCAGTCCTAGGTATAATACTAGTA	GCTCAATTAACTCGATAAAG	GTTTTAGAGCTAGAAATAGCAAGTTAAAATAAG	79
202	F216_30820_30842_1_33_32	GCTCAGTCCTAGGTATAATACTAGTA	CTTTTTATATCTGTACGTTT	GTTTTAGAGCTAGAAATAGCAAGTTAAAATAAG	79
203	F217_30923_30945_2_33_32	GCTCAGTCCTAGGTATAATACTAGTA	GCGGTAACCCTCTTCACGCA	GTTTTAGAGCTAGAAATAGCAAGTTAAAATAAG	79
204	F218_31018_31040_3_33_32	GCTCAGTCCTAGGTATAATACTAGTA	CGTACAACTTCCCAGTGAAT	GTTTTAGAGCTAGAAATAGCAAGTTAAAATAAG	79
205	F219_31157_31179_4_33_32	GCTCAGTCCTAGGTATAATACTAGTA	ATCGGCAGTGGCACCAATCA	GTTTTAGAGCTAGAAATAGCAAGTTAAAATAAG	79
206	F220_31244_31266_5_33_32	GCTCAGTCCTAGGTATAATACTAGTA	GTGTGCGATACCGGAACGCG	GTTTTAGAGCTAGAAATAGCAAGTTAAAATAAG	79
207	F221_31323_31345_6_33_32	GCTCAGTCCTAGGTATAATACTAGTA	TACCGCCCATGGTAAAGGAT	GTTTTAGAGCTAGAAATAGCAAGTTAAAATAAG	79
208	F222_31418_31440_7_33_32	GCTCAGTCCTAGGTATAATACTAGTA	CTCATCAATCAGCAACTCTT	GTTTTAGAGCTAGAAATAGCAAGTTAAAATAAG	79
209	F223_31542_31564_8_33_32	GCTCAGTCCTAGGTATAATACTAGTA	CAGTGATGGAGTCACCGGTG	GTTTTAGAGCTAGAAATAGCAAGTTAAAATAAG	79
210	F224_31652_31674_9_33_32	GCTCAGTCCTAGGTATAATACTAGTA	AAACTGAACGTTGGAACCAC	GTTTTAGAGCTAGAAATAGCAAGTTAAAATAAG	79
211	F225_31719_31741_10_33_32	GCTCAGTCCTAGGTATAATACTAGTA	CCGAAGAACGGGACACGCGT	GTTTTAGAGCTAGAAATAGCAAGTTAAAATAAG	79
212	F226_31849_31871_11_33_32	GCTCAGTCCTAGGTATAATACTAGTA	ATGGACGGCTCGAAGGAGGC	GTTTTAGAGCTAGAAATAGCAAGTTAAAATAAG	79
213	F227_31919_31941_12_33_32	GCTCAGTCCTAGGTATAATACTAGTA	GGTCAGACGGTCGTTAGCAC	GTTTTAGAGCTAGAAATAGCAAGTTAAAATAAG	79
214	F228_32019_32041_13_33_32	GCTCAGTCCTAGGTATAATACTAGTA	ATCCAGTCGCACCGACTTCC	GTTTTAGAGCTAGAAATAGCAAGTTAAAATAAG	79
215	F229_32135_32157_14_33_32	GCTCAGTCCTAGGTATAATACTAGTA	CAGGCCCGCACGGAACGCAT	GTTTTAGAGCTAGAAATAGCAAGTTAAAATAAG	79
216	F230_32265_32287_15_33_32	GCTCAGTCCTAGGTATAATACTAGTA	GGCGCAGGAAGTCAGCGTTC	GTTTTAGAGCTAGAAATAGCAAGTTAAAATAAG	79
217	F231_32355_32377_16_33_32	GCTCAGTCCTAGGTATAATACTAGTA	CATACTGGTCACGCAGCTTA	GTTTTAGAGCTAGAAATAGCAAGTTAAAATAAG	79
218	F232_32426_32448_17_33_32	GCTCAGTCCTAGGTATAATACTAGTA	GTACATGTAAGCGGTGTCGG	GTTTTAGAGCTAGAAATAGCAAGTTAAAATAAG	79
219	F233_32520_32542_18_33_32	GCTCAGTCCTAGGTATAATACTAGTA	TACCCTGACCGATACGGTTC	GTTTTAGAGCTAGAAATAGCAAGTTAAAATAAG	79
220	F234_32622_32644_19_33_32	GCTCAGTCCTAGGTATAATACTAGTA	AGTCGGTGGAGACGGTTTCC	GTTTTAGAGCTAGAAATAGCAAGTTAAAATAAG	79
221	F235_32719_32741_20_33_32	GCTCAGTCCTAGGTATAATACTAGTA	TACTGGACGATAACGCCTTT	GTTTTAGAGCTAGAAATAGCAAGTTAAAATAAG	79
222	F236_32826_32848_21_33_32	GCTCAGTCCTAGGTATAATACTAGTA	AGCGTTCACGGTCTTCTGCA	GTTTTAGAGCTAGAAATAGCAAGTTAAAATAAG	79
223	F237_32946_32968_22_33_32	GCTCAGTCCTAGGTATAATACTAGTA	AAGACGGACGTACCACCAGC	GTTTTAGAGCTAGAAATAGCAAGTTAAAATAAG	79
224	F238_33030_33052_23_33_32	GCTCAGTCCTAGGTATAATACTAGTA	TAGACACGCTGACCGCCGTC	GTTTTAGAGCTAGAAATAGCAAGTTAAAATAAG	79
225	F239_33182_33204_24_33_32	GCTCAGTCCTAGGTATAATACTAGTA	CAGAGAACATGCGGAGTCAC	GTTTTAGAGCTAGAAATAGCAAGTTAAAATAAG	79
226	F240_33246_33268_25_33_32	GCTCAGTCCTAGGTATAATACTAGTA	AGGCCAGTTTCTGCACCTGC	GTTTTAGAGCTAGAAATAGCAAGTTAAAATAAG	79
227	F241_33330_33352_26_33_32	GCTCAGTCCTAGGTATAATACTAGTA	CACGCGGGTTAACTTCAATC	GTTTTAGAGCTAGAAATAGCAAGTTAAAATAAG	79
228	F242_33455_33477_27_33_32	GCTCAGTCCTAGGTATAATACTAGTA	GTACGGCGGGATAACTTCTT	GTTTTAGAGCTAGAAATAGCAAGTTAAAATAAG	79
229	F243_33517_33539_28_33_32	GCTCAGTCCTAGGTATAATACTAGTA	CCTAACAGCGGGTCAACGCC	GTTTTAGAGCTAGAAATAGCAAGTTAAAATAAG	79
230	F244_33626_33648_29_33_32	GCTCAGTCCTAGGTATAATACTAGTA	ACGACCGTGTTTCTTCATGG	GTTTTAGAGCTAGAAATAGCAAGTTAAAATAAG	79
231	F245_33737_33759_30_33_32	GCTCAGTCCTAGGTATAATACTAGTA	CAGCACAATCGCCGTGCCGT	GTTTTAGAGCTAGAAATAGCAAGTTAAAATAAG	79
232	F246_33825_33847_31_33_32	GCTCAGTCCTAGGTATAATACTAGTA	TATATTCGCCATTCTTGATA	GTTTTAGAGCTAGAAATAGCAAGTTAAAATAAG	79
233	F247_33941_33963_32_33_32	GCTCAGTCCTAGGTATAATACTAGTA	GGCAAAGCCGCCGTTCAGGG	GTTTTAGAGCTAGAAATAGCAAGTTAAAATAAG	79
234	F249_34324_34346_1_4_33	GCTCAGTCCTAGGTATAATACTAGTA	TCGGCGATTAACAAGTAGAG	GTTTTAGAGCTAGAAATAGCAAGTTAAAATAAG	79
235	F250_34430_34452_2_4_33	GCTCAGTCCTAGGTATAATACTAGTA	TTCCGACAGAATATAAGTCA	GTTTTAGAGCTAGAAATAGCAAGTTAAAATAAG	79
236	F251_34512_34534_3_4_33	GCTCAGTCCTAGGTATAATACTAGTA	CTTTAACCAGTCGCTGACAC	GTTTTAGAGCTAGAAATAGCAAGTTAAAATAAG	79
237	F252_34612_34634_4_4_33	GCTCAGTCCTAGGTATAATACTAGTA	AGCGGAACGGCAGGAATACG	GTTTTAGAGCTAGAAATAGCAAGTTAAAATAAG	79
238	F253_42433_42455_1_8_40	GCTCAGTCCTAGGTATAATACTAGTA	ACCGCAATATCCTGTTCATC	GTTTTAGAGCTAGAAATAGCAAGTTAAAATAAG	79
239	F254_42507_42529_2_8_40	GCTCAGTCCTAGGTATAATACTAGTA	CAATAGCGTTGAGATCGTAT	GTTTTAGAGCTAGAAATAGCAAGTTAAAATAAG	79
240	F255_42605_42627_3_8_40	GCTCAGTCCTAGGTATAATACTAGTA	ATCTTTACGCCCTTTGGCGT	GTTTTAGAGCTAGAAATAGCAAGTTAAAATAAG	79
241	F256_42722_42744_4_8_40	GCTCAGTCCTAGGTATAATACTAGTA	ATCAAAGCCTGCTTTCTGGG	GTTTTAGAGCTAGAAATAGCAAGTTAAAATAAG	79
242	F257_42813_42835_5_8_40	GCTCAGTCCTAGGTATAATACTAGTA	CGTTAACTGCCGGAATATTG	GTTTTAGAGCTAGAAATAGCAAGTTAAAATAAG	79
243	F258_42908_42930_6_8_40	GCTCAGTCCTAGGTATAATACTAGTA	CGCAGGCAGCGGAATGCTTA	GTTTTAGAGCTAGAAATAGCAAGTTAAAATAAG	79
244	F259_43006_43028_7_8_40	GCTCAGTCCTAGGTATAATACTAGTA	GCCGCCGACCATACCTGGAC	GTTTTAGAGCTAGAAATAGCAAGTTAAAATAAG	79
245	F260_43139_43161_8_8_40	GCTCAGTCCTAGGTATAATACTAGTA	GCGAAGATTTTCAGCAAATG	GTTTTAGAGCTAGAAATAGCAAGTTAAAATAAG	79
246	F261_43225_43247_1_10_41	GCTCAGTCCTAGGTATAATACTAGTA	CAGTTCCGGCAGACGAGAAG	GTTTTAGAGCTAGAAATAGCAAGTTAAAATAAG	79
247	F262_43292_43314_2_10_41	GCTCAGTCCTAGGTATAATACTAGTA	GTGCGCCGTCGGCATCATTG	GTTTTAGAGCTAGAAATAGCAAGTTAAAATAAG	79
248	F263_43390_43412_3_10_41	GCTCAGTCCTAGGTATAATACTAGTA	AATAGTGTCAGCCATGACAC	GTTTTAGAGCTAGAAATAGCAAGTTAAAATAAG	79
249	F264_43493_43515_4_10_41	GCTCAGTCCTAGGTATAATACTAGTA	CGTTAGACACCGCCGCTTTA	GTTTTAGAGCTAGAAATAGCAAGTTAAAATAAG	79
250	F265_43603_43625_5_10_41	GCTCAGTCCTAGGTATAATACTAGTA	GGTCAGTACCGCATACGGCG	GTTTTAGAGCTAGAAATAGCAAGTTAAAATAAG	79
251	F266_43704_43726_6_10_41	GCTCAGTCCTAGGTATAATACTAGTA	GTGCGGGTAATCGCCACAGC	GTTTTAGAGCTAGAAATAGCAAGTTAAAATAAG	79
252	F267_43864_43886_7_10_41	GCTCAGTCCTAGGTATAATACTAGTA	TTCCGCCACCGGACGAGAAC	GTTTTAGAGCTAGAAATAGCAAGTTAAAATAAG	79
253	F268_43927_43949_8_10_41	GCTCAGTCCTAGGTATAATACTAGTA	TTCAGGTTTCAGCATCAGGT	GTTTTAGAGCTAGAAATAGCAAGTTAAAATAAG	79
254	F269_44014_44036_9_10_41	GCTCAGTCCTAGGTATAATACTAGTA	ATCTTTATTGATGGCGAAAA	GTTTTAGAGCTAGAAATAGCAAGTTAAAATAAG	79
255	F270_44096_44118_10_10_41	GCTCAGTCCTAGGTATAATACTAGTA	AAGCTGCGGTCAGCGCCGGA	GTTTTAGAGCTAGAAATAGCAAGTTAAAATAAG	79
256	F271_44184_44206_1_13_42	GCTCAGTCCTAGGTATAATACTAGTA	GATGGCGTCAAAGATATCTT	GTTTTAGAGCTAGAAATAGCAAGTTAAAATAAG	79
257	F272_44295_44317_2_13_42	GCTCAGTCCTAGGTATAATACTAGTA	GGTGACGTTCTTGGCACCTG	GTTTTAGAGCTAGAAATAGCAAGTTAAAATAAG	79
258	F273_44389_44411_3_13_42	GCTCAGTCCTAGGTATAATACTAGTA	CGAGTTTTTCATGGGTGATC	GTTTTAGAGCTAGAAATAGCAAGTTAAAATAAG	79
259	F274_44490_44512_4_13_42	GCTCAGTCCTAGGTATAATACTAGTA	ATCAAATTTACTGCGCAAAA	GTTTTAGAGCTAGAAATAGCAAGTTAAAATAAG	79
260	F275_44616_44638_5_13_42	GCTCAGTCCTAGGTATAATACTAGTA	CGCTTCAATCACATCGCCAT	GTTTTAGAGCTAGAAATAGCAAGTTAAAATAAG	79
261	F276_44711_44733_6_13_42	GCTCAGTCCTAGGTATAATACTAGTA	ACGCCAACCGCCACATCCGT	GTTTTAGAGCTAGAAATAGCAAGTTAAAATAAG	79
262	F277_44809_44831_7_13_42	GCTCAGTCCTAGGTATAATACTAGTA	CGGTGGGTGATCCCGCAAAC	GTTTTAGAGCTAGAAATAGCAAGTTAAAATAAG	79
263	F278_44933_44955_8_13_42	GCTCAGTCCTAGGTATAATACTAGTA	TTGAAATCTTCCAGCATTTG	GTTTTAGAGCTAGAAATAGCAAGTTAAAATAAG	79
264	F279_45009_45031_9_13_42	GCTCAGTCCTAGGTATAATACTAGTA	TGCTTCCGGCACTACGTGAG	GTTTTAGAGCTAGAAATAGCAAGTTAAAATAAG	79
265	F280_45087_45109_10_13_42	GCTCAGTCCTAGGTATAATACTAGTA	GAGGTTCATACACATTCCGG	GTTTTAGAGCTAGAAATAGCAAGTTAAAATAAG	79
266	F281_45245_45267_11_13_42	GCTCAGTCCTAGGTATAATACTAGTA	TACATACGCATATCGCGCAG	GTTTTAGAGCTAGAAATAGCAAGTTAAAATAAG	79
267	F282_45286_45308_12_13_42	GCTCAGTCCTAGGTATAATACTAGTA	TAAACATGCGTGGGTTATCA	GTTTTAGAGCTAGAAATAGCAAGTTAAAATAAG	79
268	F283_45394_45416_13_13_42	GCTCAGTCCTAGGTATAATACTAGTA	CCACTTTCTTGCCGTGGCGG	GTTTTAGAGCTAGAAATAGCAAGTTAAAATAAG	79
269	F284_45472_45494_1_3_43	GCTCAGTCCTAGGTATAATACTAGTA	AGTTTGACGTCCACATTGAC	GTTTTAGAGCTAGAAATAGCAAGTTAAAATAAG	79
270	F285_45591_45613_2_3_43	GCTCAGTCCTAGGTATAATACTAGTA	GCTTCTTGTACAGACCTGCG	GTTTTAGAGCTAGAAATAGCAAGTTAAAATAAG	79
271	F286_45665_45687_3_3_43	GCTCAGTCCTAGGTATAATACTAGTA	CCCCAGCCCCAGAATGCGAC	GTTTTAGAGCTAGAAATAGCAAGTTAAAATAAG	79
272	F287_45813_45835_1_14_44	GCTCAGTCCTAGGTATAATACTAGTA	AGATCGTCAAAGTTTCTGGA	GTTTTAGAGCTAGAAATAGCAAGTTAAAATAAG	79
273	F288_45942_45964_2_14_44	GCTCAGTCCTAGGTATAATACTAGTA	TCAGCGTCCAGTTTCAGCGC	GTTTTAGAGCTAGAAATAGCAAGTTAAAATAAG	79
274	F289_46036_46058_3_14_44	GCTCAGTCCTAGGTATAATACTAGTA	TTTGCGCCGTCCGACTTTAT	GTTTTAGAGCTAGAAATAGCAAGTTAAAATAAG	79
275	F290_46120_46142_4_14_44	GCTCAGTCCTAGGTATAATACTAGTA	CATCACCAACAGTTCGACGG	GTTTTAGAGCTAGAAATAGCAAGTTAAAATAAG	79
276	F291_46210_46232_5_14_44	GCTCAGTCCTAGGTATAATACTAGTA	AAACGCCCGCTGACGGGTAC	GTTTTAGAGCTAGAAATAGCAAGTTAAAATAAG	79
277	F292_46349_46371_6_14_44	GCTCAGTCCTAGGTATAATACTAGTA	CAATCAAAATCAACAAACAG	GTTTTAGAGCTAGAAATAGCAAGTTAAAATAAG	79
278	F293_46464_46486_7_14_44	GCTCAGTCCTAGGTATAATACTAGTA	TGCTCTTCATCGAAAGCCAC	GTTTTAGAGCTAGAAATAGCAAGTTAAAATAAG	79
279	F294_46523_46545_8_14_44	GCTCAGTCCTAGGTATAATACTAGTA	ACAGAACAAAAGGAAAATGG	GTTTTAGAGCTAGAAATAGCAAGTTAAAATAAG	79
280	F295_46673_46695_9_14_44	GCTCAGTCCTAGGTATAATACTAGTA	TACAGCCGAGCATAAAGAAC	GTTTTAGAGCTAGAAATAGCAAGTTAAAATAAG	79
281	F296_46723_46745_10_14_44	GCTCAGTCCTAGGTATAATACTAGTA	AATCAACAATGGACGCCGTC	GTTTTAGAGCTAGAAATAGCAAGTTAAAATAAG	79
282	F297_46825_46847_11_14_44	GCTCAGTCCTAGGTATAATACTAGTA	GAAAAAGGCATACACCGCAA	GTTTTAGAGCTAGAAATAGCAAGTTAAAATAAG	79
283	F298_46907_46929_12_14_44	GCTCAGTCCTAGGTATAATACTAGTA	TCACGCCCACGGCAGAGGCG	GTTTTAGAGCTAGAAATAGCAAGTTAAAATAAG	79
284	F299_47056_47078_13_14_44	GCTCAGTCCTAGGTATAATACTAGTA	AGTCTCCGGGGCAAACGCTA	GTTTTAGAGCTAGAAATAGCAAGTTAAAATAAG	79
285	F301_47270_47292_1_6_45	GCTCAGTCCTAGGTATAATACTAGTA	GCATGGGAATGATGCGGATA	GTTTTAGAGCTAGAAATAGCAAGTTAAAATAAG	79
286	F302_47363_47385_2_6_45	GCTCAGTCCTAGGTATAATACTAGTA	GCAATATCGATATTGAAGTC	GTTTTAGAGCTAGAAATAGCAAGTTAAAATAAG	79
287	F303_47456_47478_3_6_45	GCTCAGTCCTAGGTATAATACTAGTA	ATCCAAAGTTTGAGGAGCGG	GTTTTAGAGCTAGAAATAGCAAGTTAAAATAAG	79
288	F304_47562_47584_4_6_45	GCTCAGTCCTAGGTATAATACTAGTA	AAAATGGCTTTCCCCGCCGC	GTTTTAGAGCTAGAAATAGCAAGTTAAAATAAG	79
289	F305_47666_47688_5_6_45	GCTCAGTCCTAGGTATAATACTAGTA	GTGCAGTGCATGGCAAACGG	GTTTTAGAGCTAGAAATAGCAAGTTAAAATAAG	79
290	F307_47777_47799_1_19_46	GCTCAGTCCTAGGTATAATACTAGTA	TCAGCGCCTGAATCAGCGTA	GTTTTAGAGCTAGAAATAGCAAGTTAAAATAAG	79
291	F308_47870_47892_2_19_46	GCTCAGTCCTAGGTATAATACTAGTA	CAATAATGCAGCCGGCGATC	GTTTTAGAGCTAGAAATAGCAAGTTAAAATAAG	79
292	F309_47981_48003_3_19_46	GCTCAGTCCTAGGTATAATACTAGTA	GCCTTTGTGGATCGAGTTCG	GTTTTAGAGCTAGAAATAGCAAGTTAAAATAAG	79
293	F310_48142_48164_4_19_46	GCTCAGTCCTAGGTATAATACTAGTA	CTGCATGGCAATCGCCGTAG	GTTTTAGAGCTAGAAATAGCAAGTTAAAATAAG	79
294	F311_48211_48233_5_19_46	GCTCAGTCCTAGGTATAATACTAGTA	CTGGAACAGCAGCACCGCAA	GTTTTAGAGCTAGAAATAGCAAGTTAAAATAAG	79
295	F312_48289_48311_6_19_46	GCTCAGTCCTAGGTATAATACTAGTA	AAATGCGCCCATCGTCGTCG	GTTTTAGAGCTAGAAATAGCAAGTTAAAATAAG	79
296	F313_48381_48403_7_19_46	GCTCAGTCCTAGGTATAATACTAGTA	CGGGCTACAAAACGCAGCGC	GTTTTAGAGCTAGAAATAGCAAGTTAAAATAAG	79
297	F314_48539_48561_8_19_46	GCTCAGTCCTAGGTATAATACTAGTA	TATCGCTCTCCAGCGCATGA	GTTTTAGAGCTAGAAATAGCAAGTTAAAATAAG	79
298	F315_48644_48666_9_19_46	GCTCAGTCCTAGGTATAATACTAGTA	GCAAAATGACAATGCGCAAT	GTTTTAGAGCTAGAAATAGCAAGTTAAAATAAG	79
299	F316_48677_48699_10_19_46	GCTCAGTCCTAGGTATAATACTAGTA	GCATGGCGATTTTGATGATG	GTTTTAGAGCTAGAAATAGCAAGTTAAAATAAG	79
300	F317_48784_48806_11_19_46	GCTCAGTCCTAGGTATAATACTAGTA	CGCCGCGCCAAATACCACAA	GTTTTAGAGCTAGAAATAGCAAGTTAAAATAAG	79
301	F318_48882_48904_12_19_46	GCTCAGTCCTAGGTATAATACTAGTA	TTGAGGATCACCAGCAGAAT	GTTTTAGAGCTAGAAATAGCAAGTTAAAATAAG	79
302	F319_48982_49004_13_19_46	GCTCAGTCCTAGGTATAATACTAGTA	CTGCCCAAAACGACCGAATC	GTTTTAGAGCTAGAAATAGCAAGTTAAAATAAG	79
303	F320_49078_49100_14_19_46	GCTCAGTCCTAGGTATAATACTAGTA	TTTCATACCAAATTTACGCA	GTTTTAGAGCTAGAAATAGCAAGTTAAAATAAG	79
304	F321_49177_49199_15_19_46	GCTCAGTCCTAGGTATAATACTAGTA	GTTGGTTTGCGGATCGTCGA	GTTTTAGAGCTAGAAATAGCAAGTTAAAATAAG	79
305	F322_49271_49293_16_19_46	GCTCAGTCCTAGGTATAATACTAGTA	CCTGACGCAAACGAATGTAG	GTTTTAGAGCTAGAAATAGCAAGTTAAAATAAG	79
306	F323_49377_49399_17_19_46	GCTCAGTCCTAGGTATAATACTAGTA	GCACGTTCTCGCGCTTCATA	GTTTTAGAGCTAGAAATAGCAAGTTAAAATAAG	79
307	F324_49469_49491_18_19_46	GCTCAGTCCTAGGTATAATACTAGTA	TGCGTTTATAGACCGCCGCG	GTTTTAGAGCTAGAAATAGCAAGTTAAAATAAG	79
308	F325_49570_49592_19_19_46	GCTCAGTCCTAGGTATAATACTAGTA	GCCGGTATGTTTACCTTCTT	GTTTTAGAGCTAGAAATAGCAAGTTAAAATAAG	79
309	F326_49878_49900_1_5_47	GCTCAGTCCTAGGTATAATACTAGTA	GGCAGGCAGGTTCCACGGCA	GTTTTAGAGCTAGAAATAGCAAGTTAAAATAAG	79
310	F327_49926_49948_2_5_47	GCTCAGTCCTAGGTATAATACTAGTA	CATAATCACGGGTTTATTTA	GTTTTAGAGCTAGAAATAGCAAGTTAAAATAAG	79
311	F328_50064_50086_3_5_47	GCTCAGTCCTAGGTATAATACTAGTA	TACGTCACCACACGCCGCGA	GTTTTAGAGCTAGAAATAGCAAGTTAAAATAAG	79
312	F329_50135_50157_4_5_47	GCTCAGTCCTAGGTATAATACTAGTA	AGATACAGTTTTTGCGCTTT	GTTTTAGAGCTAGAAATAGCAAGTTAAAATAAG	79
313	F330_50242_50264_5_5_47	GCTCAGTCCTAGGTATAATACTAGTA	AGTTCTGCGCATCAGCATCG	GTTTTAGAGCTAGAAATAGCAAGTTAAAATAAG	79
314	F331_57395_57417_1_9_54	GCTCAGTCCTAGGTATAATACTAGTA	GCCGCCCATCAGTAAGGCCA	GTTTTAGAGCTAGAAATAGCAAGTTAAAATAAG	79
315	F332_57470_57492_2_9_54	GCTCAGTCCTAGGTATAATACTAGTA	CCACGCCATTTTACGGCTAC	GTTTTAGAGCTAGAAATAGCAAGTTAAAATAAG	79
316	F333_57566_57588_3_9_54	GCTCAGTCCTAGGTATAATACTAGTA	AGCCTCCGTGACGCGACCTT	GTTTTAGAGCTAGAAATAGCAAGTTAAAATAAG	79
317	F334_57666_57688_4_9_54	GCTCAGTCCTAGGTATAATACTAGTA	AATTGTCTGATTTTCCCACC	GTTTTAGAGCTAGAAATAGCAAGTTAAAATAAG	79
318	F335_57768_57790_5_9_54	GCTCAGTCCTAGGTATAATACTAGTA	CAGCAAACGCCGCCTGAATC	GTTTTAGAGCTAGAAATAGCAAGTTAAAATAAG	79
319	F336_57870_57892_6_9_54	GCTCAGTCCTAGGTATAATACTAGTA	CCTGCATCATGCGCAAAAAC	GTTTTAGAGCTAGAAATAGCAAGTTAAAATAAG	79
320	F337_57964_57986_7_9_54	GCTCAGTCCTAGGTATAATACTAGTA	TTACAGGCATCTTCCAGCGT	GTTTTAGAGCTAGAAATAGCAAGTTAAAATAAG	79
321	F338_58064_58086_8_9_54	GCTCAGTCCTAGGTATAATACTAGTA	ACCTTTCGCCACCAGCTTAT	GTTTTAGAGCTAGAAATAGCAAGTTAAAATAAG	79
322	F340_58489_58511_1_6_55	GCTCAGTCCTAGGTATAATACTAGTA	AAAAGTGTAACCGGCATGCC	GTTTTAGAGCTAGAAATAGCAAGTTAAAATAAG	79
323	F341_58605_58627_2_6_55	GCTCAGTCCTAGGTATAATACTAGTA	GTTTATCTGACCAGAACAGA	GTTTTAGAGCTAGAAATAGCAAGTTAAAATAAG	79
324	F342_58688_58710_3_6_55	GCTCAGTCCTAGGTATAATACTAGTA	AGCCCCAGTAAAGTATTCTG	GTTTTAGAGCTAGAAATAGCAAGTTAAAATAAG	79
325	F343_58786_58808_4_6_55	GCTCAGTCCTAGGTATAATACTAGTA	CCCTTTGCGACCAACTCATC	GTTTTAGAGCTAGAAATAGCAAGTTAAAATAAG	79
326	F344_58914_58936_5_6_55	GCTCAGTCCTAGGTATAATACTAGTA	GATCAACGCCCAAGTTACCT	GTTTTAGAGCTAGAAATAGCAAGTTAAAATAAG	79
327	F345_58980_59002_6_6_55	GCTCAGTCCTAGGTATAATACTAGTA	CTTTCATTGTTTTTTTACCA	GTTTTAGAGCTAGAAATAGCAAGTTAAAATAAG	79
328	F346_59059_59081_1_3_56	GCTCAGTCCTAGGTATAATACTAGTA	GTCCGGGGTAGCACCGTCCG	GTTTTAGAGCTAGAAATAGCAAGTTAAAATAAG	79
329	F347_59171_59193_2_3_56	GCTCAGTCCTAGGTATAATACTAGTA	TAGTATCAATTTTTTTGGGG	GTTTTAGAGCTAGAAATAGCAAGTTAAAATAAG	79
330	F349_70408_70430_1_9_63	GCTCAGTCCTAGGTATAATACTAGTA	AACGAGTATCCCGGCAGCAG	GTTTTAGAGCTAGAAATAGCAAGTTAAAATAAG	79
331	F350_70497_70519_2_9_63	GCTCAGTCCTAGGTATAATACTAGTA	AACCTTTCATTCCCAGCGGT	GTTTTAGAGCTAGAAATAGCAAGTTAAAATAAG	79
332	F351_70588_70610_3_9_63	GCTCAGTCCTAGGTATAATACTAGTA	GGGAACAGCAAAATATCACC	GTTTTAGAGCTAGAAATAGCAAGTTAAAATAAG	79
333	F352_70691_70713_4_9_63	GCTCAGTCCTAGGTATAATACTAGTA	GTTAAGCCATTCATGCCAGT	GTTTTAGAGCTAGAAATAGCAAGTTAAAATAAG	79
334	F353_70805_70827_5_9_63	GCTCAGTCCTAGGTATAATACTAGTA	ATAGCGCCCTTCCCCTTGCC	GTTTTAGAGCTAGAAATAGCAAGTTAAAATAAG	79
335	F354_70899_70921_6_9_63	GCTCAGTCCTAGGTATAATACTAGTA	CCCGATTATCCATCGGTGGA	GTTTTAGAGCTAGAAATAGCAAGTTAAAATAAG	79
336	F355_71008_71030_7_9_63	GCTCAGTCCTAGGTATAATACTAGTA	AAAAGATGTGACAGACGCGA	GTTTTAGAGCTAGAAATAGCAAGTTAAAATAAG	79
337	F356_71111_71133_8_9_63	GCTCAGTCCTAGGTATAATACTAGTA	GACGGTGGCGATAGGCATCC	GTTTTAGAGCTAGAAATAGCAAGTTAAAATAAG	79
338	F357_71192_71214_9_9_63	GCTCAGTCCTAGGTATAATACTAGTA	AAACTCGCTCGGGCTGGCCC	GTTTTAGAGCTAGAAATAGCAAGTTAAAATAAG	79
339	F358_71379_71401_1_8_64	GCTCAGTCCTAGGTATAATACTAGTA	CAATGAATACACGGTGGATT	GTTTTAGAGCTAGAAATAGCAAGTTAAAATAAG	79
340	F359_71459_71481_2_8_64	GCTCAGTCCTAGGTATAATACTAGTA	CCCGCCATCAGCACCGTACC	GTTTTAGAGCTAGAAATAGCAAGTTAAAATAAG	79
341	F360_71600_71622_3_8_64	GCTCAGTCCTAGGTATAATACTAGTA	AGAAATGACCAGCGATGCAA	GTTTTAGAGCTAGAAATAGCAAGTTAAAATAAG	79
342	F361_71685_71707_4_8_64	GCTCAGTCCTAGGTATAATACTAGTA	AACAAAACGACCGACCAGAA	GTTTTAGAGCTAGAAATAGCAAGTTAAAATAAG	79
343	F362_71756_71778_5_8_64	GCTCAGTCCTAGGTATAATACTAGTA	GGCGTAATAAATTTAGCCAC	GTTTTAGAGCTAGAAATAGCAAGTTAAAATAAG	79
344	F363_71855_71877_6_8_64	GCTCAGTCCTAGGTATAATACTAGTA	TCACCGCTCTGCATTCCGGC	GTTTTAGAGCTAGAAATAGCAAGTTAAAATAAG	79
345	F364_71968_71990_7_8_64	GCTCAGTCCTAGGTATAATACTAGTA	GGGACAAATAATGACTCAAA	GTTTTAGAGCTAGAAATAGCAAGTTAAAATAAG	79
346	F365_72061_72083_8_8_64	GCTCAGTCCTAGGTATAATACTAGTA	TATACACCGGCATCAACGGG	GTTTTAGAGCTAGAAATAGCAAGTTAAAATAAG	79
347	F366_77416_77438_1_2_69	GCTCAGTCCTAGGTATAATACTAGTA	CCAGCACAACTTCGCTGTCG	GTTTTAGAGCTAGAAATAGCAAGTTAAAATAAG	79
348	F368_77647_77669_1_12_70	GCTCAGTCCTAGGTATAATACTAGTA	CCGCGTAAACACCGTTCATA	GTTTTAGAGCTAGAAATAGCAAGTTAAAATAAG	79
349	F369_77762_77784_2_12_70	GCTCAGTCCTAGGTATAATACTAGTA	TAAAAGAGGCCGATCCAGAA	GTTTTAGAGCTAGAAATAGCAAGTTAAAATAAG	79
350	F371_77943_77965_4_12_70	GCTCAGTCCTAGGTATAATACTAGTA	AGATGCCAGAAGCACACCAC	GTTTTAGAGCTAGAAATAGCAAGTTAAAATAAG	79
351	F372_78092_78114_5_12_70	GCTCAGTCCTAGGTATAATACTAGTA	GCCAGCATAAAGGCCAACGG	GTTTTAGAGCTAGAAATAGCAAGTTAAAATAAG	79
352	F373_78150_78172_6_12_70	GCTCAGTCCTAGGTATAATACTAGTA	ACTGAGTGTGAATATCCCGG	GTTTTAGAGCTAGAAATAGCAAGTTAAAATAAG	79
353	F374_78221_78243_7_12_70	GCTCAGTCCTAGGTATAATACTAGTA	ATTGATAAAGCATTTTCCGA	GTTTTAGAGCTAGAAATAGCAAGTTAAAATAAG	79
354	F375_78335_78357_8_12_70	GCTCAGTCCTAGGTATAATACTAGTA	AACTCGCTACTGATCCACAA	GTTTTAGAGCTAGAAATAGCAAGTTAAAATAAG	79
355	F377_78529_78551_10_12_70	GCTCAGTCCTAGGTATAATACTAGTA	GCAGCGTCATCAACGCCATA	GTTTTAGAGCTAGAAATAGCAAGTTAAAATAAG	79
356	F378_78642_78664_11_12_70	GCTCAGTCCTAGGTATAATACTAGTA	AATACTGTTAGTAAATAAGG	GTTTTAGAGCTAGAAATAGCAAGTTAAAATAAG	79
357	F379_78777_78799_12_12_70	GCTCAGTCCTAGGTATAATACTAGTA	TCAAACGTCTTTAACCTTTG	GTTTTAGAGCTAGAAATAGCAAGTTAAAATAAG	79
358	F380_84371_84393_1_10_76	GCTCAGTCCTAGGTATAATACTAGTA	GGATGATCTGTTTGTACCTC	GTTTTAGAGCTAGAAATAGCAAGTTAAAATAAG	79
359	F381_84492_84514_2_10_76	GCTCAGTCCTAGGTATAATACTAGTA	CGACATTCCCAGAACATGAG	GTTTTAGAGCTAGAAATAGCAAGTTAAAATAAG	79
360	F382_84586_84608_3_10_76	GCTCAGTCCTAGGTATAATACTAGTA	GAGCAGTCGGTTGAATACCA	GTTTTAGAGCTAGAAATAGCAAGTTAAAATAAG	79
361	F383_84668_84690_4_10_76	GCTCAGTCCTAGGTATAATACTAGTA	GCGGGTTCAAAACCTGAACC	GTTTTAGAGCTAGAAATAGCAAGTTAAAATAAG	79
362	F384_84782_84804_5_10_76	GCTCAGTCCTAGGTATAATACTAGTA	TTGAACATAACATGTATATT	GTTTTAGAGCTAGAAATAGCAAGTTAAAATAAG	79
363	F385_84880_84902_6_10_76	GCTCAGTCCTAGGTATAATACTAGTA	CGCTGGTAAATTCAGGACGA	GTTTTAGAGCTAGAAATAGCAAGTTAAAATAAG	79
364	F386_85040_85062_7_10_76	GCTCAGTCCTAGGTATAATACTAGTA	TTATCTACCGTGTCATACCA	GTTTTAGAGCTAGAAATAGCAAGTTAAAATAAG	79
365	F387_85068_85090_8_10_76	GCTCAGTCCTAGGTATAATACTAGTA	CATGCCCTGATACGCGATAC	GTTTTAGAGCTAGAAATAGCAAGTTAAAATAAG	79
366	F388_85176_85198_9_10_76	GCTCAGTCCTAGGTATAATACTAGTA	CGGTAATACCTGTAATTCTA	GTTTTAGAGCTAGAAATAGCAAGTTAAAATAAG	79
367	F390_85649_85671_1_18_77	GCTCAGTCCTAGGTATAATACTAGTA	AAGCGATCGGACGACCATCT	GTTTTAGAGCTAGAAATAGCAAGTTAAAATAAG	79
368	F391_85745_85767_2_18_77	GCTCAGTCCTAGGTATAATACTAGTA	TACATGATCAATACCACCCA	GTTTTAGAGCTAGAAATAGCAAGTTAAAATAAG	79
369	F392_85858_85880_3_18_77	GCTCAGTCCTAGGTATAATACTAGTA	GTAATCGCATTGGTCGCCCC	GTTTTAGAGCTAGAAATAGCAAGTTAAAATAAG	79
370	F393_85943_85965_4_18_77	GCTCAGTCCTAGGTATAATACTAGTA	GGCATCGTAACCTATCAACG	GTTTTAGAGCTAGAAATAGCAAGTTAAAATAAG	79
371	F394_86044_86066_5_18_77	GCTCAGTCCTAGGTATAATACTAGTA	AAAGCCTTTTTCAGCACCTG	GTTTTAGAGCTAGAAATAGCAAGTTAAAATAAG	79
372	F395_86131_86153_6_18_77	GCTCAGTCCTAGGTATAATACTAGTA	ACATAGGGTAATTTGTTCGC	GTTTTAGAGCTAGAAATAGCAAGTTAAAATAAG	79
373	F396_86254_86276_7_18_77	GCTCAGTCCTAGGTATAATACTAGTA	CCACCGCCTACGTAGACAAC	GTTTTAGAGCTAGAAATAGCAAGTTAAAATAAG	79
374	F397_86335_86357_8_18_77	GCTCAGTCCTAGGTATAATACTAGTA	CCCATCAATGAGCAAACAAC	GTTTTAGAGCTAGAAATAGCAAGTTAAAATAAG	79
375	F398_86462_86484_9_18_77	GCTCAGTCCTAGGTATAATACTAGTA	GTCATCAAATCGTACCCCGA	GTTTTAGAGCTAGAAATAGCAAGTTAAAATAAG	79
376	F399_86548_86570_10_18_77	GCTCAGTCCTAGGTATAATACTAGTA	ACGGTTTTAGAAATGGAAGT	GTTTTAGAGCTAGAAATAGCAAGTTAAAATAAG	79
377	F400_86645_86667_11_18_77	GCTCAGTCCTAGGTATAATACTAGTA	CTCATCCAGTGGTTGATGGG	GTTTTAGAGCTAGAAATAGCAAGTTAAAATAAG	79
378	F401_86749_86771_12_18_77	GCTCAGTCCTAGGTATAATACTAGTA	AGAGTCTCGATCACCGCCTG	GTTTTAGAGCTAGAAATAGCAAGTTAAAATAAG	79
379	F402_86848_86870_13_18_77	GCTCAGTCCTAGGTATAATACTAGTA	CAGCGACGCGGTTTGTCGAA	GTTTTAGAGCTAGAAATAGCAAGTTAAAATAAG	79
380	F403_86941_86963_14_18_77	GCTCAGTCCTAGGTATAATACTAGTA	ACGCAAACCACGGTTTCTTC	GTTTTAGAGCTAGAAATAGCAAGTTAAAATAAG	79
381	F404_87054_87076_15_18_77	GCTCAGTCCTAGGTATAATACTAGTA	GCTTCACCATCCCCAGATAG	GTTTTAGAGCTAGAAATAGCAAGTTAAAATAAG	79
382	F405_87133_87155_16_18_77	GCTCAGTCCTAGGTATAATACTAGTA	TCCGCCAGACGGACGAAATC	GTTTTAGAGCTAGAAATAGCAAGTTAAAATAAG	79
383	F406_87246_87268_17_18_77	GCTCAGTCCTAGGTATAATACTAGTA	CGGTAACATCAACAAACACC	GTTTTAGAGCTAGAAATAGCAAGTTAAAATAAG	79
384	F408_87362_87384_1_5_78	GCTCAGTCCTAGGTATAATACTAGTA	CGAGTAAGACTGATAATATC	GTTTTAGAGCTAGAAATAGCAAGTTAAAATAAG	79
385	F409_87457_87479_2_5_78	GCTCAGTCCTAGGTATAATACTAGTA	CGGATCGTCGGTTGGCGCAA	GTTTTAGAGCTAGAAATAGCAAGTTAAAATAAG	79
386	F410_87634_87656_3_5_78	GCTCAGTCCTAGGTATAATACTAGTA	TTCGTCACGCCCGTAACCGC	GTTTTAGAGCTAGAAATAGCAAGTTAAAATAAG	79
387	F411_87680_87702_4_5_78	GCTCAGTCCTAGGTATAATACTAGTA	TGACATCGATAATTTGCCCA	GTTTTAGAGCTAGAAATAGCAAGTTAAAATAAG	79
388	F413_88071_88093_1_11_79	GCTCAGTCCTAGGTATAATACTAGTA	GTTAATAACATAGCTTGCAG	GTTTTAGAGCTAGAAATAGCAAGTTAAAATAAG	79
389	F414_88128_88150_2_11_79	GCTCAGTCCTAGGTATAATACTAGTA	CACAGCCATGACTTTTTCAA	GTTTTAGAGCTAGAAATAGCAAGTTAAAATAAG	79
390	F415_88231_88253_3_11_79	GCTCAGTCCTAGGTATAATACTAGTA	AGCTGGTGTTCTCCAGATCG	GTTTTAGAGCTAGAAATAGCAAGTTAAAATAAG	79
391	F416_88334_88356_4_11_79	GCTCAGTCCTAGGTATAATACTAGTA	ATGCACCGCATTTCGTTGTC	GTTTTAGAGCTAGAAATAGCAAGTTAAAATAAG	79
392	F417_88447_88469_5_11_79	GCTCAGTCCTAGGTATAATACTAGTA	CCAGCGCGACAATCGGGAAC	GTTTTAGAGCTAGAAATAGCAAGTTAAAATAAG	79
393	F418_88559_88581_6_11_79	GCTCAGTCCTAGGTATAATACTAGTA	AGATAAAGCACCGTCTCGGC	GTTTTAGAGCTAGAAATAGCAAGTTAAAATAAG	79
394	F419_88630_88652_7_11_79	GCTCAGTCCTAGGTATAATACTAGTA	GATCATCTTTCCAGGCAGTA	GTTTTAGAGCTAGAAATAGCAAGTTAAAATAAG	79
395	F420_88736_88758_8_11_79	GCTCAGTCCTAGGTATAATACTAGTA	GTGAACAGCGCCTGCGGCAT	GTTTTAGAGCTAGAAATAGCAAGTTAAAATAAG	79
396	F421_88828_88850_9_11_79	GCTCAGTCCTAGGTATAATACTAGTA	CGCCAAAGGTGGCAATTGCC	GTTTTAGAGCTAGAAATAGCAAGTTAAAATAAG	79
397	F422_88939_88961_10_11_79	GCTCAGTCCTAGGTATAATACTAGTA	GCGGTTCGTCCAGGCTTGCC	GTTTTAGAGCTAGAAATAGCAAGTTAAAATAAG	79
398	F424_89639_89661_1_5_80	GCTCAGTCCTAGGTATAATACTAGTA	GATTGACTAACGTTGCTCCC	GTTTTAGAGCTAGAAATAGCAAGTTAAAATAAG	79
399	F425_89743_89765_2_5_80	GCTCAGTCCTAGGTATAATACTAGTA	GCACGGGTGATAAATGTCAA	GTTTTAGAGCTAGAAATAGCAAGTTAAAATAAG	79
400	F426_89834_89856_3_5_80	GCTCAGTCCTAGGTATAATACTAGTA	GCTGCACACGGCGCTCAACC	GTTTTAGAGCTAGAAATAGCAAGTTAAAATAAG	79
401	F427_89938_89960_4_5_80	GCTCAGTCCTAGGTATAATACTAGTA	CATCACTTCTTTTGTCAGCC	GTTTTAGAGCTAGAAATAGCAAGTTAAAATAAG	79
402	F428_90052_90074_5_5_80	GCTCAGTCCTAGGTATAATACTAGTA	CAGTCGCTCCGATAAGTCTC	GTTTTAGAGCTAGAAATAGCAAGTTAAAATAAG	79
403	F429_90137_90159_1_10_81	GCTCAGTCCTAGGTATAATACTAGTA	ACGGATATTGAGGCCATTAA	GTTTTAGAGCTAGAAATAGCAAGTTAAAATAAG	79
404	F430_90216_90238_2_10_81	GCTCAGTCCTAGGTATAATACTAGTA	CCTCTTCGCCAAGCTGCGAG	GTTTTAGAGCTAGAAATAGCAAGTTAAAATAAG	79
405	F431_90301_90323_3_10_81	GCTCAGTCCTAGGTATAATACTAGTA	CCGTGGATGATGGAGAAGCG	GTTTTAGAGCTAGAAATAGCAAGTTAAAATAAG	79
406	F432_90412_90434_4_10_81	GCTCAGTCCTAGGTATAATACTAGTA	CGTTCAGCATCATCAAGTTG	GTTTTAGAGCTAGAAATAGCAAGTTAAAATAAG	79
407	F433_90500_90522_5_10_81	GCTCAGTCCTAGGTATAATACTAGTA	TGCGGTTTGTAGCCATTCAG	GTTTTAGAGCTAGAAATAGCAAGTTAAAATAAG	79
408	F434_90609_90631_6_10_81	GCTCAGTCCTAGGTATAATACTAGTA	TGCGGGTCATCGGCTGTTCG	GTTTTAGAGCTAGAAATAGCAAGTTAAAATAAG	79
409	F435_90698_90720_7_10_81	GCTCAGTCCTAGGTATAATACTAGTA	GCGCACCGCCTGGAAGGTAC	GTTTTAGAGCTAGAAATAGCAAGTTAAAATAAG	79
410	F436_90816_90838_8_10_81	GCTCAGTCCTAGGTATAATACTAGTA	CAATACGGTCTTCCAGCGAG	GTTTTAGAGCTAGAAATAGCAAGTTAAAATAAG	79
411	F437_90927_90949_9_10_81	GCTCAGTCCTAGGTATAATACTAGTA	TGCCTAGTGCTCGCAGCTGA	GTTTTAGAGCTAGAAATAGCAAGTTAAAATAAG	79
412	F439_91085_91107_1_4_82	GCTCAGTCCTAGGTATAATACTAGTA	CAGGCAATGCATGGCGCTCG	GTTTTAGAGCTAGAAATAGCAAGTTAAAATAAG	79
413	F440_91146_91168_2_4_82	GCTCAGTCCTAGGTATAATACTAGTA	ATGCAAATGAACAGGCAGAG	GTTTTAGAGCTAGAAATAGCAAGTTAAAATAAG	79
414	F441_91280_91302_3_4_82	GCTCAGTCCTAGGTATAATACTAGTA	GCGCATTCTCTTCAAGGATC	GTTTTAGAGCTAGAAATAGCAAGTTAAAATAAG	79
415	F442_91333_91355_4_4_82	GCTCAGTCCTAGGTATAATACTAGTA	CTGCATTTGCAGCTTTTCCG	GTTTTAGAGCTAGAAATAGCAAGTTAAAATAAG	79
416	F443_91440_91462_1_18_83	GCTCAGTCCTAGGTATAATACTAGTA	GCATGTTCTTCCTGACGTTT	GTTTTAGAGCTAGAAATAGCAAGTTAAAATAAG	79
417	F444_91558_91580_2_18_83	GCTCAGTCCTAGGTATAATACTAGTA	CTCTTTCACCAGCATATCCG	GTTTTAGAGCTAGAAATAGCAAGTTAAAATAAG	79
418	F445_91615_91637_3_18_83	GCTCAGTCCTAGGTATAATACTAGTA	AGTAATCATGCCGCGGGAGG	GTTTTAGAGCTAGAAATAGCAAGTTAAAATAAG	79
419	F446_91736_91758_4_18_83	GCTCAGTCCTAGGTATAATACTAGTA	CGTTAGCCAGCGCCTTCCAG	GTTTTAGAGCTAGAAATAGCAAGTTAAAATAAG	79
420	F447_91844_91866_5_18_83	GCTCAGTCCTAGGTATAATACTAGTA	TGATGTAGTCCGCCATGTCA	GTTTTAGAGCTAGAAATAGCAAGTTAAAATAAG	79
421	F448_91920_91942_6_18_83	GCTCAGTCCTAGGTATAATACTAGTA	TGAGCAGTCACTTCGCCGGA	GTTTTAGAGCTAGAAATAGCAAGTTAAAATAAG	79
422	F449_92014_92036_7_18_83	GCTCAGTCCTAGGTATAATACTAGTA	AATGCGCTCACCCGGCTGCC	GTTTTAGAGCTAGAAATAGCAAGTTAAAATAAG	79
423	F450_92129_92151_8_18_83	GCTCAGTCCTAGGTATAATACTAGTA	CGCGATAAACCAGCGCCTGC	GTTTTAGAGCTAGAAATAGCAAGTTAAAATAAG	79
424	F451_92218_92240_9_18_83	GCTCAGTCCTAGGTATAATACTAGTA	AGCCATCGCCAGCACTTCAC	GTTTTAGAGCTAGAAATAGCAAGTTAAAATAAG	79
425	F452_92325_92347_10_18_83	GCTCAGTCCTAGGTATAATACTAGTA	ATCGGTTTAACCGTTGAGCC	GTTTTAGAGCTAGAAATAGCAAGTTAAAATAAG	79
426	F453_92426_92448_11_18_83	GCTCAGTCCTAGGTATAATACTAGTA	GTGCCACGTCTTTGATTTCG	GTTTTAGAGCTAGAAATAGCAAGTTAAAATAAG	79
427	F454_92526_92548_12_18_83	GCTCAGTCCTAGGTATAATACTAGTA	GTATCTACTAACGCTGAGGA	GTTTTAGAGCTAGAAATAGCAAGTTAAAATAAG	79
428	F455_92616_92638_13_18_83	GCTCAGTCCTAGGTATAATACTAGTA	TCAGACCACCGTTGTTTTTG	GTTTTAGAGCTAGAAATAGCAAGTTAAAATAAG	79
429	F456_92738_92760_14_18_83	GCTCAGTCCTAGGTATAATACTAGTA	CAACTTTGGTAATCGACAGT	GTTTTAGAGCTAGAAATAGCAAGTTAAAATAAG	79
430	F457_92841_92863_15_18_83	GCTCAGTCCTAGGTATAATACTAGTA	GCCTTCACGCCGCCGCCGCC	GTTTTAGAGCTAGAAATAGCAAGTTAAAATAAG	79
431	F458_92919_92941_16_18_83	GCTCAGTCCTAGGTATAATACTAGTA	TTATTGATGTAGCGACCGTC	GTTTTAGAGCTAGAAATAGCAAGTTAAAATAAG	79
432	F459_93015_93037_17_18_83	GCTCAGTCCTAGGTATAATACTAGTA	CCGTAGTATTTACCCGCCTG	GTTTTAGAGCTAGAAATAGCAAGTTAAAATAAG	79
433	F461_93189_93211_1_15_84	GCTCAGTCCTAGGTATAATACTAGTA	CTGGCACCCACGGAGCAAGA	GTTTTAGAGCTAGAAATAGCAAGTTAAAATAAG	79
434	F462_93321_93343_2_15_84	GCTCAGTCCTAGGTATAATACTAGTA	CACCTTGCGCTATCGCCTGC	GTTTTAGAGCTAGAAATAGCAAGTTAAAATAAG	79
435	F463_93380_93402_3_15_84	GCTCAGTCCTAGGTATAATACTAGTA	CATTTCACGGATTTCACCAT	GTTTTAGAGCTAGAAATAGCAAGTTAAAATAAG	79
436	F464_93471_93493_4_15_84	GCTCAGTCCTAGGTATAATACTAGTA	GTAAATTGTCAGAGGGTTCA	GTTTTAGAGCTAGAAATAGCAAGTTAAAATAAG	79
437	F465_93593_93615_5_15_84	GCTCAGTCCTAGGTATAATACTAGTA	CCCCAGCAGGCCGTTACCAA	GTTTTAGAGCTAGAAATAGCAAGTTAAAATAAG	79
438	F466_93719_93741_6_15_84	GCTCAGTCCTAGGTATAATACTAGTA	GTGCTGTACCAGCCCGTGGG	GTTTTAGAGCTAGAAATAGCAAGTTAAAATAAG	79
439	F467_93779_93801_7_15_84	GCTCAGTCCTAGGTATAATACTAGTA	AAGGTGATCGCGGCTTAAGT	GTTTTAGAGCTAGAAATAGCAAGTTAAAATAAG	79
440	F468_93887_93909_8_15_84	GCTCAGTCCTAGGTATAATACTAGTA	GCGGCGGCCCACTTCATCGT	GTTTTAGAGCTAGAAATAGCAAGTTAAAATAAG	79
441	F469_93995_94017_9_15_84	GCTCAGTCCTAGGTATAATACTAGTA	GCTGTCGTGATAGTTCACTT	GTTTTAGAGCTAGAAATAGCAAGTTAAAATAAG	79
442	F470_94068_94090_10_15_84	GCTCAGTCCTAGGTATAATACTAGTA	CGTTAAAAGCGCCCATCAGA	GTTTTAGAGCTAGAAATAGCAAGTTAAAATAAG	79
443	F471_94177_94199_11_15_84	GCTCAGTCCTAGGTATAATACTAGTA	ACTTCCATACGTCCGCAAAC	GTTTTAGAGCTAGAAATAGCAAGTTAAAATAAG	79
444	F472_94268_94290_12_15_84	GCTCAGTCCTAGGTATAATACTAGTA	GTGCAGACGCGCCGCCTGTA	GTTTTAGAGCTAGAAATAGCAAGTTAAAATAAG	79
445	F473_94370_94392_13_15_84	GCTCAGTCCTAGGTATAATACTAGTA	CGCCACGTCAGCAAACTCTT	GTTTTAGAGCTAGAAATAGCAAGTTAAAATAAG	79
446	F474_94469_94491_14_15_84	GCTCAGTCCTAGGTATAATACTAGTA	TTCCATCACTTTGGCATGTC	GTTTTAGAGCTAGAAATAGCAAGTTAAAATAAG	79
447	F475_94566_94588_15_15_84	GCTCAGTCCTAGGTATAATACTAGTA	CAACAATCTGGTAATCTTCA	GTTTTAGAGCTAGAAATAGCAAGTTAAAATAAG	79
448	F476_94663_94685_1_14_85	GCTCAGTCCTAGGTATAATACTAGTA	AATGTCGGTAAGTTGGCTAA	GTTTTAGAGCTAGAAATAGCAAGTTAAAATAAG	79
449	F477_94755_94777_2_14_85	GCTCAGTCCTAGGTATAATACTAGTA	AGGGCAACAAACAGGCAGCC	GTTTTAGAGCTAGAAATAGCAAGTTAAAATAAG	79
450	F478_94853_94875_3_14_85	GCTCAGTCCTAGGTATAATACTAGTA	GCAGGTCGATGTCCAGCGGA	GTTTTAGAGCTAGAAATAGCAAGTTAAAATAAG	79
451	F479_94972_94994_4_14_85	GCTCAGTCCTAGGTATAATACTAGTA	TTTAACGGAGGTTTTGCCGG	GTTTTAGAGCTAGAAATAGCAAGTTAAAATAAG	79
452	F480_95073_95095_5_14_85	GCTCAGTCCTAGGTATAATACTAGTA	GTTAAGCGCAACAGCGTCAT	GTTTTAGAGCTAGAAATAGCAAGTTAAAATAAG	79
453	F481_95152_95174_6_14_85	GCTCAGTCCTAGGTATAATACTAGTA	GCGAGTCAGACTCACAGTCC	GTTTTAGAGCTAGAAATAGCAAGTTAAAATAAG	79
454	F482_95273_95295_7_14_85	GCTCAGTCCTAGGTATAATACTAGTA	TGGCGATACCGTTTTCCGGC	GTTTTAGAGCTAGAAATAGCAAGTTAAAATAAG	79
455	F483_95370_95392_8_14_85	GCTCAGTCCTAGGTATAATACTAGTA	AAATCGCTGTTGGCGGCATT	GTTTTAGAGCTAGAAATAGCAAGTTAAAATAAG	79
456	F484_95452_95474_9_14_85	GCTCAGTCCTAGGTATAATACTAGTA	CAGCAGAACATCGACGCTAC	GTTTTAGAGCTAGAAATAGCAAGTTAAAATAAG	79
457	F485_95589_95611_10_14_85	GCTCAGTCCTAGGTATAATACTAGTA	TGGATGGGGAACAGACGGCC	GTTTTAGAGCTAGAAATAGCAAGTTAAAATAAG	79
458	F486_95653_95675_11_14_85	GCTCAGTCCTAGGTATAATACTAGTA	TGCAGTCATTGAACCGACAT	GTTTTAGAGCTAGAAATAGCAAGTTAAAATAAG	79
459	F487_95758_95780_12_14_85	GCTCAGTCCTAGGTATAATACTAGTA	CTCGCCCACCTGTACATGGC	GTTTTAGAGCTAGAAATAGCAAGTTAAAATAAG	79
460	F489_95959_95981_14_14_85	GCTCAGTCCTAGGTATAATACTAGTA	GCGTACTACCTCTTCCATGG	GTTTTAGAGCTAGAAATAGCAAGTTAAAATAAG	79
461	F490_96018_96040_1_11_86	GCTCAGTCCTAGGTATAATACTAGTA	ATAATATTTGACCAAATGTT	GTTTTAGAGCTAGAAATAGCAAGTTAAAATAAG	79
462	F491_96124_96146_2_11_86	GCTCAGTCCTAGGTATAATACTAGTA	GCAAATGAGCAATCATACGC	GTTTTAGAGCTAGAAATAGCAAGTTAAAATAAG	79
463	F492_96215_96237_3_11_86	GCTCAGTCCTAGGTATAATACTAGTA	ATCATAATCCCGCCCATGGT	GTTTTAGAGCTAGAAATAGCAAGTTAAAATAAG	79
464	F493_96375_96397_4_11_86	GCTCAGTCCTAGGTATAATACTAGTA	CCAACGAGCGATCAACCCTT	GTTTTAGAGCTAGAAATAGCAAGTTAAAATAAG	79
465	F494_96435_96457_5_11_86	GCTCAGTCCTAGGTATAATACTAGTA	GCCGGCAAGGTACAGGGCGA	GTTTTAGAGCTAGAAATAGCAAGTTAAAATAAG	79
466	F495_96509_96531_6_11_86	GCTCAGTCCTAGGTATAATACTAGTA	ATGTAGAACAGCCCCAGCTG	GTTTTAGAGCTAGAAATAGCAAGTTAAAATAAG	79
467	F496_96611_96633_7_11_86	GCTCAGTCCTAGGTATAATACTAGTA	CCACCGGCGACAAATACGGT	GTTTTAGAGCTAGAAATAGCAAGTTAAAATAAG	79
468	F497_96708_96730_8_11_86	GCTCAGTCCTAGGTATAATACTAGTA	ACAGACAATAACCAGTTCCC	GTTTTAGAGCTAGAAATAGCAAGTTAAAATAAG	79
469	F498_96843_96865_9_11_86	GCTCAGTCCTAGGTATAATACTAGTA	GAATTCCTGACGTAGCAGTA	GTTTTAGAGCTAGAAATAGCAAGTTAAAATAAG	79
470	F499_96916_96938_10_11_86	GCTCAGTCCTAGGTATAATACTAGTA	GTTTAAAGGAGCCGACCTGC	GTTTTAGAGCTAGAAATAGCAAGTTAAAATAAG	79
471	F500_97007_97029_11_11_86	GCTCAGTCCTAGGTATAATACTAGTA	CAGAAACGCACAATGACGCG	GTTTTAGAGCTAGAAATAGCAAGTTAAAATAAG	79
472	F501_97125_97147_1_14_87	GCTCAGTCCTAGGTATAATACTAGTA	AGGAAAGCCCGGTGAGGCCC	GTTTTAGAGCTAGAAATAGCAAGTTAAAATAAG	79
473	F502_97207_97229_2_14_87	GCTCAGTCCTAGGTATAATACTAGTA	GGTAATTTATCCAGGCCAGG	GTTTTAGAGCTAGAAATAGCAAGTTAAAATAAG	79
474	F503_97298_97320_3_14_87	GCTCAGTCCTAGGTATAATACTAGTA	CGCCAGTGCAATACCGGGAC	GTTTTAGAGCTAGAAATAGCAAGTTAAAATAAG	79
475	F504_97402_97424_4_14_87	GCTCAGTCCTAGGTATAATACTAGTA	GAACCGGTAATCGCCACAAT	GTTTTAGAGCTAGAAATAGCAAGTTAAAATAAG	79
476	F505_97509_97531_5_14_87	GCTCAGTCCTAGGTATAATACTAGTA	CCAGTAGCATCAACGCAGGC	GTTTTAGAGCTAGAAATAGCAAGTTAAAATAAG	79
477	F506_97589_97611_6_14_87	GCTCAGTCCTAGGTATAATACTAGTA	CGCTGCTACCGCCTGTAAGC	GTTTTAGAGCTAGAAATAGCAAGTTAAAATAAG	79
478	F507_97733_97755_7_14_87	GCTCAGTCCTAGGTATAATACTAGTA	ACCGCGAATCGGCATTGTTA	GTTTTAGAGCTAGAAATAGCAAGTTAAAATAAG	79
479	F508_97803_97825_8_14_87	GCTCAGTCCTAGGTATAATACTAGTA	TTTCGCCCTGCTGATGATTC	GTTTTAGAGCTAGAAATAGCAAGTTAAAATAAG	79
480	F509_97898_97920_9_14_87	GCTCAGTCCTAGGTATAATACTAGTA	CGCCAGCGCCGCCAGCGCAT	GTTTTAGAGCTAGAAATAGCAAGTTAAAATAAG	79
481	F510_97987_98009_10_14_87	GCTCAGTCCTAGGTATAATACTAGTA	AGCACAACTTCAAAGCGATG	GTTTTAGAGCTAGAAATAGCAAGTTAAAATAAG	79
482	F511_98148_98170_11_14_87	GCTCAGTCCTAGGTATAATACTAGTA	CATTCAGGTAACGCGCCAGT	GTTTTAGAGCTAGAAATAGCAAGTTAAAATAAG	79
483	F512_98229_98251_12_14_87	GCTCAGTCCTAGGTATAATACTAGTA	CGGTTTGTTCTGCCACTTCC	GTTTTAGAGCTAGAAATAGCAAGTTAAAATAAG	79
484	F513_98296_98318_13_14_87	GCTCAGTCCTAGGTATAATACTAGTA	GAGAGCAGAACCATATCGCC	GTTTTAGAGCTAGAAATAGCAAGTTAAAATAAG	79
485	F515_98417_98439_1_13_88	GCTCAGTCCTAGGTATAATACTAGTA	GGCGCGGCATTTTCAGGCGA	GTTTTAGAGCTAGAAATAGCAAGTTAAAATAAG	79
486	F516_98515_98537_2_13_88	GCTCAGTCCTAGGTATAATACTAGTA	ATCGTACATGATCAGGCTGT	GTTTTAGAGCTAGAAATAGCAAGTTAAAATAAG	79
487	F517_98607_98629_3_13_88	GCTCAGTCCTAGGTATAATACTAGTA	TTGGTTAAGCGTTGCCCTAT	GTTTTAGAGCTAGAAATAGCAAGTTAAAATAAG	79
488	F518_98709_98731_4_13_88	GCTCAGTCCTAGGTATAATACTAGTA	TAGCGTTGCCAGAACTCCAT	GTTTTAGAGCTAGAAATAGCAAGTTAAAATAAG	79
489	F519_98840_98862_5_13_88	GCTCAGTCCTAGGTATAATACTAGTA	GTTTTGTCAGCTCCGCAGGC	GTTTTAGAGCTAGAAATAGCAAGTTAAAATAAG	79
490	F520_98924_98946_6_13_88	GCTCAGTCCTAGGTATAATACTAGTA	TCGGTTTCAGGAAGCCGCGC	GTTTTAGAGCTAGAAATAGCAAGTTAAAATAAG	79
491	F521_99041_99063_7_13_88	GCTCAGTCCTAGGTATAATACTAGTA	GCCACAATTTCGCTCCCGCC	GTTTTAGAGCTAGAAATAGCAAGTTAAAATAAG	79
492	F522_99118_99140_8_13_88	GCTCAGTCCTAGGTATAATACTAGTA	ACGGCGGATACGGTACGGTT	GTTTTAGAGCTAGAAATAGCAAGTTAAAATAAG	79
493	F523_99276_99298_9_13_88	GCTCAGTCCTAGGTATAATACTAGTA	ATAAAGTCAGTGTGCGCTTC	GTTTTAGAGCTAGAAATAGCAAGTTAAAATAAG	79
494	F524_99304_99326_10_13_88	GCTCAGTCCTAGGTATAATACTAGTA	CCCCAGTTCTTCGCCGATAA	GTTTTAGAGCTAGAAATAGCAAGTTAAAATAAG	79
495	F525_99413_99435_11_13_88	GCTCAGTCCTAGGTATAATACTAGTA	CGAGAAAACCGGAAAAACGG	GTTTTAGAGCTAGAAATAGCAAGTTAAAATAAG	79
496	F526_99504_99526_12_13_88	GCTCAGTCCTAGGTATAATACTAGTA	GGCAATGTCAGACCTTTGGT	GTTTTAGAGCTAGAAATAGCAAGTTAAAATAAG	79
497	F528_99687_99709_1_11_89	GCTCAGTCCTAGGTATAATACTAGTA	TCCCGGGAATACATGTCCAC	GTTTTAGAGCTAGAAATAGCAAGTTAAAATAAG	79
498	F529_99768_99790_2_11_89	GCTCAGTCCTAGGTATAATACTAGTA	TAAGTCCGCTTCCATACGGT	GTTTTAGAGCTAGAAATAGCAAGTTAAAATAAG	79
499	F530_99870_99892_3_11_89	GCTCAGTCCTAGGTATAATACTAGTA	GGCGTTGAAGATACGCAGCG	GTTTTAGAGCTAGAAATAGCAAGTTAAAATAAG	79
500	F531_99968_99990_4_11_89	GCTCAGTCCTAGGTATAATACTAGTA	GACCACGCGGCCAGACCACC	GTTTTAGAGCTAGAAATAGCAAGTTAAAATAAG	79
501	F532_100065_100087_5_11_89	GCTCAGTCCTAGGTATAATACTAGTA	AAACGCCTGCATCACTTTGG	GTTTTAGAGCTAGAAATAGCAAGTTAAAATAAG	79
502	F533_100151_100173_6_11_89	GCTCAGTCCTAGGTATAATACTAGTA	GCCAAACGTTGCTGCGGCAA	GTTTTAGAGCTAGAAATAGCAAGTTAAAATAAG	79
503	F534_100247_100269_7_11_89	GCTCAGTCCTAGGTATAATACTAGTA	CCCAGTTTCGCAGCAACCTG	GTTTTAGAGCTAGAAATAGCAAGTTAAAATAAG	79
504	F535_100349_100371_8_11_89	GCTCAGTCCTAGGTATAATACTAGTA	AATTCCGTCACTTTATGCTG	GTTTTAGAGCTAGAAATAGCAAGTTAAAATAAG	79
505	F536_100452_100474_9_11_89	GCTCAGTCCTAGGTATAATACTAGTA	CAACGCCGGTAGTCCTGCCG	GTTTTAGAGCTAGAAATAGCAAGTTAAAATAAG	79
506	F537_100545_100567_10_11_89	GCTCAGTCCTAGGTATAATACTAGTA	CTGTGGCTGCTCGATAATTT	GTTTTAGAGCTAGAAATAGCAAGTTAAAATAAG	79
507	F538_100653_100675_11_11_89	GCTCAGTCCTAGGTATAATACTAGTA	TCGCTCGGTGGCATCCGGAA	GTTTTAGAGCTAGAAATAGCAAGTTAAAATAAG	79
508	F539_100796_100818_1_15_90	GCTCAGTCCTAGGTATAATACTAGTA	GCGACGCATTTCGGGCACGA	GTTTTAGAGCTAGAAATAGCAAGTTAAAATAAG	79
509	F540_100871_100893_2_15_90	GCTCAGTCCTAGGTATAATACTAGTA	ACCTTCATTGGCCAGAACTT	GTTTTAGAGCTAGAAATAGCAAGTTAAAATAAG	79
510	F541_100974_100996_3_15_90	GCTCAGTCCTAGGTATAATACTAGTA	CACGTACGTTTTCCGGGCGA	GTTTTAGAGCTAGAAATAGCAAGTTAAAATAAG	79
511	F542_101074_101096_4_15_90	GCTCAGTCCTAGGTATAATACTAGTA	ATTTCGGCACGACGGATCAC	GTTTTAGAGCTAGAAATAGCAAGTTAAAATAAG	79
512	F543_101165_101187_5_15_90	GCTCAGTCCTAGGTATAATACTAGTA	GTAGATGCTGGAAACCATCG	GTTTTAGAGCTAGAAATAGCAAGTTAAAATAAG	79
513	F544_101274_101296_6_15_90	GCTCAGTCCTAGGTATAATACTAGTA	TCTCATCTGCTTCGGCAATC	GTTTTAGAGCTAGAAATAGCAAGTTAAAATAAG	79
514	F545_101369_101391_7_15_90	GCTCAGTCCTAGGTATAATACTAGTA	ATTCTCAAAGTCGCCCTGGT	GTTTTAGAGCTAGAAATAGCAAGTTAAAATAAG	79
515	F546_101472_101494_8_15_90	GCTCAGTCCTAGGTATAATACTAGTA	CCACTCGCGGTAACAATTCG	GTTTTAGAGCTAGAAATAGCAAGTTAAAATAAG	79
516	F547_101565_101587_9_15_90	GCTCAGTCCTAGGTATAATACTAGTA	GCAGCGTAAAGTGCCCCTGC	GTTTTAGAGCTAGAAATAGCAAGTTAAAATAAG	79
517	F548_101727_101749_10_15_90	GCTCAGTCCTAGGTATAATACTAGTA	CAAAACGGCGACCAGTCCCC	GTTTTAGAGCTAGAAATAGCAAGTTAAAATAAG	79
518	F549_101766_101788_11_15_90	GCTCAGTCCTAGGTATAATACTAGTA	TACCATTCACTGGCTCCAGC	GTTTTAGAGCTAGAAATAGCAAGTTAAAATAAG	79
519	F550_101875_101897_12_15_90	GCTCAGTCCTAGGTATAATACTAGTA	AGCATTACCAGGTTTTTATC	GTTTTAGAGCTAGAAATAGCAAGTTAAAATAAG	79
520	F551_101972_101994_13_15_90	GCTCAGTCCTAGGTATAATACTAGTA	ATACACTTCCAGCATCAACA	GTTTTAGAGCTAGAAATAGCAAGTTAAAATAAG	79
521	F552_102073_102095_14_15_90	GCTCAGTCCTAGGTATAATACTAGTA	GCCGGATCCGGCACCAGAAT	GTTTTAGAGCTAGAAATAGCAAGTTAAAATAAG	79
522	F553_102179_102201_15_15_90	GCTCAGTCCTAGGTATAATACTAGTA	TTTGATTTCAGCTAAAGAAC	GTTTTAGAGCTAGAAATAGCAAGTTAAAATAAG	79
523	F554_102253_102275_1_10_91	GCTCAGTCCTAGGTATAATACTAGTA	CAGCGGAGGTCCCACCCAAC	GTTTTAGAGCTAGAAATAGCAAGTTAAAATAAG	79
524	F555_102347_102369_2_10_91	GCTCAGTCCTAGGTATAATACTAGTA	TCGACTTCTTTCGGGTCGAC	GTTTTAGAGCTAGAAATAGCAAGTTAAAATAAG	79
525	F556_102476_102498_3_10_91	GCTCAGTCCTAGGTATAATACTAGTA	ATCACTCCGCTTCCGGTATA	GTTTTAGAGCTAGAAATAGCAAGTTAAAATAAG	79
526	F557_102552_102574_4_10_91	GCTCAGTCCTAGGTATAATACTAGTA	CCACGGCGCGACCGGTAAAC	GTTTTAGAGCTAGAAATAGCAAGTTAAAATAAG	79
527	F558_102650_102672_5_10_91	GCTCAGTCCTAGGTATAATACTAGTA	CGGCTCGGCTTAACGATAAC	GTTTTAGAGCTAGAAATAGCAAGTTAAAATAAG	79
528	F559_102788_102810_6_10_91	GCTCAGTCCTAGGTATAATACTAGTA	AGTATCGCAACCGTGAACTC	GTTTTAGAGCTAGAAATAGCAAGTTAAAATAAG	79
529	F560_102845_102867_7_10_91	GCTCAGTCCTAGGTATAATACTAGTA	TAATCATAGAAGGTTCCGGA	GTTTTAGAGCTAGAAATAGCAAGTTAAAATAAG	79
530	F561_102936_102958_8_10_91	GCTCAGTCCTAGGTATAATACTAGTA	CAGCACTAATGCCTGCAAAT	GTTTTAGAGCTAGAAATAGCAAGTTAAAATAAG	79
531	F562_103044_103066_9_10_91	GCTCAGTCCTAGGTATAATACTAGTA	GGTCATACCCGGTGAGGTAT	GTTTTAGAGCTAGAAATAGCAAGTTAAAATAAG	79
532	F564_103208_103230_1_9_92	GCTCAGTCCTAGGTATAATACTAGTA	CCAGACGCGTTCCATTATTG	GTTTTAGAGCTAGAAATAGCAAGTTAAAATAAG	79
533	F565_103316_103338_2_9_92	GCTCAGTCCTAGGTATAATACTAGTA	ACACCAGCTTTGAGAGCGGC	GTTTTAGAGCTAGAAATAGCAAGTTAAAATAAG	79
534	F566_103376_103398_3_9_92	GCTCAGTCCTAGGTATAATACTAGTA	CCAATGCCAGGATCGACTGC	GTTTTAGAGCTAGAAATAGCAAGTTAAAATAAG	79
535	F567_103460_103482_4_9_92	GCTCAGTCCTAGGTATAATACTAGTA	TCACCTGCTTAATCCACGGC	GTTTTAGAGCTAGAAATAGCAAGTTAAAATAAG	79
536	F568_103585_103607_5_9_92	GCTCAGTCCTAGGTATAATACTAGTA	GCGTTCTGGCGGCACGCTGA	GTTTTAGAGCTAGAAATAGCAAGTTAAAATAAG	79
537	F570_103790_103812_7_9_92	GCTCAGTCCTAGGTATAATACTAGTA	AACGTTTCATCGTATCGCCC	GTTTTAGAGCTAGAAATAGCAAGTTAAAATAAG	79
538	F571_103861_103883_8_9_92	GCTCAGTCCTAGGTATAATACTAGTA	GTAGCTAATCCGTTTGCCAT	GTTTTAGAGCTAGAAATAGCAAGTTAAAATAAG	79
539	F573_104031_104053_1_13_93	GCTCAGTCCTAGGTATAATACTAGTA	TACTAAAGCGGCAACCTTCG	GTTTTAGAGCTAGAAATAGCAAGTTAAAATAAG	79
540	F574_104104_104126_2_13_93	GCTCAGTCCTAGGTATAATACTAGTA	CTTTATCCATACCACGCGAC	GTTTTAGAGCTAGAAATAGCAAGTTAAAATAAG	79
541	F575_104251_104273_3_13_93	GCTCAGTCCTAGGTATAATACTAGTA	GCACCATACCAATTTCATTC	GTTTTAGAGCTAGAAATAGCAAGTTAAAATAAG	79
542	F576_104320_104342_4_13_93	GCTCAGTCCTAGGTATAATACTAGTA	CACGCACCGATTTCGCGGTA	GTTTTAGAGCTAGAAATAGCAAGTTAAAATAAG	79
543	F577_104417_104439_5_13_93	GCTCAGTCCTAGGTATAATACTAGTA	CGCACGCCCGAAAGTCCTAC	GTTTTAGAGCTAGAAATAGCAAGTTAAAATAAG	79
544	F578_104530_104552_6_13_93	GCTCAGTCCTAGGTATAATACTAGTA	CCAGTCCGGCAAATATCAGT	GTTTTAGAGCTAGAAATAGCAAGTTAAAATAAG	79
545	F579_104637_104659_7_13_93	GCTCAGTCCTAGGTATAATACTAGTA	CAATGCCCCACCGGTATAAA	GTTTTAGAGCTAGAAATAGCAAGTTAAAATAAG	79
546	F580_104700_104722_8_13_93	GCTCAGTCCTAGGTATAATACTAGTA	AAAGGCGTAAGCGATATCAC	GTTTTAGAGCTAGAAATAGCAAGTTAAAATAAG	79
547	F581_104813_104835_9_13_93	GCTCAGTCCTAGGTATAATACTAGTA	GGCGGACGACCACCTACGCT	GTTTTAGAGCTAGAAATAGCAAGTTAAAATAAG	79
548	F582_104886_104908_10_13_93	GCTCAGTCCTAGGTATAATACTAGTA	GTTGACCAGGTTGAGCAGCT	GTTTTAGAGCTAGAAATAGCAAGTTAAAATAAG	79
549	F583_104985_105007_11_13_93	GCTCAGTCCTAGGTATAATACTAGTA	TTCGATCTGCGCTGCGCCAC	GTTTTAGAGCTAGAAATAGCAAGTTAAAATAAG	79
550	F584_105101_105123_12_13_93	GCTCAGTCCTAGGTATAATACTAGTA	CCCACCGCCGTCGAATAATA	GTTTTAGAGCTAGAAATAGCAAGTTAAAATAAG	79
551	F585_105314_105336_1_12_94	GCTCAGTCCTAGGTATAATACTAGTA	GCGTCATTGGTAAGTTCCAT	GTTTTAGAGCTAGAAATAGCAAGTTAAAATAAG	79
552	F586_105435_105457_2_12_94	GCTCAGTCCTAGGTATAATACTAGTA	TTTACGCAGCGCTTGTGCAT	GTTTTAGAGCTAGAAATAGCAAGTTAAAATAAG	79
553	F587_105524_105546_3_12_94	GCTCAGTCCTAGGTATAATACTAGTA	GCCGCATTGCGGCCAACTTC	GTTTTAGAGCTAGAAATAGCAAGTTAAAATAAG	79
554	F588_105627_105649_4_12_94	GCTCAGTCCTAGGTATAATACTAGTA	GACTGGTGCTGCACCTGTAC	GTTTTAGAGCTAGAAATAGCAAGTTAAAATAAG	79
555	F589_105765_105787_5_12_94	GCTCAGTCCTAGGTATAATACTAGTA	GATCAGAGAGTCCACATGCT	GTTTTAGAGCTAGAAATAGCAAGTTAAAATAAG	79
556	F590_105823_105845_6_12_94	GCTCAGTCCTAGGTATAATACTAGTA	CATCCAGCAGGGAGATACCG	GTTTTAGAGCTAGAAATAGCAAGTTAAAATAAG	79
557	F591_105911_105933_7_12_94	GCTCAGTCCTAGGTATAATACTAGTA	AAGTCCACGTTCATCAAACC	GTTTTAGAGCTAGAAATAGCAAGTTAAAATAAG	79
558	F592_106006_106028_8_12_94	GCTCAGTCCTAGGTATAATACTAGTA	TTTCAGCAGCTTCTTCCGCA	GTTTTAGAGCTAGAAATAGCAAGTTAAAATAAG	79
559	F593_106111_106133_9_12_94	GCTCAGTCCTAGGTATAATACTAGTA	TTTCGAACTCATCCAGACGC	GTTTTAGAGCTAGAAATAGCAAGTTAAAATAAG	79
560	F594_106230_106252_10_12_94	GCTCAGTCCTAGGTATAATACTAGTA	GCCGATACCTGTCGCAACAA	GTTTTAGAGCTAGAAATAGCAAGTTAAAATAAG	79
561	F595_106321_106343_11_12_94	GCTCAGTCCTAGGTATAATACTAGTA	GCGGAGCCATCCCATGCTGC	GTTTTAGAGCTAGAAATAGCAAGTTAAAATAAG	79
562	F596_106409_106431_12_12_94	GCTCAGTCCTAGGTATAATACTAGTA	GCTGGGATATCCAGATAATC	GTTTTAGAGCTAGAAATAGCAAGTTAAAATAAG	79
563	F597_106615_106637_1_10_95	GCTCAGTCCTAGGTATAATACTAGTA	CGTCAGGGTGACTTTCTTGC	GTTTTAGAGCTAGAAATAGCAAGTTAAAATAAG	79
564	F598_106660_106682_2_10_95	GCTCAGTCCTAGGTATAATACTAGTA	GGTGCGACGATAGATGACCC	GTTTTAGAGCTAGAAATAGCAAGTTAAAATAAG	79
565	F599_106783_106805_3_10_95	GCTCAGTCCTAGGTATAATACTAGTA	AGCAGCATTGAGGTGCTCTA	GTTTTAGAGCTAGAAATAGCAAGTTAAAATAAG	79
566	F600_106859_106881_4_10_95	GCTCAGTCCTAGGTATAATACTAGTA	CGGCGCTGCCGTCCATGATC	GTTTTAGAGCTAGAAATAGCAAGTTAAAATAAG	79
567	F601_107001_107023_5_10_95	GCTCAGTCCTAGGTATAATACTAGTA	TCCAGCGAAAAACCATTGTA	GTTTTAGAGCTAGAAATAGCAAGTTAAAATAAG	79
568	F602_107059_107081_6_10_95	GCTCAGTCCTAGGTATAATACTAGTA	CATCGCATAGCGCTGGTTGC	GTTTTAGAGCTAGAAATAGCAAGTTAAAATAAG	79
569	F603_107164_107186_7_10_95	GCTCAGTCCTAGGTATAATACTAGTA	GCCGCCCAGGCACAAACCAC	GTTTTAGAGCTAGAAATAGCAAGTTAAAATAAG	79
570	F604_107332_107354_8_10_95	GCTCAGTCCTAGGTATAATACTAGTA	TGCATGACCGGATTTATAAG	GTTTTAGAGCTAGAAATAGCAAGTTAAAATAAG	79
571	F605_107381_107403_9_10_95	GCTCAGTCCTAGGTATAATACTAGTA	CCCAGGCTTCCTGTTTCGCC	GTTTTAGAGCTAGAAATAGCAAGTTAAAATAAG	79
572	F607_107756_107778_1_6_96	GCTCAGTCCTAGGTATAATACTAGTA	ACCATCCCTAATAAGAGATG	GTTTTAGAGCTAGAAATAGCAAGTTAAAATAAG	79
573	F608_107814_107836_2_6_96	GCTCAGTCCTAGGTATAATACTAGTA	TGCGGGCGCGTTTGGTTCGG	GTTTTAGAGCTAGAAATAGCAAGTTAAAATAAG	79
574	F609_107914_107936_3_6_96	GCTCAGTCCTAGGTATAATACTAGTA	CGGAATAGTTCGAATTCGGG	GTTTTAGAGCTAGAAATAGCAAGTTAAAATAAG	79
575	F610_108011_108033_4_6_96	GCTCAGTCCTAGGTATAATACTAGTA	GGCAAAGATTCTTCAGCAAC	GTTTTAGAGCTAGAAATAGCAAGTTAAAATAAG	79
576	F611_108138_108160_5_6_96	GCTCAGTCCTAGGTATAATACTAGTA	CGTGCTGAATTTTGCTTGTG	GTTTTAGAGCTAGAAATAGCAAGTTAAAATAAG	79
577	F613_108328_108350_1_28_97	GCTCAGTCCTAGGTATAATACTAGTA	CACTTTGCGCATCCGGCGCA	GTTTTAGAGCTAGAAATAGCAAGTTAAAATAAG	79
578	F614_108394_108416_2_28_97	GCTCAGTCCTAGGTATAATACTAGTA	TTTCCCTTTCAGTTCTTCGT	GTTTTAGAGCTAGAAATAGCAAGTTAAAATAAG	79
579	F615_108484_108506_3_28_97	GCTCAGTCCTAGGTATAATACTAGTA	CTTACTTGCCTCACGTACCA	GTTTTAGAGCTAGAAATAGCAAGTTAAAATAAG	79
580	F616_108589_108611_4_28_97	GCTCAGTCCTAGGTATAATACTAGTA	GGTCAGGGTTTTTCCTTCAC	GTTTTAGAGCTAGAAATAGCAAGTTAAAATAAG	79
581	F617_108680_108702_5_28_97	GCTCAGTCCTAGGTATAATACTAGTA	TTTCGGCGTCACGTTGCGCC	GTTTTAGAGCTAGAAATAGCAAGTTAAAATAAG	79
582	F618_108836_108858_6_28_97	GCTCAGTCCTAGGTATAATACTAGTA	TGAACGCCATGTTGTCGCGC	GTTTTAGAGCTAGAAATAGCAAGTTAAAATAAG	79
583	F619_108916_108938_7_28_97	GCTCAGTCCTAGGTATAATACTAGTA	ACGCGCTTCATCGATCAGGA	GTTTTAGAGCTAGAAATAGCAAGTTAAAATAAG	79
584	F620_109008_109030_8_28_97	GCTCAGTCCTAGGTATAATACTAGTA	TTTTCCTGACGGATCAGGTG	GTTTTAGAGCTAGAAATAGCAAGTTAAAATAAG	79
585	F621_109088_109110_9_28_97	GCTCAGTCCTAGGTATAATACTAGTA	CACGTTCGGTCAGGTTCACC	GTTTTAGAGCTAGAAATAGCAAGTTAAAATAAG	79
586	F622_109179_109201_10_28_97	GCTCAGTCCTAGGTATAATACTAGTA	TGCATCAGCATGATGTTGGC	GTTTTAGAGCTAGAAATAGCAAGTTAAAATAAG	79
587	F623_109297_109319_11_28_97	GCTCAGTCCTAGGTATAATACTAGTA	ACGGCCCTGCATGGTACGAC	GTTTTAGAGCTAGAAATAGCAAGTTAAAATAAG	79
588	F624_109385_109407_12_28_97	GCTCAGTCCTAGGTATAATACTAGTA	AGGTGATCGAAGCCAGCGTT	GTTTTAGAGCTAGAAATAGCAAGTTAAAATAAG	79
589	F625_109504_109526_13_28_97	GCTCAGTCCTAGGTATAATACTAGTA	ACGGTTGGTCGGAACAACGA	GTTTTAGAGCTAGAAATAGCAAGTTAAAATAAG	79
590	F626_109625_109647_14_28_97	GCTCAGTCCTAGGTATAATACTAGTA	TAGTACCCACCAGCACCGGC	GTTTTAGAGCTAGAAATAGCAAGTTAAAATAAG	79
591	F627_109687_109709_15_28_97	GCTCAGTCCTAGGTATAATACTAGTA	GTTGTGCTTAATACCGGCTT	GTTTTAGAGCTAGAAATAGCAAGTTAAAATAAG	79
592	F628_109789_109811_16_28_97	GCTCAGTCCTAGGTATAATACTAGTA	TGTACCACGACCCGCCATAT	GTTTTAGAGCTAGAAATAGCAAGTTAAAATAAG	79
593	F629_109894_109916_17_28_97	GCTCAGTCCTAGGTATAATACTAGTA	ATCGTGACGTACCTGCCAGT	GTTTTAGAGCTAGAAATAGCAAGTTAAAATAAG	79
594	F630_109985_110007_18_28_97	GCTCAGTCCTAGGTATAATACTAGTA	GACCAGAACGACCGCGCAAC	GTTTTAGAGCTAGAAATAGCAAGTTAAAATAAG	79
595	F631_110081_110103_19_28_97	GCTCAGTCCTAGGTATAATACTAGTA	TACGCATCATGCCGGATACT	GTTTTAGAGCTAGAAATAGCAAGTTAAAATAAG	79
596	F632_110186_110208_20_28_97	GCTCAGTCCTAGGTATAATACTAGTA	GCTTACGAATGTCGAAGTTA	GTTTTAGAGCTAGAAATAGCAAGTTAAAATAAG	79
597	F633_110302_110324_21_28_97	GCTCAGTCCTAGGTATAATACTAGTA	ATCTTCACGAATGCTGTTAA	GTTTTAGAGCTAGAAATAGCAAGTTAAAATAAG	79
598	F634_110388_110410_22_28_97	GCTCAGTCCTAGGTATAATACTAGTA	TTCAGACGTTCCTGCAGCCC	GTTTTAGAGCTAGAAATAGCAAGTTAAAATAAG	79
599	F635_110506_110528_23_28_97	GCTCAGTCCTAGGTATAATACTAGTA	TTTACGCTGATACACTTCGA	GTTTTAGAGCTAGAAATAGCAAGTTAAAATAAG	79
600	F636_110596_110618_24_28_97	GCTCAGTCCTAGGTATAATACTAGTA	TGCCAGGTGCTCTTTCCACA	GTTTTAGAGCTAGAAATAGCAAGTTAAAATAAG	79
601	F637_110704_110726_25_28_97	GCTCAGTCCTAGGTATAATACTAGTA	CTCCAGCATCGCTGCAAACA	GTTTTAGAGCTAGAAATAGCAAGTTAAAATAAG	79
602	F638_110821_110843_26_28_97	GCTCAGTCCTAGGTATAATACTAGTA	CTGCATTTGCGCTAAACGCT	GTTTTAGAGCTAGAAATAGCAAGTTAAAATAAG	79
603	F639_110899_110921_27_28_97	GCTCAGTCCTAGGTATAATACTAGTA	ACGTCCTACTTTGCGCTCTC	GTTTTAGAGCTAGAAATAGCAAGTTAAAATAAG	79
604	F641_111149_111171_2_4_98	GCTCAGTCCTAGGTATAATACTAGTA	CCCATTTCAATTTTACCGCC	GTTTTAGAGCTAGAAATAGCAAGTTAAAATAAG	79
605	F642_111268_111290_3_4_98	GCTCAGTCCTAGGTATAATACTAGTA	ACAGTGTTATATGCCTGTCC	GTTTTAGAGCTAGAAATAGCAAGTTAAAATAAG	79
606	F643_111344_111366_4_4_98	GCTCAGTCCTAGGTATAATACTAGTA	ACCAGCGACATCCACTCACC	GTTTTAGAGCTAGAAATAGCAAGTTAAAATAAG	79
607	F644_113491_113513_1_11_102	GCTCAGTCCTAGGTATAATACTAGTA	TAAGAGTGGAGCGTTTAGGG	GTTTTAGAGCTAGAAATAGCAAGTTAAAATAAG	79
608	F645_113550_113572_2_11_102	GCTCAGTCCTAGGTATAATACTAGTA	GCTCTGACCTGAATGTTTGA	GTTTTAGAGCTAGAAATAGCAAGTTAAAATAAG	79
609	F646_113718_113740_3_11_102	GCTCAGTCCTAGGTATAATACTAGTA	CACATGTTTCAGCACATCAG	GTTTTAGAGCTAGAAATAGCAAGTTAAAATAAG	79
610	F647_113751_113773_4_11_102	GCTCAGTCCTAGGTATAATACTAGTA	GAAATCCGCATCAGACGTAC	GTTTTAGAGCTAGAAATAGCAAGTTAAAATAAG	79
611	F648_113847_113869_5_11_102	GCTCAGTCCTAGGTATAATACTAGTA	AACGAACTGCACGAAGTGTT	GTTTTAGAGCTAGAAATAGCAAGTTAAAATAAG	79
612	F649_113950_113972_6_11_102	GCTCAGTCCTAGGTATAATACTAGTA	TAACGATATCGGCACCTGAG	GTTTTAGAGCTAGAAATAGCAAGTTAAAATAAG	79
613	F650_114060_114082_7_11_102	GCTCAGTCCTAGGTATAATACTAGTA	GCCCAGACCGTGCGCAGCAT	GTTTTAGAGCTAGAAATAGCAAGTTAAAATAAG	79
614	F651_114150_114172_8_11_102	GCTCAGTCCTAGGTATAATACTAGTA	GCCGCCAAGCATGACGAAAT	GTTTTAGAGCTAGAAATAGCAAGTTAAAATAAG	79
615	F652_114255_114277_9_11_102	GCTCAGTCCTAGGTATAATACTAGTA	GTGACGTTTCATCGCAGACT	GTTTTAGAGCTAGAAATAGCAAGTTAAAATAAG	79
616	F653_114354_114376_10_11_102	GCTCAGTCCTAGGTATAATACTAGTA	GCCGCCCAAAATATCTCGCG	GTTTTAGAGCTAGAAATAGCAAGTTAAAATAAG	79
617	F655_118768_118790_1_6_107	GCTCAGTCCTAGGTATAATACTAGTA	CGTAATGTGGTGAGGGAACG	GTTTTAGAGCTAGAAATAGCAAGTTAAAATAAG	79
618	F656_118843_118865_2_6_107	GCTCAGTCCTAGGTATAATACTAGTA	CGCCAAACTCGCCTGGCGGC	GTTTTAGAGCTAGAAATAGCAAGTTAAAATAAG	79
619	F657_118935_118957_3_6_107	GCTCAGTCCTAGGTATAATACTAGTA	GTGAGCGGAGACGCGCAAAT	GTTTTAGAGCTAGAAATAGCAAGTTAAAATAAG	79
620	F658_119091_119113_4_6_107	GCTCAGTCCTAGGTATAATACTAGTA	ATCGGTATACGCCAGCGTAT	GTTTTAGAGCTAGAAATAGCAAGTTAAAATAAG	79
621	F659_119165_119187_5_6_107	GCTCAGTCCTAGGTATAATACTAGTA	GTCATGTTTTTAGCGATATC	GTTTTAGAGCTAGAAATAGCAAGTTAAAATAAG	79
622	F661_119297_119319_1_9_108	GCTCAGTCCTAGGTATAATACTAGTA	CTCGAAAATTAACACCAGTA	GTTTTAGAGCTAGAAATAGCAAGTTAAAATAAG	79
623	F662_119420_119442_2_9_108	GCTCAGTCCTAGGTATAATACTAGTA	AGTCACGCCCATCGCAATAA	GTTTTAGAGCTAGAAATAGCAAGTTAAAATAAG	79
624	F663_119485_119507_3_9_108	GCTCAGTCCTAGGTATAATACTAGTA	AGCAGCCACACCAGTAGCGT	GTTTTAGAGCTAGAAATAGCAAGTTAAAATAAG	79
625	F664_119589_119611_4_9_108	GCTCAGTCCTAGGTATAATACTAGTA	CAGCCATCGTGGCACGGGCA	GTTTTAGAGCTAGAAATAGCAAGTTAAAATAAG	79
626	F665_119719_119741_5_9_108	GCTCAGTCCTAGGTATAATACTAGTA	CCCACAATCAGCCAGAACAG	GTTTTAGAGCTAGAAATAGCAAGTTAAAATAAG	79
627	F666_119821_119843_6_9_108	GCTCAGTCCTAGGTATAATACTAGTA	CCGGACTGTAAACGATGATG	GTTTTAGAGCTAGAAATAGCAAGTTAAAATAAG	79
628	F667_119906_119928_7_9_108	GCTCAGTCCTAGGTATAATACTAGTA	TTTCTCACCATGACCGATCA	GTTTTAGAGCTAGAAATAGCAAGTTAAAATAAG	79
629	F668_120022_120044_8_9_108	GCTCAGTCCTAGGTATAATACTAGTA	GTCTCCACCTTATCGACATG	GTTTTAGAGCTAGAAATAGCAAGTTAAAATAAG	79
630	F670_122096_122118_1_8_110	GCTCAGTCCTAGGTATAATACTAGTA	TGGTTGGCGGATTTTGCTGT	GTTTTAGAGCTAGAAATAGCAAGTTAAAATAAG	79
631	F671_122193_122215_2_8_110	GCTCAGTCCTAGGTATAATACTAGTA	TTGCCAGTTCGCGTTCCGGT	GTTTTAGAGCTAGAAATAGCAAGTTAAAATAAG	79
632	F672_122292_122314_3_8_110	GCTCAGTCCTAGGTATAATACTAGTA	GGACAAAAGTGCCGCCACCC	GTTTTAGAGCTAGAAATAGCAAGTTAAAATAAG	79
633	F673_122408_122430_4_8_110	GCTCAGTCCTAGGTATAATACTAGTA	ATAAGCGGCGATACCTTCCA	GTTTTAGAGCTAGAAATAGCAAGTTAAAATAAG	79
634	F674_122537_122559_5_8_110	GCTCAGTCCTAGGTATAATACTAGTA	GGCAATCTGATACTGGAGTA	GTTTTAGAGCTAGAAATAGCAAGTTAAAATAAG	79
635	F675_122614_122636_6_8_110	GCTCAGTCCTAGGTATAATACTAGTA	CGGACATTCTGGGCCAACAT	GTTTTAGAGCTAGAAATAGCAAGTTAAAATAAG	79
636	F676_122694_122716_7_8_110	GCTCAGTCCTAGGTATAATACTAGTA	TCGCTTCAAATATGCGGGTG	GTTTTAGAGCTAGAAATAGCAAGTTAAAATAAG	79
637	F677_122811_122833_8_8_110	GCTCAGTCCTAGGTATAATACTAGTA	GACGCAGAGAACGCTCACGG	GTTTTAGAGCTAGAAATAGCAAGTTAAAATAAG	79
638	F678_123031_123053_1_27_111	GCTCAGTCCTAGGTATAATACTAGTA	CGATCGGATCCACGTCATTT	GTTTTAGAGCTAGAAATAGCAAGTTAAAATAAG	79
639	F679_123130_123152_2_27_111	GCTCAGTCCTAGGTATAATACTAGTA	TGCGGGCTTCAGCAAGCAGT	GTTTTAGAGCTAGAAATAGCAAGTTAAAATAAG	79
640	F680_123224_123246_3_27_111	GCTCAGTCCTAGGTATAATACTAGTA	TCCAGATTACCCGGATACTC	GTTTTAGAGCTAGAAATAGCAAGTTAAAATAAG	79
641	F681_123319_123341_4_27_111	GCTCAGTCCTAGGTATAATACTAGTA	CCATATGGCCGCCCAGTTCG	GTTTTAGAGCTAGAAATAGCAAGTTAAAATAAG	79
642	F682_123424_123446_5_27_111	GCTCAGTCCTAGGTATAATACTAGTA	TGTGGCCCTGGAAGTAAACC	GTTTTAGAGCTAGAAATAGCAAGTTAAAATAAG	79
643	F683_123538_123560_6_27_111	GCTCAGTCCTAGGTATAATACTAGTA	TCGGGTGCGGATAGGAAGAG	GTTTTAGAGCTAGAAATAGCAAGTTAAAATAAG	79
644	F684_123628_123650_7_27_111	GCTCAGTCCTAGGTATAATACTAGTA	GATATTTCAGGAATTTAGCC	GTTTTAGAGCTAGAAATAGCAAGTTAAAATAAG	79
645	F685_123725_123747_8_27_111	GCTCAGTCCTAGGTATAATACTAGTA	GTGATCGCACCTTTGGATTC	GTTTTAGAGCTAGAAATAGCAAGTTAAAATAAG	79
646	F686_123817_123839_9_27_111	GCTCAGTCCTAGGTATAATACTAGTA	TCTTGCCGTTACCGGTGACC	GTTTTAGAGCTAGAAATAGCAAGTTAAAATAAG	79
647	F687_123936_123958_10_27_111	GCTCAGTCCTAGGTATAATACTAGTA	CAGCTGGATCAGTTTACCGC	GTTTTAGAGCTAGAAATAGCAAGTTAAAATAAG	79
648	F688_124043_124065_11_27_111	GCTCAGTCCTAGGTATAATACTAGTA	GCAACCAGTGCTGCGGTTTC	GTTTTAGAGCTAGAAATAGCAAGTTAAAATAAG	79
649	F689_124155_124177_12_27_111	GCTCAGTCCTAGGTATAATACTAGTA	GATTACTGTCGCTTTGCCTT	GTTTTAGAGCTAGAAATAGCAAGTTAAAATAAG	79
650	F690_124240_124262_13_27_111	GCTCAGTCCTAGGTATAATACTAGTA	CCATGTTCATTTTCTTAACC	GTTTTAGAGCTAGAAATAGCAAGTTAAAATAAG	79
651	F691_124328_124350_14_27_111	GCTCAGTCCTAGGTATAATACTAGTA	CCTTCCGGGAAGGTGATGTA	GTTTTAGAGCTAGAAATAGCAAGTTAAAATAAG	79
652	F692_124418_124440_15_27_111	GCTCAGTCCTAGGTATAATACTAGTA	TCAAGCTTCTCGGTGAAGTT	GTTTTAGAGCTAGAAATAGCAAGTTAAAATAAG	79
653	F693_124568_124590_16_27_111	GCTCAGTCCTAGGTATAATACTAGTA	CGCGCTTCGTCGGCGATGAT	GTTTTAGAGCTAGAAATAGCAAGTTAAAATAAG	79
654	F694_124636_124658_17_27_111	GCTCAGTCCTAGGTATAATACTAGTA	GGGTGTACTGCTGACCGTTC	GTTTTAGAGCTAGAAATAGCAAGTTAAAATAAG	79
655	F695_124749_124771_18_27_111	GCTCAGTCCTAGGTATAATACTAGTA	AGAGGTCGCCGCTGCCAGCC	GTTTTAGAGCTAGAAATAGCAAGTTAAAATAAG	79
656	F696_124831_124853_19_27_111	GCTCAGTCCTAGGTATAATACTAGTA	AGCACAGATCGCCAATACGC	GTTTTAGAGCTAGAAATAGCAAGTTAAAATAAG	79
657	F697_124954_124976_20_27_111	GCTCAGTCCTAGGTATAATACTAGTA	GGATAGTCAGCGACTGAATG	GTTTTAGAGCTAGAAATAGCAAGTTAAAATAAG	79
658	F699_125123_125145_22_27_111	GCTCAGTCCTAGGTATAATACTAGTA	ATACCTTCCTCAGCACCTTC	GTTTTAGAGCTAGAAATAGCAAGTTAAAATAAG	79
659	F700_125221_125243_23_27_111	GCTCAGTCCTAGGTATAATACTAGTA	CTGCTTCACGGACGTGACGC	GTTTTAGAGCTAGAAATAGCAAGTTAAAATAAG	79
660	F701_125353_125375_24_27_111	GCTCAGTCCTAGGTATAATACTAGTA	GAACGCGCGGAGTTTCCAGC	GTTTTAGAGCTAGAAATAGCAAGTTAAAATAAG	79
661	F702_125421_125443_25_27_111	GCTCAGTCCTAGGTATAATACTAGTA	AGCGAACAGTTTCATATAGT	GTTTTAGAGCTAGAAATAGCAAGTTAAAATAAG	79
662	F703_125518_125540_26_27_111	GCTCAGTCCTAGGTATAATACTAGTA	AGTGGTGACGCAGGTTCTCA	GTTTTAGAGCTAGAAATAGCAAGTTAAAATAAG	79
663	F704_125634_125656_27_27_111	GCTCAGTCCTAGGTATAATACTAGTA	ATCTGCATCGATGTTGAATT	GTTTTAGAGCTAGAAATAGCAAGTTAAAATAAG	79
664	F705_125716_125738_1_19_112	GCTCAGTCCTAGGTATAATACTAGTA	ACTTCATCAGCCCCGATGTC	GTTTTAGAGCTAGAAATAGCAAGTTAAAATAAG	79
665	F706_125801_125823_2_19_112	GCTCAGTCCTAGGTATAATACTAGTA	AGAGGCTTTGTCGCCTTCTA	GTTTTAGAGCTAGAAATAGCAAGTTAAAATAAG	79
666	F707_125921_125943_3_19_112	GCTCAGTCCTAGGTATAATACTAGTA	AGCGTCTGCTGCACCGTCGG	GTTTTAGAGCTAGAAATAGCAAGTTAAAATAAG	79
667	F708_126025_126047_4_19_112	GCTCAGTCCTAGGTATAATACTAGTA	ACTTCGTCGCTGCCGATATC	GTTTTAGAGCTAGAAATAGCAAGTTAAAATAAG	79
668	F709_126110_126132_5_19_112	GCTCAGTCCTAGGTATAATACTAGTA	AGAAGCCTTGTCGCCTTCTA	GTTTTAGAGCTAGAAATAGCAAGTTAAAATAAG	79
669	F710_126203_126225_6_19_112	GCTCAGTCCTAGGTATAATACTAGTA	GAAGACCATAATCAGCGAGC	GTTTTAGAGCTAGAAATAGCAAGTTAAAATAAG	79
670	F711_126298_126320_7_19_112	GCTCAGTCCTAGGTATAATACTAGTA	ACTTCTTTCACGCCAGCCGC	GTTTTAGAGCTAGAAATAGCAAGTTAAAATAAG	79
671	F712_126413_126435_8_19_112	GCTCAGTCCTAGGTATAATACTAGTA	AGAAGCTTTGTCGCCTTCTA	GTTTTAGAGCTAGAAATAGCAAGTTAAAATAAG	79
672	F713_126547_126569_9_19_112	GCTCAGTCCTAGGTATAATACTAGTA	TGTTTCGCAGGAGCTGCCGC	GTTTTAGAGCTAGAAATAGCAAGTTAAAATAAG	79
673	F714_126608_126630_10_19_112	GCTCAGTCCTAGGTATAATACTAGTA	CGCAGCTGGTGCTGCTGCCG	GTTTTAGAGCTAGAAATAGCAAGTTAAAATAAG	79
674	F715_126696_126718_11_19_112	GCTCAGTCCTAGGTATAATACTAGTA	CACCAAACTCGCGTGCCAGA	GTTTTAGAGCTAGAAATAGCAAGTTAAAATAAG	79
675	F716_126820_126842_12_19_112	GCTCAGTCCTAGGTATAATACTAGTA	ATACCACCGCCAGTCGCTGC	GTTTTAGAGCTAGAAATAGCAAGTTAAAATAAG	79
676	F717_126912_126934_13_19_112	GCTCAGTCCTAGGTATAATACTAGTA	CACCAGAGATTTTCTGGATG	GTTTTAGAGCTAGAAATAGCAAGTTAAAATAAG	79
677	F718_126998_127020_14_19_112	GCTCAGTCCTAGGTATAATACTAGTA	TTTACGGAACGCTTCCAACT	GTTTTAGAGCTAGAAATAGCAAGTTAAAATAAG	79
678	F719_127117_127139_15_19_112	GCTCAGTCCTAGGTATAATACTAGTA	GACAGCGAACTATTGAAGCG	GTTTTAGAGCTAGAAATAGCAAGTTAAAATAAG	79
679	F720_127199_127221_16_19_112	GCTCAGTCCTAGGTATAATACTAGTA	CGGAACAACCAGACCGTTCG	GTTTTAGAGCTAGAAATAGCAAGTTAAAATAAG	79
680	F721_127340_127362_17_19_112	GCTCAGTCCTAGGTATAATACTAGTA	CAGGCCGCCGATGCTGGAGA	GTTTTAGAGCTAGAAATAGCAAGTTAAAATAAG	79
681	F722_127396_127418_18_19_112	GCTCAGTCCTAGGTATAATACTAGTA	ACGCCGAGGATAGCCACTTC	GTTTTAGAGCTAGAAATAGCAAGTTAAAATAAG	79
682	F723_127500_127522_19_19_112	GCTCAGTCCTAGGTATAATACTAGTA	CAGCACCGTCGATCACGCGG	GTTTTAGAGCTAGAAATAGCAAGTTAAAATAAG	79
683	F724_127956_127978_1_15_113	GCTCAGTCCTAGGTATAATACTAGTA	AGGCAGCGGAGTAACCTGCG	GTTTTAGAGCTAGAAATAGCAAGTTAAAATAAG	79
684	F725_128030_128052_2_15_113	GCTCAGTCCTAGGTATAATACTAGTA	GTTCAGGCAAACACCGCCAA	GTTTTAGAGCTAGAAATAGCAAGTTAAAATAAG	79
685	F726_128146_128168_3_15_113	GCTCAGTCCTAGGTATAATACTAGTA	ATCTTGTCGATATCGGTTTT	GTTTTAGAGCTAGAAATAGCAAGTTAAAATAAG	79
686	F727_128232_128254_4_15_113	GCTCAGTCCTAGGTATAATACTAGTA	CGTTGACCACTTTGACTTTG	GTTTTAGAGCTAGAAATAGCAAGTTAAAATAAG	79
687	F728_128312_128334_5_15_113	GCTCAGTCCTAGGTATAATACTAGTA	CGCGTTGTCGAAGTTGATCA	GTTTTAGAGCTAGAAATAGCAAGTTAAAATAAG	79
688	F729_128434_128456_6_15_113	GCTCAGTCCTAGGTATAATACTAGTA	CCCATTACCAGCAGGCGTTC	GTTTTAGAGCTAGAAATAGCAAGTTAAAATAAG	79
689	F730_128535_128557_7_15_113	GCTCAGTCCTAGGTATAATACTAGTA	TGTCAGCTGCCGGGATAACC	GTTTTAGAGCTAGAAATAGCAAGTTAAAATAAG	79
690	F731_128618_128640_8_15_113	GCTCAGTCCTAGGTATAATACTAGTA	CGCTTCAACGGCGGTAACTT	GTTTTAGAGCTAGAAATAGCAAGTTAAAATAAG	79
691	F732_128734_128756_9_15_113	GCTCAGTCCTAGGTATAATACTAGTA	GCGTCGAGGTTTTTACCGTT	GTTTTAGAGCTAGAAATAGCAAGTTAAAATAAG	79
692	F733_128819_128841_10_15_113	GCTCAGTCCTAGGTATAATACTAGTA	AGCAAAGATGTGCGGTACGT	GTTTTAGAGCTAGAAATAGCAAGTTAAAATAAG	79
693	F734_128918_128940_11_15_113	GCTCAGTCCTAGGTATAATACTAGTA	ATCGAAGTAGTGTTTCTTAC	GTTTTAGAGCTAGAAATAGCAAGTTAAAATAAG	79
694	F735_129038_129060_12_15_113	GCTCAGTCCTAGGTATAATACTAGTA	AGCAGCCCACGGGAAGGTGG	GTTTTAGAGCTAGAAATAGCAAGTTAAAATAAG	79
695	F736_129129_129151_13_15_113	GCTCAGTCCTAGGTATAATACTAGTA	CAATCGCACCACCGATCACA	GTTTTAGAGCTAGAAATAGCAAGTTAAAATAAG	79
696	F737_129233_129255_14_15_113	GCTCAGTCCTAGGTATAATACTAGTA	CAGAGTCGGGTGCGCGTGGA	GTTTTAGAGCTAGAAATAGCAAGTTAAAATAAG	79
697	F739_131629_131651_1_26_115	GCTCAGTCCTAGGTATAATACTAGTA	CACGCTCAGCTACGTGCTTA	GTTTTAGAGCTAGAAATAGCAAGTTAAAATAAG	79
698	F740_131722_131744_2_26_115	GCTCAGTCCTAGGTATAATACTAGTA	ATTCTTCTTCGCCCGCGGGC	GTTTTAGAGCTAGAAATAGCAAGTTAAAATAAG	79
699	F741_131815_131837_3_26_115	GCTCAGTCCTAGGTATAATACTAGTA	CGCCTTTCGCGATAGCAGCC	GTTTTAGAGCTAGAAATAGCAAGTTAAAATAAG	79
700	F742_131915_131937_4_26_115	GCTCAGTCCTAGGTATAATACTAGTA	TCATCCAGCGCGTCGATCAG	GTTTTAGAGCTAGAAATAGCAAGTTAAAATAAG	79
701	F743_132060_132082_5_26_115	GCTCAGTCCTAGGTATAATACTAGTA	GAACCATTCGGCATCCGCCC	GTTTTAGAGCTAGAAATAGCAAGTTAAAATAAG	79
702	F744_132150_132172_6_26_115	GCTCAGTCCTAGGTATAATACTAGTA	CGGTGCCGGAGAAAGGTCAT	GTTTTAGAGCTAGAAATAGCAAGTTAAAATAAG	79
703	F745_132228_132250_7_26_115	GCTCAGTCCTAGGTATAATACTAGTA	GTCTGGCTCAATACCTTCAC	GTTTTAGAGCTAGAAATAGCAAGTTAAAATAAG	79
704	F746_132357_132379_8_26_115	GCTCAGTCCTAGGTATAATACTAGTA	CCACAGAACGGAGTTAGTGG	GTTTTAGAGCTAGAAATAGCAAGTTAAAATAAG	79
705	F747_132433_132455_9_26_115	GCTCAGTCCTAGGTATAATACTAGTA	TGGGTGCAATTTTACCGCCG	GTTTTAGAGCTAGAAATAGCAAGTTAAAATAAG	79
706	F748_132544_132566_10_26_115	GCTCAGTCCTAGGTATAATACTAGTA	TACGCACTTCACCTTTGTAC	GTTTTAGAGCTAGAAATAGCAAGTTAAAATAAG	79
707	F749_132643_132665_11_26_115	GCTCAGTCCTAGGTATAATACTAGTA	GCCCGATAATCAGCGGAATA	GTTTTAGAGCTAGAAATAGCAAGTTAAAATAAG	79
708	F750_132721_132743_12_26_115	GCTCAGTCCTAGGTATAATACTAGTA	CAGCGACATCTTTCGCCTGA	GTTTTAGAGCTAGAAATAGCAAGTTAAAATAAG	79
709	F751_132830_132852_13_26_115	GCTCAGTCCTAGGTATAATACTAGTA	GAACCTACAGAAGTCATTTT	GTTTTAGAGCTAGAAATAGCAAGTTAAAATAAG	79
710	F752_132922_132944_14_26_115	GCTCAGTCCTAGGTATAATACTAGTA	GGCAGAAAGACTGCATCACC	GTTTTAGAGCTAGAAATAGCAAGTTAAAATAAG	79
711	F753_133034_133056_15_26_115	GCTCAGTCCTAGGTATAATACTAGTA	GAGTGAATGACGCCGTCACC	GTTTTAGAGCTAGAAATAGCAAGTTAAAATAAG	79
712	F754_133120_133142_16_26_115	GCTCAGTCCTAGGTATAATACTAGTA	CCGGGAAAGAGATACCGATC	GTTTTAGAGCTAGAAATAGCAAGTTAAAATAAG	79
713	F755_133238_133260_17_26_115	GCTCAGTCCTAGGTATAATACTAGTA	AGATCGCGCAGGGTGATGCC	GTTTTAGAGCTAGAAATAGCAAGTTAAAATAAG	79
714	F756_133342_133364_18_26_115	GCTCAGTCCTAGGTATAATACTAGTA	GACCTTCAATTTCCAGGATG	GTTTTAGAGCTAGAAATAGCAAGTTAAAATAAG	79
715	F757_133425_133447_19_26_115	GCTCAGTCCTAGGTATAATACTAGTA	CAGCTTGATGGTACAACCAG	GTTTTAGAGCTAGAAATAGCAAGTTAAAATAAG	79
716	F758_133533_133555_20_26_115	GCTCAGTCCTAGGTATAATACTAGTA	GCCCTGAATACGACGTTCCA	GTTTTAGAGCTAGAAATAGCAAGTTAAAATAAG	79
717	F759_133652_133674_21_26_115	GCTCAGTCCTAGGTATAATACTAGTA	TCGTTCGGAGCACACAGGAT	GTTTTAGAGCTAGAAATAGCAAGTTAAAATAAG	79
718	F760_133740_133762_22_26_115	GCTCAGTCCTAGGTATAATACTAGTA	GTGACCGATGTTGGTCATGC	GTTTTAGAGCTAGAAATAGCAAGTTAAAATAAG	79
719	F761_133816_133838_23_26_115	GCTCAGTCCTAGGTATAATACTAGTA	GGGTTGGCGGTGCCACCCAC	GTTTTAGAGCTAGAAATAGCAAGTTAAAATAAG	79
720	F762_133923_133945_24_26_115	GCTCAGTCCTAGGTATAATACTAGTA	CGCCTGGTTACCCATACACA	GTTTTAGAGCTAGAAATAGCAAGTTAAAATAAG	79
721	F763_134026_134048_25_26_115	GCTCAGTCCTAGGTATAATACTAGTA	CCGCCAGTTCCGCAGAAGCC	GTTTTAGAGCTAGAAATAGCAAGTTAAAATAAG	79
722	F764_134124_134146_26_26_115	GCTCAGTCCTAGGTATAATACTAGTA	CAGATAACGGTAAGTATCAA	GTTTTAGAGCTAGAAATAGCAAGTTAAAATAAG	79
723	F765_134416_134438_1_4_116	GCTCAGTCCTAGGTATAATACTAGTA	CATACGCACCTTTACCACTC	GTTTTAGAGCTAGAAATAGCAAGTTAAAATAAG	79
724	F766_134492_134514_2_4_116	GCTCAGTCCTAGGTATAATACTAGTA	CCACTTCATCAAGCAAGGCC	GTTTTAGAGCTAGAAATAGCAAGTTAAAATAAG	79
725	F767_134614_134636_3_4_116	GCTCAGTCCTAGGTATAATACTAGTA	GCCAGCGAATTCCAGTTGAT	GTTTTAGAGCTAGAAATAGCAAGTTAAAATAAG	79
726	F768_134726_134748_4_4_116	GCTCAGTCCTAGGTATAATACTAGTA	ACTTCTGCTGCACGAAATTG	GTTTTAGAGCTAGAAATAGCAAGTTAAAATAAG	79
727	F769_137111_137133_1_16_120	GCTCAGTCCTAGGTATAATACTAGTA	CGAAGCCACACCCAGCGCGA	GTTTTAGAGCTAGAAATAGCAAGTTAAAATAAG	79
728	F770_137185_137207_2_16_120	GCTCAGTCCTAGGTATAATACTAGTA	GTCGTGAGCAAATCAGGGAT	GTTTTAGAGCTAGAAATAGCAAGTTAAAATAAG	79
729	F771_137308_137330_3_16_120	GCTCAGTCCTAGGTATAATACTAGTA	CCGCGCTGTAATTTCACCGC	GTTTTAGAGCTAGAAATAGCAAGTTAAAATAAG	79
730	F772_137404_137426_4_16_120	GCTCAGTCCTAGGTATAATACTAGTA	GGGCCGCCGTCGACTTCACC	GTTTTAGAGCTAGAAATAGCAAGTTAAAATAAG	79
731	F773_137486_137508_5_16_120	GCTCAGTCCTAGGTATAATACTAGTA	CGGATGGAACCAGCAGGTAG	GTTTTAGAGCTAGAAATAGCAAGTTAAAATAAG	79
732	F774_137583_137605_6_16_120	GCTCAGTCCTAGGTATAATACTAGTA	GTTTTGGCAGCATTAATTTC	GTTTTAGAGCTAGAAATAGCAAGTTAAAATAAG	79
733	F775_137693_137715_7_16_120	GCTCAGTCCTAGGTATAATACTAGTA	GCCAAACCAGCCCACGGCGG	GTTTTAGAGCTAGAAATAGCAAGTTAAAATAAG	79
734	F776_137804_137826_8_16_120	GCTCAGTCCTAGGTATAATACTAGTA	GGTGGCGAAATTGAGCGAAC	GTTTTAGAGCTAGAAATAGCAAGTTAAAATAAG	79
735	F777_137902_137924_9_16_120	GCTCAGTCCTAGGTATAATACTAGTA	AAACGCTCGCCCATCAGCAC	GTTTTAGAGCTAGAAATAGCAAGTTAAAATAAG	79
736	F778_137985_138007_10_16_120	GCTCAGTCCTAGGTATAATACTAGTA	GCGCAATCGCCATCCCCATC	GTTTTAGAGCTAGAAATAGCAAGTTAAAATAAG	79
737	F779_138090_138112_11_16_120	GCTCAGTCCTAGGTATAATACTAGTA	CCAGCGAAGGTAACGCAGGC	GTTTTAGAGCTAGAAATAGCAAGTTAAAATAAG	79
738	F780_138212_138234_12_16_120	GCTCAGTCCTAGGTATAATACTAGTA	CATCTGGCTGTGATCCATCC	GTTTTAGAGCTAGAAATAGCAAGTTAAAATAAG	79
739	F781_138294_138316_13_16_120	GCTCAGTCCTAGGTATAATACTAGTA	CGTTGATTTTGTTGGCATGG	GTTTTAGAGCTAGAAATAGCAAGTTAAAATAAG	79
740	F782_138412_138434_14_16_120	GCTCAGTCCTAGGTATAATACTAGTA	TGCGTGCCGTGGATATGGAA	GTTTTAGAGCTAGAAATAGCAAGTTAAAATAAG	79
741	F783_138497_138519_15_16_120	GCTCAGTCCTAGGTATAATACTAGTA	GACATTACCTTCTACCTTAA	GTTTTAGAGCTAGAAATAGCAAGTTAAAATAAG	79
742	F785_141457_141479_1_6_122	GCTCAGTCCTAGGTATAATACTAGTA	GCGCTTTAATCTCCGCTTCG	GTTTTAGAGCTAGAAATAGCAAGTTAAAATAAG	79
743	F786_141583_141605_2_6_122	GCTCAGTCCTAGGTATAATACTAGTA	ATACCTGAACTTCACGGCAC	GTTTTAGAGCTAGAAATAGCAAGTTAAAATAAG	79
744	F787_141633_141655_3_6_122	GCTCAGTCCTAGGTATAATACTAGTA	GGACATGCCGCTACCGTAGC	GTTTTAGAGCTAGAAATAGCAAGTTAAAATAAG	79
745	F788_141778_141800_4_6_122	GCTCAGTCCTAGGTATAATACTAGTA	CCAGCGACTTCGGTTCGCGC	GTTTTAGAGCTAGAAATAGCAAGTTAAAATAAG	79
746	F789_141847_141869_5_6_122	GCTCAGTCCTAGGTATAATACTAGTA	AGAAACCGATAAATTCTACC	GTTTTAGAGCTAGAAATAGCAAGTTAAAATAAG	79
747	F790_141932_141954_6_6_122	GCTCAGTCCTAGGTATAATACTAGTA	AGAATCACTTTGCCGATATA	GTTTTAGAGCTAGAAATAGCAAGTTAAAATAAG	79
748	F791_142783_142805_1_10_124	GCTCAGTCCTAGGTATAATACTAGTA	CTGTTGAAGTTCCAGTGCAA	GTTTTAGAGCTAGAAATAGCAAGTTAAAATAAG	79
749	F792_142893_142915_2_10_124	GCTCAGTCCTAGGTATAATACTAGTA	GTCGATTTCCCGGCCCCGTT	GTTTTAGAGCTAGAAATAGCAAGTTAAAATAAG	79
750	F793_143028_143050_3_10_124	GCTCAGTCCTAGGTATAATACTAGTA	GGGTTGAAGTTAAATTCCTG	GTTTTAGAGCTAGAAATAGCAAGTTAAAATAAG	79
751	F794_143123_143145_4_10_124	GCTCAGTCCTAGGTATAATACTAGTA	GTTTAAGATACTTTTCGCTG	GTTTTAGAGCTAGAAATAGCAAGTTAAAATAAG	79
752	F795_143207_143229_5_10_124	GCTCAGTCCTAGGTATAATACTAGTA	ACGCACGGGCAATCATTAAA	GTTTTAGAGCTAGAAATAGCAAGTTAAAATAAG	79
753	F796_143294_143316_6_10_124	GCTCAGTCCTAGGTATAATACTAGTA	TCAAAAAGCCCCACATTGAG	GTTTTAGAGCTAGAAATAGCAAGTTAAAATAAG	79
754	F797_143387_143409_7_10_124	GCTCAGTCCTAGGTATAATACTAGTA	GTTGAATAATGCCGATATTG	GTTTTAGAGCTAGAAATAGCAAGTTAAAATAAG	79
755	F798_143490_143512_8_10_124	GCTCAGTCCTAGGTATAATACTAGTA	AGCTTCGGTAACGGGCTTTT	GTTTTAGAGCTAGAAATAGCAAGTTAAAATAAG	79
756	F799_143648_143670_9_10_124	GCTCAGTCCTAGGTATAATACTAGTA	AAACAAACAGCTCTTCCAGA	GTTTTAGAGCTAGAAATAGCAAGTTAAAATAAG	79
757	F800_143752_143774_1_8_125	GCTCAGTCCTAGGTATAATACTAGTA	CCCAGATACGCATAAAGCGA	GTTTTAGAGCTAGAAATAGCAAGTTAAAATAAG	79
758	F801_143802_143824_2_8_125	GCTCAGTCCTAGGTATAATACTAGTA	GATAATAAAGTAAAGGGTCA	GTTTTAGAGCTAGAAATAGCAAGTTAAAATAAG	79
759	F802_143919_143941_3_8_125	GCTCAGTCCTAGGTATAATACTAGTA	CGCAACGTTGGCGTAGGCAT	GTTTTAGAGCTAGAAATAGCAAGTTAAAATAAG	79
760	F803_144002_144024_4_8_125	GCTCAGTCCTAGGTATAATACTAGTA	CCGGCAATAATGACGTGAGT	GTTTTAGAGCTAGAAATAGCAAGTTAAAATAAG	79
761	F804_144129_144151_5_8_125	GCTCAGTCCTAGGTATAATACTAGTA	CGCCGTGAGCACCAGCGTTA	GTTTTAGAGCTAGAAATAGCAAGTTAAAATAAG	79
762	F805_144214_144236_6_8_125	GCTCAGTCCTAGGTATAATACTAGTA	TTAACACAAAGGTTGGCACC	GTTTTAGAGCTAGAAATAGCAAGTTAAAATAAG	79
763	F806_144310_144332_7_8_125	GCTCAGTCCTAGGTATAATACTAGTA	TCATATAAACGATTGGGTTC	GTTTTAGAGCTAGAAATAGCAAGTTAAAATAAG	79
764	F807_144445_144467_8_8_125	GCTCAGTCCTAGGTATAATACTAGTA	TACGCAAACCACGTCCACGT	GTTTTAGAGCTAGAAATAGCAAGTTAAAATAAG	79
765	F808_144596_144618_1_5_126	GCTCAGTCCTAGGTATAATACTAGTA	TTGCGCCCGGTCATCGTGAC	GTTTTAGAGCTAGAAATAGCAAGTTAAAATAAG	79
766	F809_144711_144733_2_5_126	GCTCAGTCCTAGGTATAATACTAGTA	GCAGAGCATCGCACATCATG	GTTTTAGAGCTAGAAATAGCAAGTTAAAATAAG	79
767	F810_144779_144801_3_5_126	GCTCAGTCCTAGGTATAATACTAGTA	CACGCGATACGGTGGCGCTC	GTTTTAGAGCTAGAAATAGCAAGTTAAAATAAG	79
768	F811_144885_144907_4_5_126	GCTCAGTCCTAGGTATAATACTAGTA	CTGAACTGGTCATGGTTTCA	GTTTTAGAGCTAGAAATAGCAAGTTAAAATAAG	79
769	F812_144979_145001_5_5_126	GCTCAGTCCTAGGTATAATACTAGTA	TTATGTTTGAGGACGAAAGG	GTTTTAGAGCTAGAAATAGCAAGTTAAAATAAG	79
770	F813_145104_145126_1_13_127	GCTCAGTCCTAGGTATAATACTAGTA	TTGCGGTAAACAGCATCAGC	GTTTTAGAGCTAGAAATAGCAAGTTAAAATAAG	79
771	F814_145211_145233_2_13_127	GCTCAGTCCTAGGTATAATACTAGTA	TCCGGCCCGAATATTCCCCA	GTTTTAGAGCTAGAAATAGCAAGTTAAAATAAG	79
772	F815_145324_145346_3_13_127	GCTCAGTCCTAGGTATAATACTAGTA	ACTTTTTGTCGCCCCTGAAC	GTTTTAGAGCTAGAAATAGCAAGTTAAAATAAG	79
773	F816_145400_145422_4_13_127	GCTCAGTCCTAGGTATAATACTAGTA	ATAGACCGGCGTATCTTTCC	GTTTTAGAGCTAGAAATAGCAAGTTAAAATAAG	79
774	F817_145517_145539_5_13_127	GCTCAGTCCTAGGTATAATACTAGTA	GCCAATACGGATCTGATACC	GTTTTAGAGCTAGAAATAGCAAGTTAAAATAAG	79
775	F818_145587_145609_6_13_127	GCTCAGTCCTAGGTATAATACTAGTA	GGTGATAGGTTAGCACCGAC	GTTTTAGAGCTAGAAATAGCAAGTTAAAATAAG	79
776	F819_145683_145705_7_13_127	GCTCAGTCCTAGGTATAATACTAGTA	TGTCACGCAGCCAGGCCATC	GTTTTAGAGCTAGAAATAGCAAGTTAAAATAAG	79
777	F820_145790_145812_8_13_127	GCTCAGTCCTAGGTATAATACTAGTA	CGACTTGAGGCCATCATCAA	GTTTTAGAGCTAGAAATAGCAAGTTAAAATAAG	79
778	F821_145896_145918_9_13_127	GCTCAGTCCTAGGTATAATACTAGTA	ATTTTGGGTTCCACTTCTGC	GTTTTAGAGCTAGAAATAGCAAGTTAAAATAAG	79
779	F822_145985_146007_10_13_127	GCTCAGTCCTAGGTATAATACTAGTA	ATCTACCCGATGCAAAAAAT	GTTTTAGAGCTAGAAATAGCAAGTTAAAATAAG	79
780	F823_146098_146120_11_13_127	GCTCAGTCCTAGGTATAATACTAGTA	TACGAAAGATACCAGACATG	GTTTTAGAGCTAGAAATAGCAAGTTAAAATAAG	79
781	F824_146192_146214_12_13_127	GCTCAGTCCTAGGTATAATACTAGTA	CGGTTTTACTTTGCCTTTCA	GTTTTAGAGCTAGAAATAGCAAGTTAAAATAAG	79
782	F826_146977_146999_1_10_129	GCTCAGTCCTAGGTATAATACTAGTA	GCGTCATGCGGTGTGGTACT	GTTTTAGAGCTAGAAATAGCAAGTTAAAATAAG	79
783	F827_147087_147109_2_10_129	GCTCAGTCCTAGGTATAATACTAGTA	ACTCTAAATGAAGCGTGTTG	GTTTTAGAGCTAGAAATAGCAAGTTAAAATAAG	79
784	F828_147184_147206_3_10_129	GCTCAGTCCTAGGTATAATACTAGTA	ATCACAACATGCAGATAACC	GTTTTAGAGCTAGAAATAGCAAGTTAAAATAAG	79
785	F829_147269_147291_4_10_129	GCTCAGTCCTAGGTATAATACTAGTA	AGCCTCCAGATGCCGGTGCA	GTTTTAGAGCTAGAAATAGCAAGTTAAAATAAG	79
786	F830_147391_147413_5_10_129	GCTCAGTCCTAGGTATAATACTAGTA	TAGACGCGTCGCGCCAGCTC	GTTTTAGAGCTAGAAATAGCAAGTTAAAATAAG	79
787	F831_147516_147538_6_10_129	GCTCAGTCCTAGGTATAATACTAGTA	GCAATAACATTAAGTCGCGC	GTTTTAGAGCTAGAAATAGCAAGTTAAAATAAG	79
788	F832_147596_147618_7_10_129	GCTCAGTCCTAGGTATAATACTAGTA	TTGCAGCATATAGTTTTGCA	GTTTTAGAGCTAGAAATAGCAAGTTAAAATAAG	79
789	F833_147773_147795_9_10_129	GCTCAGTCCTAGGTATAATACTAGTA	TCCTTTACTCAGAAGACGCT	GTTTTAGAGCTAGAAATAGCAAGTTAAAATAAG	79
790	F835_162117_162139_1_25_145	GCTCAGTCCTAGGTATAATACTAGTA	TCAGGTAAGACGGCAGCAAC	GTTTTAGAGCTAGAAATAGCAAGTTAAAATAAG	79
791	F836_162208_162230_2_25_145	GCTCAGTCCTAGGTATAATACTAGTA	CAGCAGTTGCAGCGGCAGCC	GTTTTAGAGCTAGAAATAGCAAGTTAAAATAAG	79
792	F837_162330_162352_3_25_145	GCTCAGTCCTAGGTATAATACTAGTA	CGGTAGCCAACGGTATCGCC	GTTTTAGAGCTAGAAATAGCAAGTTAAAATAAG	79
793	F838_162428_162450_4_25_145	GCTCAGTCCTAGGTATAATACTAGTA	CGCTCAGTTCCGGGTCACGC	GTTTTAGAGCTAGAAATAGCAAGTTAAAATAAG	79
794	F839_162551_162573_5_25_145	GCTCAGTCCTAGGTATAATACTAGTA	CCGACATAATCAGCAGTTTA	GTTTTAGAGCTAGAAATAGCAAGTTAAAATAAG	79
795	F840_162609_162631_6_25_145	GCTCAGTCCTAGGTATAATACTAGTA	GAGATGACGACAGGCGCTTC	GTTTTAGAGCTAGAAATAGCAAGTTAAAATAAG	79
796	F841_162712_162734_7_25_145	GCTCAGTCCTAGGTATAATACTAGTA	CTGACGCAGCATTTCAGCGG	GTTTTAGAGCTAGAAATAGCAAGTTAAAATAAG	79
797	F842_162833_162855_8_25_145	GCTCAGTCCTAGGTATAATACTAGTA	GCGACAACGCGCCATACAGC	GTTTTAGAGCTAGAAATAGCAAGTTAAAATAAG	79
798	F843_162919_162941_9_25_145	GCTCAGTCCTAGGTATAATACTAGTA	TAAACTGGTTTCAGCAATAT	GTTTTAGAGCTAGAAATAGCAAGTTAAAATAAG	79
799	F844_163043_163065_10_25_145	GCTCAGTCCTAGGTATAATACTAGTA	CACGCTGCGTCATGGATGCC	GTTTTAGAGCTAGAAATAGCAAGTTAAAATAAG	79
800	F845_163114_163136_11_25_145	GCTCAGTCCTAGGTATAATACTAGTA	GGCGCGTTCTGCTTGTTCTT	GTTTTAGAGCTAGAAATAGCAAGTTAAAATAAG	79
801	F846_163218_163240_12_25_145	GCTCAGTCCTAGGTATAATACTAGTA	TCCAGCCAGCTCATCTGCGC	GTTTTAGAGCTAGAAATAGCAAGTTAAAATAAG	79
802	F847_163356_163378_13_25_145	GCTCAGTCCTAGGTATAATACTAGTA	ACCAGCATTGCCGCTAAACG	GTTTTAGAGCTAGAAATAGCAAGTTAAAATAAG	79
803	F848_163408_163430_14_25_145	GCTCAGTCCTAGGTATAATACTAGTA	AATGGCGGCAATTTTTGCCG	GTTTTAGAGCTAGAAATAGCAAGTTAAAATAAG	79
804	F849_163572_163594_15_25_145	GCTCAGTCCTAGGTATAATACTAGTA	GCAAACGCCCCGGCAAGTAG	GTTTTAGAGCTAGAAATAGCAAGTTAAAATAAG	79
805	F850_163613_163635_16_25_145	GCTCAGTCCTAGGTATAATACTAGTA	GATAGCGTCCATCTTGCCCA	GTTTTAGAGCTAGAAATAGCAAGTTAAAATAAG	79
806	F851_163707_163729_17_25_145	GCTCAGTCCTAGGTATAATACTAGTA	GCGCTGCCCTGCAATAATAA	GTTTTAGAGCTAGAAATAGCAAGTTAAAATAAG	79
807	F852_163855_163877_18_25_145	GCTCAGTCCTAGGTATAATACTAGTA	ACCGATTTGTAGCCGACGCC	GTTTTAGAGCTAGAAATAGCAAGTTAAAATAAG	79
808	F853_163911_163933_19_25_145	GCTCAGTCCTAGGTATAATACTAGTA	TGATGCAACTCGTCTTCTGA	GTTTTAGAGCTAGAAATAGCAAGTTAAAATAAG	79
809	F854_164023_164045_20_25_145	GCTCAGTCCTAGGTATAATACTAGTA	ATATTCCGGCAACCACTTTG	GTTTTAGAGCTAGAAATAGCAAGTTAAAATAAG	79
810	F855_164135_164157_21_25_145	GCTCAGTCCTAGGTATAATACTAGTA	GATAAATGTCGAGTGATTTC	GTTTTAGAGCTAGAAATAGCAAGTTAAAATAAG	79
811	F856_164214_164236_22_25_145	GCTCAGTCCTAGGTATAATACTAGTA	GTCGGCACAGTGTAATGCGC	GTTTTAGAGCTAGAAATAGCAAGTTAAAATAAG	79
812	F857_164317_164339_23_25_145	GCTCAGTCCTAGGTATAATACTAGTA	CTGGGCGATCGTCGGATTGG	GTTTTAGAGCTAGAAATAGCAAGTTAAAATAAG	79
813	F858_164432_164454_24_25_145	GCTCAGTCCTAGGTATAATACTAGTA	TCATCTCTTTTTGCACCTCA	GTTTTAGAGCTAGAAATAGCAAGTTAAAATAAG	79
814	F859_164505_164527_25_25_145	GCTCAGTCCTAGGTATAATACTAGTA	TACTTTTTCGTCCGTCGCGT	GTTTTAGAGCTAGAAATAGCAAGTTAAAATAAG	79
815	F860_164734_164756_1_26_146	GCTCAGTCCTAGGTATAATACTAGTA	AATTGGCTCGCGGTCATTCC	GTTTTAGAGCTAGAAATAGCAAGTTAAAATAAG	79
816	F861_164862_164884_2_26_146	GCTCAGTCCTAGGTATAATACTAGTA	CCCTTACCTTTGCGCGGCAT	GTTTTAGAGCTAGAAATAGCAAGTTAAAATAAG	79
817	F862_164959_164981_3_26_146	GCTCAGTCCTAGGTATAATACTAGTA	GCCGTAAATGGCGATCAGCA	GTTTTAGAGCTAGAAATAGCAAGTTAAAATAAG	79
818	F863_165036_165058_4_26_146	GCTCAGTCCTAGGTATAATACTAGTA	ATTCGGCCATAAACTGCCGC	GTTTTAGAGCTAGAAATAGCAAGTTAAAATAAG	79
819	F864_165148_165170_5_26_146	GCTCAGTCCTAGGTATAATACTAGTA	CACGGTAAATTCGCCAGGAC	GTTTTAGAGCTAGAAATAGCAAGTTAAAATAAG	79
820	F865_165250_165272_6_26_146	GCTCAGTCCTAGGTATAATACTAGTA	CGCCAGATGATCGCCATCAA	GTTTTAGAGCTAGAAATAGCAAGTTAAAATAAG	79
821	F866_165337_165359_7_26_146	GCTCAGTCCTAGGTATAATACTAGTA	ACCGTTTGGCGAAGAGATCA	GTTTTAGAGCTAGAAATAGCAAGTTAAAATAAG	79
822	F867_165431_165453_8_26_146	GCTCAGTCCTAGGTATAATACTAGTA	CATCATGCTCGTAAAAATGA	GTTTTAGAGCTAGAAATAGCAAGTTAAAATAAG	79
823	F868_165554_165576_9_26_146	GCTCAGTCCTAGGTATAATACTAGTA	AACGCTCGCTGGAGAGGAAC	GTTTTAGAGCTAGAAATAGCAAGTTAAAATAAG	79
824	F869_165641_165663_10_26_146	GCTCAGTCCTAGGTATAATACTAGTA	TCATATACAGCTCAAGAATA	GTTTTAGAGCTAGAAATAGCAAGTTAAAATAAG	79
825	F870_165740_165762_11_26_146	GCTCAGTCCTAGGTATAATACTAGTA	CGAGGCTTAGCTCTTCTACC	GTTTTAGAGCTAGAAATAGCAAGTTAAAATAAG	79
826	F872_165936_165958_13_26_146	GCTCAGTCCTAGGTATAATACTAGTA	GGAGAGATCACCCCACCGCG	GTTTTAGAGCTAGAAATAGCAAGTTAAAATAAG	79
827	F873_166030_166052_14_26_146	GCTCAGTCCTAGGTATAATACTAGTA	GGTAGTGAAGATCTTCACGC	GTTTTAGAGCTAGAAATAGCAAGTTAAAATAAG	79
828	F874_166163_166185_15_26_146	GCTCAGTCCTAGGTATAATACTAGTA	CACGAACTTCACCACTAAAG	GTTTTAGAGCTAGAAATAGCAAGTTAAAATAAG	79
829	F875_166258_166280_16_26_146	GCTCAGTCCTAGGTATAATACTAGTA	ATAAGTCGCTGGTTTTGCAA	GTTTTAGAGCTAGAAATAGCAAGTTAAAATAAG	79
830	F876_166338_166360_17_26_146	GCTCAGTCCTAGGTATAATACTAGTA	TTCGGCTGACGCAGCGCAAT	GTTTTAGAGCTAGAAATAGCAAGTTAAAATAAG	79
831	F877_166438_166460_18_26_146	GCTCAGTCCTAGGTATAATACTAGTA	CGTCGGCACGTTCATCGAAC	GTTTTAGAGCTAGAAATAGCAAGTTAAAATAAG	79
832	F878_166542_166564_19_26_146	GCTCAGTCCTAGGTATAATACTAGTA	CCCAGCAGCATTGCCGGAAC	GTTTTAGAGCTAGAAATAGCAAGTTAAAATAAG	79
833	F879_166635_166657_20_26_146	GCTCAGTCCTAGGTATAATACTAGTA	ACCGAACGCAGCGCAGAAAG	GTTTTAGAGCTAGAAATAGCAAGTTAAAATAAG	79
834	F880_166747_166769_21_26_146	GCTCAGTCCTAGGTATAATACTAGTA	GCGTTGTACCACCTGCTGCA	GTTTTAGAGCTAGAAATAGCAAGTTAAAATAAG	79
835	F881_166834_166856_22_26_146	GCTCAGTCCTAGGTATAATACTAGTA	CCAGGTATCTACGTTATTGT	GTTTTAGAGCTAGAAATAGCAAGTTAAAATAAG	79
836	F882_166936_166958_23_26_146	GCTCAGTCCTAGGTATAATACTAGTA	ATAAATCGACATTGCCCCGC	GTTTTAGAGCTAGAAATAGCAAGTTAAAATAAG	79
837	F883_167079_167101_24_26_146	GCTCAGTCCTAGGTATAATACTAGTA	TGCGGATCGCTGGTCCAGAC	GTTTTAGAGCTAGAAATAGCAAGTTAAAATAAG	79
838	F884_167136_167158_25_26_146	GCTCAGTCCTAGGTATAATACTAGTA	TGATCAAACGGATTGCCTGA	GTTTTAGAGCTAGAAATAGCAAGTTAAAATAAG	79
839	F885_167230_167252_26_26_146	GCTCAGTCCTAGGTATAATACTAGTA	AAACATATCCTTGATCCAAC	GTTTTAGAGCTAGAAATAGCAAGTTAAAATAAG	79
840	F886_167494_167516_1_23_147	GCTCAGTCCTAGGTATAATACTAGTA	GTGTTTTGGCTGAGCAGTTT	GTTTTAGAGCTAGAAATAGCAAGTTAAAATAAG	79
841	F887_167592_167614_2_23_147	GCTCAGTCCTAGGTATAATACTAGTA	ACGGTGATAGTGTCTTCTTT	GTTTTAGAGCTAGAAATAGCAAGTTAAAATAAG	79
842	F888_167686_167708_3_23_147	GCTCAGTCCTAGGTATAATACTAGTA	CGGCGTATCGGTTTTAGTGC	GTTTTAGAGCTAGAAATAGCAAGTTAAAATAAG	79
843	F889_167802_167824_4_23_147	GCTCAGTCCTAGGTATAATACTAGTA	CGCGTACCAACAGAGACACC	GTTTTAGAGCTAGAAATAGCAAGTTAAAATAAG	79
844	F890_167885_167907_5_23_147	GCTCAGTCCTAGGTATAATACTAGTA	GGCCATTCAGATAGTTATTC	GTTTTAGAGCTAGAAATAGCAAGTTAAAATAAG	79
845	F891_167984_168006_6_23_147	GCTCAGTCCTAGGTATAATACTAGTA	TACCGTAAAGCACGGAAACC	GTTTTAGAGCTAGAAATAGCAAGTTAAAATAAG	79
846	F892_168085_168107_7_23_147	GCTCAGTCCTAGGTATAATACTAGTA	CTGGAACAGGCTGTCAGTAC	GTTTTAGAGCTAGAAATAGCAAGTTAAAATAAG	79
847	F893_168184_168206_8_23_147	GCTCAGTCCTAGGTATAATACTAGTA	TGACCCTTTCTGCTGGGCAT	GTTTTAGAGCTAGAAATAGCAAGTTAAAATAAG	79
848	F894_168287_168309_9_23_147	GCTCAGTCCTAGGTATAATACTAGTA	AACCGGTTTCCGGCTCGTTC	GTTTTAGAGCTAGAAATAGCAAGTTAAAATAAG	79
849	F895_168403_168425_10_23_147	GCTCAGTCCTAGGTATAATACTAGTA	CATCTTCTCATTACGAGAAT	GTTTTAGAGCTAGAAATAGCAAGTTAAAATAAG	79
850	F896_168502_168524_11_23_147	GCTCAGTCCTAGGTATAATACTAGTA	ACCATAAACGCTGTTTTGCG	GTTTTAGAGCTAGAAATAGCAAGTTAAAATAAG	79
851	F897_168596_168618_12_23_147	GCTCAGTCCTAGGTATAATACTAGTA	CGTATTTACGTGCCAGATAA	GTTTTAGAGCTAGAAATAGCAAGTTAAAATAAG	79
852	F898_168695_168717_13_23_147	GCTCAGTCCTAGGTATAATACTAGTA	CGACACCGGTCAGCAGGGTG	GTTTTAGAGCTAGAAATAGCAAGTTAAAATAAG	79
853	F899_168795_168817_14_23_147	GCTCAGTCCTAGGTATAATACTAGTA	AAGTCGAAATCGGTATTCAC	GTTTTAGAGCTAGAAATAGCAAGTTAAAATAAG	79
854	F900_168925_168947_15_23_147	GCTCAGTCCTAGGTATAATACTAGTA	CCAGTCATAACGACCGCCTA	GTTTTAGAGCTAGAAATAGCAAGTTAAAATAAG	79
855	F901_168985_169007_16_23_147	GCTCAGTCCTAGGTATAATACTAGTA	CTGTTTGTCATCACGTTTAT	GTTTTAGAGCTAGAAATAGCAAGTTAAAATAAG	79
856	F902_169086_169108_17_23_147	GCTCAGTCCTAGGTATAATACTAGTA	TCCTTCCCAACTTGCGAAGA	GTTTTAGAGCTAGAAATAGCAAGTTAAAATAAG	79
857	F903_169198_169220_18_23_147	GCTCAGTCCTAGGTATAATACTAGTA	GGTTTTAGTGAGATTATACA	GTTTTAGAGCTAGAAATAGCAAGTTAAAATAAG	79
858	F904_169354_169376_19_23_147	GCTCAGTCCTAGGTATAATACTAGTA	ATCGGTGGTGTATTCCGCAT	GTTTTAGAGCTAGAAATAGCAAGTTAAAATAAG	79
859	F905_169398_169420_20_23_147	GCTCAGTCCTAGGTATAATACTAGTA	ATGTGTTTTGGCACCTGTGC	GTTTTAGAGCTAGAAATAGCAAGTTAAAATAAG	79
860	F906_169504_169526_21_23_147	GCTCAGTCCTAGGTATAATACTAGTA	GTTAGCCGGATCACCATAAC	GTTTTAGAGCTAGAAATAGCAAGTTAAAATAAG	79
861	F907_169603_169625_22_23_147	GCTCAGTCCTAGGTATAATACTAGTA	GTTAACATGCAGCGCCACGT	GTTTTAGAGCTAGAAATAGCAAGTTAAAATAAG	79
862	F909_169800_169822_1_8_148	GCTCAGTCCTAGGTATAATACTAGTA	ACGCAGTGCAAAAGTGGTAT	GTTTTAGAGCTAGAAATAGCAAGTTAAAATAAG	79
863	F910_169880_169902_2_8_148	GCTCAGTCCTAGGTATAATACTAGTA	AGACCGGTCACTTTCCCGGC	GTTTTAGAGCTAGAAATAGCAAGTTAAAATAAG	79
864	F911_169992_170014_3_8_148	GCTCAGTCCTAGGTATAATACTAGTA	GCTCCAGCTTTCCAGCGGTT	GTTTTAGAGCTAGAAATAGCAAGTTAAAATAAG	79
865	F912_170079_170101_4_8_148	GCTCAGTCCTAGGTATAATACTAGTA	AATCGCCACCAGTTCACGCA	GTTTTAGAGCTAGAAATAGCAAGTTAAAATAAG	79
866	F913_170192_170214_5_8_148	GCTCAGTCCTAGGTATAATACTAGTA	TCGACCAGCCGATGCGCCAG	GTTTTAGAGCTAGAAATAGCAAGTTAAAATAAG	79
867	F914_170297_170319_6_8_148	GCTCAGTCCTAGGTATAATACTAGTA	GCGATATCCAGCGCCGAGGT	GTTTTAGAGCTAGAAATAGCAAGTTAAAATAAG	79
868	F915_170385_170407_7_8_148	GCTCAGTCCTAGGTATAATACTAGTA	CATATTGATATCGTGCAACA	GTTTTAGAGCTAGAAATAGCAAGTTAAAATAAG	79
869	F916_170496_170518_8_8_148	GCTCAGTCCTAGGTATAATACTAGTA	GATGCCATAAATCATTTCGA	GTTTTAGAGCTAGAAATAGCAAGTTAAAATAAG	79
870	F917_170587_170609_1_9_149	GCTCAGTCCTAGGTATAATACTAGTA	AGTCGACGGCGCGAAATAAG	GTTTTAGAGCTAGAAATAGCAAGTTAAAATAAG	79
871	F918_170677_170699_2_9_149	GCTCAGTCCTAGGTATAATACTAGTA	TCCAGCGCCACAATACGATT	GTTTTAGAGCTAGAAATAGCAAGTTAAAATAAG	79
872	F919_170788_170810_3_9_149	GCTCAGTCCTAGGTATAATACTAGTA	ATCACTGAGTCCGGCAATGG	GTTTTAGAGCTAGAAATAGCAAGTTAAAATAAG	79
873	F920_170895_170917_4_9_149	GCTCAGTCCTAGGTATAATACTAGTA	GAGCCAGCATTTCTGGTGAA	GTTTTAGAGCTAGAAATAGCAAGTTAAAATAAG	79
874	F921_171012_171034_5_9_149	GCTCAGTCCTAGGTATAATACTAGTA	GCGTTTCCGCTGCGCTTTGC	GTTTTAGAGCTAGAAATAGCAAGTTAAAATAAG	79
875	F922_171075_171097_6_9_149	GCTCAGTCCTAGGTATAATACTAGTA	GCGCACCACGCTTCACAAAG	GTTTTAGAGCTAGAAATAGCAAGTTAAAATAAG	79
876	F923_171192_171214_7_9_149	GCTCAGTCCTAGGTATAATACTAGTA	TTTCCCCTTGCCAGGCATTT	GTTTTAGAGCTAGAAATAGCAAGTTAAAATAAG	79
877	F924_171331_171353_8_9_149	GCTCAGTCCTAGGTATAATACTAGTA	AACGGCATGGCCTGCCACAG	GTTTTAGAGCTAGAAATAGCAAGTTAAAATAAG	79
878	F925_171382_171404_9_9_149	GCTCAGTCCTAGGTATAATACTAGTA	GCACCATAAAACCAGACTGC	GTTTTAGAGCTAGAAATAGCAAGTTAAAATAAG	79
879	F926_171485_171507_1_20_150	GCTCAGTCCTAGGTATAATACTAGTA	ACAGCGCCAGCAATAACGCC	GTTTTAGAGCTAGAAATAGCAAGTTAAAATAAG	79
880	F927_171566_171588_2_20_150	GCTCAGTCCTAGGTATAATACTAGTA	ACCAGGCAGCCTGCGCCCAC	GTTTTAGAGCTAGAAATAGCAAGTTAAAATAAG	79
881	F928_171716_171738_3_20_150	GCTCAGTCCTAGGTATAATACTAGTA	GCGTCGTCGGCTCCGCCAGC	GTTTTAGAGCTAGAAATAGCAAGTTAAAATAAG	79
882	F929_171772_171794_4_20_150	GCTCAGTCCTAGGTATAATACTAGTA	GATCGCCCAGAGCGTAGTGA	GTTTTAGAGCTAGAAATAGCAAGTTAAAATAAG	79
883	F930_171888_171910_5_20_150	GCTCAGTCCTAGGTATAATACTAGTA	CCCGCGAGAATCAGCGTTAC	GTTTTAGAGCTAGAAATAGCAAGTTAAAATAAG	79
884	F931_171962_171984_6_20_150	GCTCAGTCCTAGGTATAATACTAGTA	TGCTTTGCAGTTGGTCATGA	GTTTTAGAGCTAGAAATAGCAAGTTAAAATAAG	79
885	F932_172092_172114_7_20_150	GCTCAGTCCTAGGTATAATACTAGTA	TCAAGCCCCATCAGGGTTAA	GTTTTAGAGCTAGAAATAGCAAGTTAAAATAAG	79
886	F934_172284_172306_9_20_150	GCTCAGTCCTAGGTATAATACTAGTA	AACGACGCCAGCATCAGTCG	GTTTTAGAGCTAGAAATAGCAAGTTAAAATAAG	79
887	F935_172378_172400_10_20_150	GCTCAGTCCTAGGTATAATACTAGTA	CAACGCAGTGACCGAACCGG	GTTTTAGAGCTAGAAATAGCAAGTTAAAATAAG	79
888	F936_172493_172515_11_20_150	GCTCAGTCCTAGGTATAATACTAGTA	GGGCAAACGCCAGCACATGT	GTTTTAGAGCTAGAAATAGCAAGTTAAAATAAG	79
889	F937_172623_172645_12_20_150	GCTCAGTCCTAGGTATAATACTAGTA	ATAATTCGCGGCCAGCGCCA	GTTTTAGAGCTAGAAATAGCAAGTTAAAATAAG	79
890	F938_172705_172727_13_20_150	GCTCAGTCCTAGGTATAATACTAGTA	CGGGCTTGCCATCGGGTTTC	GTTTTAGAGCTAGAAATAGCAAGTTAAAATAAG	79
891	F939_172788_172810_14_20_150	GCTCAGTCCTAGGTATAATACTAGTA	AGCCAGCCAAAGGCATTACC	GTTTTAGAGCTAGAAATAGCAAGTTAAAATAAG	79
892	F940_172864_172886_15_20_150	GCTCAGTCCTAGGTATAATACTAGTA	GGAAAATCCACCGCGGCCGG	GTTTTAGAGCTAGAAATAGCAAGTTAAAATAAG	79
893	F941_172967_172989_16_20_150	GCTCAGTCCTAGGTATAATACTAGTA	TCAGCACTTGCGCCATTCGC	GTTTTAGAGCTAGAAATAGCAAGTTAAAATAAG	79
894	F942_173074_173096_17_20_150	GCTCAGTCCTAGGTATAATACTAGTA	CAGCCAGCGGCGGCACAGCG	GTTTTAGAGCTAGAAATAGCAAGTTAAAATAAG	79
895	F943_173186_173208_18_20_150	GCTCAGTCCTAGGTATAATACTAGTA	TCATCGTCGCGGTCGCCGTC	GTTTTAGAGCTAGAAATAGCAAGTTAAAATAAG	79
896	F944_173283_173305_19_20_150	GCTCAGTCCTAGGTATAATACTAGTA	AGCGCCGAAATTACGATGTG	GTTTTAGAGCTAGAAATAGCAAGTTAAAATAAG	79
897	F945_173366_173388_20_20_150	GCTCAGTCCTAGGTATAATACTAGTA	ACAGCAGCCCCGCCGGGATC	GTTTTAGAGCTAGAAATAGCAAGTTAAAATAAG	79
898	F946_175122_175144_1_15_152	GCTCAGTCCTAGGTATAATACTAGTA	GCCTGCGGTGTTTCTAAAGA	GTTTTAGAGCTAGAAATAGCAAGTTAAAATAAG	79
899	F947_175207_175229_2_15_152	GCTCAGTCCTAGGTATAATACTAGTA	GACTGCCGCCATAAACAAAA	GTTTTAGAGCTAGAAATAGCAAGTTAAAATAAG	79
900	F948_175332_175354_3_15_152	GCTCAGTCCTAGGTATAATACTAGTA	AAAGCGACGGTTAACAGAAG	GTTTTAGAGCTAGAAATAGCAAGTTAAAATAAG	79
901	F949_175410_175432_4_15_152	GCTCAGTCCTAGGTATAATACTAGTA	ATCCCCGAACCACCTGCTTC	GTTTTAGAGCTAGAAATAGCAAGTTAAAATAAG	79
902	F950_175554_175576_5_15_152	GCTCAGTCCTAGGTATAATACTAGTA	TTACCGCCGATCTGCACGGT	GTTTTAGAGCTAGAAATAGCAAGTTAAAATAAG	79
903	F951_175607_175629_6_15_152	GCTCAGTCCTAGGTATAATACTAGTA	GGCGAGCTTCGTCACCTTTC	GTTTTAGAGCTAGAAATAGCAAGTTAAAATAAG	79
904	F952_175722_175744_7_15_152	GCTCAGTCCTAGGTATAATACTAGTA	ATTAACGTATAGCGAAACTG	GTTTTAGAGCTAGAAATAGCAAGTTAAAATAAG	79
905	F953_175848_175870_8_15_152	GCTCAGTCCTAGGTATAATACTAGTA	TAAAGCCACAGCGTATTAAG	GTTTTAGAGCTAGAAATAGCAAGTTAAAATAAG	79
906	F954_175949_175971_9_15_152	GCTCAGTCCTAGGTATAATACTAGTA	TAATATTGCCGCCGTGCACA	GTTTTAGAGCTAGAAATAGCAAGTTAAAATAAG	79
907	F955_176034_176056_10_15_152	GCTCAGTCCTAGGTATAATACTAGTA	AAACCGCCGCCCGACGTTGC	GTTTTAGAGCTAGAAATAGCAAGTTAAAATAAG	79
908	F956_176134_176156_11_15_152	GCTCAGTCCTAGGTATAATACTAGTA	GGAAGAGAAGCAGAGTAAGG	GTTTTAGAGCTAGAAATAGCAAGTTAAAATAAG	79
909	F957_176212_176234_12_15_152	GCTCAGTCCTAGGTATAATACTAGTA	AACGGCAACCATTCCGAAAG	GTTTTAGAGCTAGAAATAGCAAGTTAAAATAAG	79
910	F958_176319_176341_13_15_152	GCTCAGTCCTAGGTATAATACTAGTA	ACCAGAATGATCCCCGTTAA	GTTTTAGAGCTAGAAATAGCAAGTTAAAATAAG	79
911	F959_176422_176444_14_15_152	GCTCAGTCCTAGGTATAATACTAGTA	CGAGTATAGCGGTTTCCCGC	GTTTTAGAGCTAGAAATAGCAAGTTAAAATAAG	79
912	F961_176631_176653_1_4_153	GCTCAGTCCTAGGTATAATACTAGTA	GCTGCGTCGGTAAACTCCAG	GTTTTAGAGCTAGAAATAGCAAGTTAAAATAAG	79
913	F962_176722_176744_2_4_153	GCTCAGTCCTAGGTATAATACTAGTA	GAAGCCGCTGCAACCGCCAC	GTTTTAGAGCTAGAAATAGCAAGTTAAAATAAG	79
914	F963_176813_176835_3_4_153	GCTCAGTCCTAGGTATAATACTAGTA	GGCTCATCGGATCAACCACC	GTTTTAGAGCTAGAAATAGCAAGTTAAAATAAG	79
915	F964_176923_176945_4_4_153	GCTCAGTCCTAGGTATAATACTAGTA	AAAGGAAGAACCGCAACCGC	GTTTTAGAGCTAGAAATAGCAAGTTAAAATAAG	79
916	F965_179254_179276_1_16_157	GCTCAGTCCTAGGTATAATACTAGTA	GATGCCAGTTTATTTTTTTT	GTTTTAGAGCTAGAAATAGCAAGTTAAAATAAG	79
917	F966_179363_179385_2_16_157	GCTCAGTCCTAGGTATAATACTAGTA	TGTTGCAGACGACGAATTGC	GTTTTAGAGCTAGAAATAGCAAGTTAAAATAAG	79
918	F967_179439_179461_3_16_157	GCTCAGTCCTAGGTATAATACTAGTA	CTGCTGGACTTCCATCGAGT	GTTTTAGAGCTAGAAATAGCAAGTTAAAATAAG	79
919	F968_179544_179566_4_16_157	GCTCAGTCCTAGGTATAATACTAGTA	AACAATGCTTTCAAAGGGAC	GTTTTAGAGCTAGAAATAGCAAGTTAAAATAAG	79
920	F969_179647_179669_5_16_157	GCTCAGTCCTAGGTATAATACTAGTA	CATCTTCCGGGTGCAAACGT	GTTTTAGAGCTAGAAATAGCAAGTTAAAATAAG	79
921	F970_179738_179760_6_16_157	GCTCAGTCCTAGGTATAATACTAGTA	TTGCGCCGCAGCTCGTTAAG	GTTTTAGAGCTAGAAATAGCAAGTTAAAATAAG	79
922	F971_179841_179863_7_16_157	GCTCAGTCCTAGGTATAATACTAGTA	AATACCGCCAACCTGTGCCC	GTTTTAGAGCTAGAAATAGCAAGTTAAAATAAG	79
923	F972_179958_179980_8_16_157	GCTCAGTCCTAGGTATAATACTAGTA	TTTACGCAACCGGGCAATAT	GTTTTAGAGCTAGAAATAGCAAGTTAAAATAAG	79
924	F973_180048_180070_9_16_157	GCTCAGTCCTAGGTATAATACTAGTA	TTCAAGGTCTGCCACACAAT	GTTTTAGAGCTAGAAATAGCAAGTTAAAATAAG	79
925	F974_180180_180202_10_16_157	GCTCAGTCCTAGGTATAATACTAGTA	ATTTGAGCGTGATTTTTCCC	GTTTTAGAGCTAGAAATAGCAAGTTAAAATAAG	79
926	F975_180255_180277_11_16_157	GCTCAGTCCTAGGTATAATACTAGTA	GTAGGGTACCAGTTTATTTA	GTTTTAGAGCTAGAAATAGCAAGTTAAAATAAG	79
927	F976_180351_180373_12_16_157	GCTCAGTCCTAGGTATAATACTAGTA	AAGAAGATCGCTGCATTCGC	GTTTTAGAGCTAGAAATAGCAAGTTAAAATAAG	79
928	F977_180482_180504_13_16_157	GCTCAGTCCTAGGTATAATACTAGTA	GATAACGACAGGCTTAATAA	GTTTTAGAGCTAGAAATAGCAAGTTAAAATAAG	79
929	F978_180547_180569_14_16_157	GCTCAGTCCTAGGTATAATACTAGTA	GGAATAAGCGCGATTCAATA	GTTTTAGAGCTAGAAATAGCAAGTTAAAATAAG	79
930	F979_180644_180666_15_16_157	GCTCAGTCCTAGGTATAATACTAGTA	CGGTAATAATATTCCCATAG	GTTTTAGAGCTAGAAATAGCAAGTTAAAATAAG	79
931	F981_180894_180916_1_15_158	GCTCAGTCCTAGGTATAATACTAGTA	CAGTGCACTCAGTGCTAATG	GTTTTAGAGCTAGAAATAGCAAGTTAAAATAAG	79
932	F982_180987_181009_2_15_158	GCTCAGTCCTAGGTATAATACTAGTA	TGCAAGGCTTGGCATCTGCT	GTTTTAGAGCTAGAAATAGCAAGTTAAAATAAG	79
933	F983_181088_181110_3_15_158	GCTCAGTCCTAGGTATAATACTAGTA	AAGAACTGCTGGAAATTACG	GTTTTAGAGCTAGAAATAGCAAGTTAAAATAAG	79
934	F984_181198_181220_4_15_158	GCTCAGTCCTAGGTATAATACTAGTA	GCGCCATGAATTTCTGTTGC	GTTTTAGAGCTAGAAATAGCAAGTTAAAATAAG	79
935	F985_181321_181343_5_15_158	GCTCAGTCCTAGGTATAATACTAGTA	CCATCTTCGCGTCGAACTTA	GTTTTAGAGCTAGAAATAGCAAGTTAAAATAAG	79
936	F986_181384_181406_6_15_158	GCTCAGTCCTAGGTATAATACTAGTA	CGGTCAGGTTTTTCGGGTTC	GTTTTAGAGCTAGAAATAGCAAGTTAAAATAAG	79
937	F987_181497_181519_7_15_158	GCTCAGTCCTAGGTATAATACTAGTA	CCCCAGCGCAGAGACAATCC	GTTTTAGAGCTAGAAATAGCAAGTTAAAATAAG	79
938	F988_181590_181612_8_15_158	GCTCAGTCCTAGGTATAATACTAGTA	CAGGTTAACCAGCGCACCAC	GTTTTAGAGCTAGAAATAGCAAGTTAAAATAAG	79
939	F989_181687_181709_9_15_158	GCTCAGTCCTAGGTATAATACTAGTA	GGTTTTTCACCATGTTACTC	GTTTTAGAGCTAGAAATAGCAAGTTAAAATAAG	79
940	F990_181812_181834_10_15_158	GCTCAGTCCTAGGTATAATACTAGTA	GCTTACGAAAGCACCGCGCT	GTTTTAGAGCTAGAAATAGCAAGTTAAAATAAG	79
941	F991_181893_181915_11_15_158	GCTCAGTCCTAGGTATAATACTAGTA	GATCGGCTTACCGTTCAGTG	GTTTTAGAGCTAGAAATAGCAAGTTAAAATAAG	79
942	F992_182014_182036_12_15_158	GCTCAGTCCTAGGTATAATACTAGTA	GGCTGCTCTGCTGCAGTTCC	GTTTTAGAGCTAGAAATAGCAAGTTAAAATAAG	79
943	F993_182144_182166_13_15_158	GCTCAGTCCTAGGTATAATACTAGTA	TTCAGGCCGATCTGCGCAGC	GTTTTAGAGCTAGAAATAGCAAGTTAAAATAAG	79
944	F994_182194_182216_14_15_158	GCTCAGTCCTAGGTATAATACTAGTA	CGATGTTTTTCACTGCCTGC	GTTTTAGAGCTAGAAATAGCAAGTTAAAATAAG	79
945	F995_182286_182308_15_15_158	GCTCAGTCCTAGGTATAATACTAGTA	TTACTGCATTAACAGGTAGA	GTTTTAGAGCTAGAAATAGCAAGTTAAAATAAG	79
946	F996_182485_182507_1_12_159	GCTCAGTCCTAGGTATAATACTAGTA	CACGATATCCTGCGCCATTT	GTTTTAGAGCTAGAAATAGCAAGTTAAAATAAG	79
947	F998_182703_182725_3_12_159	GCTCAGTCCTAGGTATAATACTAGTA	ATTTCACCTTCCAGCCGTAA	GTTTTAGAGCTAGAAATAGCAAGTTAAAATAAG	79
948	F999_182876_182898_5_12_159	GCTCAGTCCTAGGTATAATACTAGTA	TATTCTCCTCTGCCTGAATC	GTTTTAGAGCTAGAAATAGCAAGTTAAAATAAG	79
949	F1001_183082_183104_7_12_159	GCTCAGTCCTAGGTATAATACTAGTA	CGGTTTCAACACCACCATTT	GTTTTAGAGCTAGAAATAGCAAGTTAAAATAAG	79
950	F1002_183169_183191_8_12_159	GCTCAGTCCTAGGTATAATACTAGTA	CTGGCCGTACTCTTTCATGC	GTTTTAGAGCTAGAAATAGCAAGTTAAAATAAG	79
951	F1003_183297_183319_9_12_159	GCTCAGTCCTAGGTATAATACTAGTA	TAAAAATAGCAGCGACTTTC	GTTTTAGAGCTAGAAATAGCAAGTTAAAATAAG	79
952	F1004_183373_183395_10_12_159	GCTCAGTCCTAGGTATAATACTAGTA	CAGCGGTCGCGCCAGTTCGT	GTTTTAGAGCTAGAAATAGCAAGTTAAAATAAG	79
953	F1005_183471_183493_11_12_159	GCTCAGTCCTAGGTATAATACTAGTA	AACGCCTTTGACGTTGCCAG	GTTTTAGAGCTAGAAATAGCAAGTTAAAATAAG	79
954	F1007_189887_189909_1_8_165	GCTCAGTCCTAGGTATAATACTAGTA	AGCCTTGAGCATGTCGCGCA	GTTTTAGAGCTAGAAATAGCAAGTTAAAATAAG	79
955	F1008_189999_190021_2_8_165	GCTCAGTCCTAGGTATAATACTAGTA	ACATCGGTACAGTTTTCTCA	GTTTTAGAGCTAGAAATAGCAAGTTAAAATAAG	79
956	F1009_190074_190096_3_8_165	GCTCAGTCCTAGGTATAATACTAGTA	CGCGTTTAGTACCAACGAAA	GTTTTAGAGCTAGAAATAGCAAGTTAAAATAAG	79
957	F1010_190190_190212_4_8_165	GCTCAGTCCTAGGTATAATACTAGTA	ACGTTTGATGGACTGACGAA	GTTTTAGAGCTAGAAATAGCAAGTTAAAATAAG	79
958	F1011_190314_190336_5_8_165	GCTCAGTCCTAGGTATAATACTAGTA	CCATGTCTTTGATACCGCCC	GTTTTAGAGCTAGAAATAGCAAGTTAAAATAAG	79
959	F1012_190374_190396_6_8_165	GCTCAGTCCTAGGTATAATACTAGTA	CTTTGATAGCAATGTGTTCG	GTTTTAGAGCTAGAAATAGCAAGTTAAAATAAG	79
960	F1013_190474_190496_7_8_165	GCTCAGTCCTAGGTATAATACTAGTA	CGGATTGCGTCGTCGTTACC	GTTTTAGAGCTAGAAATAGCAAGTTAAAATAAG	79
961	F1015_190870_190892_1_9_166	GCTCAGTCCTAGGTATAATACTAGTA	CAGCTCTTTTACCAGGGATG	GTTTTAGAGCTAGAAATAGCAAGTTAAAATAAG	79
962	F1016_190987_191009_2_9_166	GCTCAGTCCTAGGTATAATACTAGTA	TTTCGCTGCTTTAATAGCAC	GTTTTAGAGCTAGAAATAGCAAGTTAAAATAAG	79
963	F1017_191090_191112_3_9_166	GCTCAGTCCTAGGTATAATACTAGTA	CTTTTGCAACGAAGTCAGTC	GTTTTAGAGCTAGAAATAGCAAGTTAAAATAAG	79
964	F1019_191388_191410_6_9_166	GCTCAGTCCTAGGTATAATACTAGTA	TCTTCCGGTTTGATGAATTC	GTTTTAGAGCTAGAAATAGCAAGTTAAAATAAG	79
965	F1020_191478_191500_7_9_166	GCTCAGTCCTAGGTATAATACTAGTA	ATTTTCTCTGCGATTTCTTT	GTTTTAGAGCTAGAAATAGCAAGTTAAAATAAG	79
966	F1021_191568_191590_8_9_166	GCTCAGTCCTAGGTATAATACTAGTA	AGCTGACCAACAGTTTTGCT	GTTTTAGAGCTAGAAATAGCAAGTTAAAATAAG	79
967	F1023_191862_191884_1_8_167	GCTCAGTCCTAGGTATAATACTAGTA	TTTATAGACGGGTTTTGCAT	GTTTTAGAGCTAGAAATAGCAAGTTAAAATAAG	79
968	F1024_192031_192053_2_8_167	GCTCAGTCCTAGGTATAATACTAGTA	CCAGACCAGCGCCACGGAAC	GTTTTAGAGCTAGAAATAGCAAGTTAAAATAAG	79
969	F1025_192070_192092_3_8_167	GCTCAGTCCTAGGTATAATACTAGTA	CCATGTGGTCGCCCACAACG	GTTTTAGAGCTAGAAATAGCAAGTTAAAATAAG	79
970	F1026_192171_192193_4_8_167	GCTCAGTCCTAGGTATAATACTAGTA	CACGCCATTCAATGGAATAG	GTTTTAGAGCTAGAAATAGCAAGTTAAAATAAG	79
971	F1027_192258_192280_5_8_167	GCTCAGTCCTAGGTATAATACTAGTA	GAACGGGTTACCTGTACCGG	GTTTTAGAGCTAGAAATAGCAAGTTAAAATAAG	79
972	F1028_192369_192391_6_8_167	GCTCAGTCCTAGGTATAATACTAGTA	TGGATCTTTCGCCGGATCAG	GTTTTAGAGCTAGAAATAGCAAGTTAAAATAAG	79
973	F1029_192457_192479_7_8_167	GCTCAGTCCTAGGTATAATACTAGTA	GAGCCAGCGTGAAGGCCGCC	GTTTTAGAGCTAGAAATAGCAAGTTAAAATAAG	79
974	F1031_192936_192958_1_6_168	GCTCAGTCCTAGGTATAATACTAGTA	CGTGCGTATTTTGCTGATTT	GTTTTAGAGCTAGAAATAGCAAGTTAAAATAAG	79
975	F1032_192972_192994_2_6_168	GCTCAGTCCTAGGTATAATACTAGTA	GACAATGCCATCCAGCAGGC	GTTTTAGAGCTAGAAATAGCAAGTTAAAATAAG	79
976	F1033_193097_193119_3_6_168	GCTCAGTCCTAGGTATAATACTAGTA	ATAATCGCTTTTTCAACGGC	GTTTTAGAGCTAGAAATAGCAAGTTAAAATAAG	79
977	F1034_193172_193194_4_6_168	GCTCAGTCCTAGGTATAATACTAGTA	TCTTCCGTCAGCGGCGGCAG	GTTTTAGAGCTAGAAATAGCAAGTTAAAATAAG	79
978	F1035_193333_193355_5_6_168	GCTCAGTCCTAGGTATAATACTAGTA	TCTGTACATCGTCCTGAGAA	GTTTTAGAGCTAGAAATAGCAAGTTAAAATAAG	79
979	F1036_193534_193556_1_12_169	GCTCAGTCCTAGGTATAATACTAGTA	CGAGCCGGTCGAGCCCAGAA	GTTTTAGAGCTAGAAATAGCAAGTTAAAATAAG	79
980	F1037_193658_193680_2_12_169	GCTCAGTCCTAGGTATAATACTAGTA	CATAGCGGGGAGAGAATTCC	GTTTTAGAGCTAGAAATAGCAAGTTAAAATAAG	79
981	F1038_193742_193764_3_12_169	GCTCAGTCCTAGGTATAATACTAGTA	GCCCACTTAAGACTTCGGTG	GTTTTAGAGCTAGAAATAGCAAGTTAAAATAAG	79
982	F1039_193845_193867_4_12_169	GCTCAGTCCTAGGTATAATACTAGTA	GCGCGGATCGCAGCAAGCGT	GTTTTAGAGCTAGAAATAGCAAGTTAAAATAAG	79
983	F1040_193933_193955_5_12_169	GCTCAGTCCTAGGTATAATACTAGTA	TTGCGCTTTGCTCTGCTTTA	GTTTTAGAGCTAGAAATAGCAAGTTAAAATAAG	79
984	F1041_194036_194058_6_12_169	GCTCAGTCCTAGGTATAATACTAGTA	ACACCACGCCATTTTGCTCA	GTTTTAGAGCTAGAAATAGCAAGTTAAAATAAG	79
985	F1042_194127_194149_7_12_169	GCTCAGTCCTAGGTATAATACTAGTA	GGATGACGGCAGGCTTGATC	GTTTTAGAGCTAGAAATAGCAAGTTAAAATAAG	79
986	F1043_194242_194264_8_12_169	GCTCAGTCCTAGGTATAATACTAGTA	CACTTCCATCTGGCTGGCGC	GTTTTAGAGCTAGAAATAGCAAGTTAAAATAAG	79
987	F1044_194340_194362_9_12_169	GCTCAGTCCTAGGTATAATACTAGTA	GCAATTGGCGTACGCATATC	GTTTTAGAGCTAGAAATAGCAAGTTAAAATAAG	79
988	F1045_194443_194465_10_12_169	GCTCAGTCCTAGGTATAATACTAGTA	ATAACGATCATAATCCGGTG	GTTTTAGAGCTAGAAATAGCAAGTTAAAATAAG	79
989	F1046_194530_194552_11_12_169	GCTCAGTCCTAGGTATAATACTAGTA	AGCAACGGTGATTTCGTTTG	GTTTTAGAGCTAGAAATAGCAAGTTAAAATAAG	79
990	F1047_194634_194656_12_12_169	GCTCAGTCCTAGGTATAATACTAGTA	AACACATCGTCCACACATTG	GTTTTAGAGCTAGAAATAGCAAGTTAAAATAAG	79
991	F1048_194924_194946_1_8_170	GCTCAGTCCTAGGTATAATACTAGTA	GCTGGCAATTTTTCGCTAAG	GTTTTAGAGCTAGAAATAGCAAGTTAAAATAAG	79
992	F1049_195021_195043_2_8_170	GCTCAGTCCTAGGTATAATACTAGTA	TGCCCCGGCTTTATGCCCAA	GTTTTAGAGCTAGAAATAGCAAGTTAAAATAAG	79
993	F1050_195108_195130_3_8_170	GCTCAGTCCTAGGTATAATACTAGTA	GTTCCAGTTTTCACTACTAA	GTTTTAGAGCTAGAAATAGCAAGTTAAAATAAG	79
994	F1051_195205_195227_4_8_170	GCTCAGTCCTAGGTATAATACTAGTA	TACGCAGACGCACGTTATGT	GTTTTAGAGCTAGAAATAGCAAGTTAAAATAAG	79
995	F1052_195306_195328_5_8_170	GCTCAGTCCTAGGTATAATACTAGTA	CGCAATATTCAGCGTCAGAC	GTTTTAGAGCTAGAAATAGCAAGTTAAAATAAG	79
996	F1053_195407_195429_6_8_170	GCTCAGTCCTAGGTATAATACTAGTA	ATCTCTTCATCTATCTGATC	GTTTTAGAGCTAGAAATAGCAAGTTAAAATAAG	79
997	F1054_195531_195553_7_8_170	GCTCAGTCCTAGGTATAATACTAGTA	TGTAAAGTAAAGTTCGGCAT	GTTTTAGAGCTAGAAATAGCAAGTTAAAATAAG	79
998	F1055_195606_195628_8_8_170	GCTCAGTCCTAGGTATAATACTAGTA	ACGACGCTCTCGATTAGCAA	GTTTTAGAGCTAGAAATAGCAAGTTAAAATAAG	79
999	F1056_195691_195713_1_9_171	GCTCAGTCCTAGGTATAATACTAGTA	TTAACACAAAAGCAGATATC	GTTTTAGAGCTAGAAATAGCAAGTTAAAATAAG	79
1000	F1057_195825_195847_2_9_171	GCTCAGTCCTAGGTATAATACTAGTA	CCATACTCGCTGCGAACGAG	GTTTTAGAGCTAGAAATAGCAAGTTAAAATAAG	79
1001	F1058_195896_195918_3_9_171	GCTCAGTCCTAGGTATAATACTAGTA	TGAATATTTCGGTGATATTC	GTTTTAGAGCTAGAAATAGCAAGTTAAAATAAG	79
1002	F1059_195994_196016_4_9_171	GCTCAGTCCTAGGTATAATACTAGTA	GCCAGATTGCTGCGGAACCT	GTTTTAGAGCTAGAAATAGCAAGTTAAAATAAG	79
1003	F1060_196095_196117_5_9_171	GCTCAGTCCTAGGTATAATACTAGTA	ATGATTCTCGTCATAGTGCC	GTTTTAGAGCTAGAAATAGCAAGTTAAAATAAG	79
1004	F1061_196220_196242_6_9_171	GCTCAGTCCTAGGTATAATACTAGTA	GTTTTACCCGGAGAAACCTT	GTTTTAGAGCTAGAAATAGCAAGTTAAAATAAG	79
1005	F1062_196325_196347_7_9_171	GCTCAGTCCTAGGTATAATACTAGTA	GAGCAAATGAGTAAGGTGAC	GTTTTAGAGCTAGAAATAGCAAGTTAAAATAAG	79
1006	F1063_196386_196408_8_9_171	GCTCAGTCCTAGGTATAATACTAGTA	TTCACGCTTAAACATACTCT	GTTTTAGAGCTAGAAATAGCAAGTTAAAATAAG	79
1007	F1064_196490_196512_9_9_171	GCTCAGTCCTAGGTATAATACTAGTA	AACAACAAGCAAGCAAAGAC	GTTTTAGAGCTAGAAATAGCAAGTTAAAATAAG	79
1008	F1065_196604_196626_1_14_172	GCTCAGTCCTAGGTATAATACTAGTA	GAAATGACCAAATTCATGCA	GTTTTAGAGCTAGAAATAGCAAGTTAAAATAAG	79
1009	F1066_196715_196737_2_14_172	GCTCAGTCCTAGGTATAATACTAGTA	GATCAGGGCGATAACATATT	GTTTTAGAGCTAGAAATAGCAAGTTAAAATAAG	79
1010	F1067_196780_196802_3_14_172	GCTCAGTCCTAGGTATAATACTAGTA	TGGCGGAGTTCCGGAACGAC	GTTTTAGAGCTAGAAATAGCAAGTTAAAATAAG	79
1011	F1068_196850_196872_4_14_172	GCTCAGTCCTAGGTATAATACTAGTA	GAAGTTTGCAACCGGACCTG	GTTTTAGAGCTAGAAATAGCAAGTTAAAATAAG	79
1012	F1069_196952_196974_5_14_172	GCTCAGTCCTAGGTATAATACTAGTA	TGCTTCCGCAGCTATCGAAT	GTTTTAGAGCTAGAAATAGCAAGTTAAAATAAG	79
1013	F1070_197078_197100_6_14_172	GCTCAGTCCTAGGTATAATACTAGTA	AAATGGCGCTACTGTAATGG	GTTTTAGAGCTAGAAATAGCAAGTTAAAATAAG	79
1014	F1071_197155_197177_7_14_172	GCTCAGTCCTAGGTATAATACTAGTA	GATACCGGATCTTCTTTATC	GTTTTAGAGCTAGAAATAGCAAGTTAAAATAAG	79
1015	F1072_197302_197324_8_14_172	GCTCAGTCCTAGGTATAATACTAGTA	AAGGTCACCCACTGCGTTAA	GTTTTAGAGCTAGAAATAGCAAGTTAAAATAAG	79
1016	F1073_197346_197368_9_14_172	GCTCAGTCCTAGGTATAATACTAGTA	CTAACGCTAAGGATTTACCC	GTTTTAGAGCTAGAAATAGCAAGTTAAAATAAG	79
1017	F1074_197461_197483_10_14_172	GCTCAGTCCTAGGTATAATACTAGTA	TCTGGCAAAGGAATGACTTT	GTTTTAGAGCTAGAAATAGCAAGTTAAAATAAG	79
1018	F1075_197594_197616_11_14_172	GCTCAGTCCTAGGTATAATACTAGTA	GTTGTTCAGTTTCACATCAC	GTTTTAGAGCTAGAAATAGCAAGTTAAAATAAG	79
1019	F1076_197682_197704_12_14_172	GCTCAGTCCTAGGTATAATACTAGTA	TAATAAGCGCAAGAAACGGC	GTTTTAGAGCTAGAAATAGCAAGTTAAAATAAG	79
1020	F1077_197769_197791_13_14_172	GCTCAGTCCTAGGTATAATACTAGTA	CCTTGATCTTTTCGATCGCA	GTTTTAGAGCTAGAAATAGCAAGTTAAAATAAG	79
1021	F1079_197974_197996_1_25_173	GCTCAGTCCTAGGTATAATACTAGTA	CCCTTCAGCACCGTATACGG	GTTTTAGAGCTAGAAATAGCAAGTTAAAATAAG	79
1022	F1080_198040_198062_2_25_173	GCTCAGTCCTAGGTATAATACTAGTA	ACTGAGGAGGGCCGCACCAA	GTTTTAGAGCTAGAAATAGCAAGTTAAAATAAG	79
1023	F1081_198133_198155_3_25_173	GCTCAGTCCTAGGTATAATACTAGTA	GCGAACATCCTCAAAGTTGC	GTTTTAGAGCTAGAAATAGCAAGTTAAAATAAG	79
1024	F1082_198266_198288_4_25_173	GCTCAGTCCTAGGTATAATACTAGTA	CACGCACACCAGAAGCCTCG	GTTTTAGAGCTAGAAATAGCAAGTTAAAATAAG	79
1025	F1083_198373_198395_5_25_173	GCTCAGTCCTAGGTATAATACTAGTA	GGTCACGACAGCTTTTACGC	GTTTTAGAGCTAGAAATAGCAAGTTAAAATAAG	79
1026	F1084_198434_198456_6_25_173	GCTCAGTCCTAGGTATAATACTAGTA	TTTCAGCTGACACACCTTCC	GTTTTAGAGCTAGAAATAGCAAGTTAAAATAAG	79
1027	F1085_198537_198559_7_25_173	GCTCAGTCCTAGGTATAATACTAGTA	TCGCCTACCACGTTCCACCA	GTTTTAGAGCTAGAAATAGCAAGTTAAAATAAG	79
1028	F1086_198634_198656_8_25_173	GCTCAGTCCTAGGTATAATACTAGTA	GGTAGAGTCGATGTTGAAAC	GTTTTAGAGCTAGAAATAGCAAGTTAAAATAAG	79
1029	F1087_198755_198777_9_25_173	GCTCAGTCCTAGGTATAATACTAGTA	TTTCAGCGGAGTGCCCGGCA	GTTTTAGAGCTAGAAATAGCAAGTTAAAATAAG	79
1030	F1088_198832_198854_10_25_173	GCTCAGTCCTAGGTATAATACTAGTA	TTTGATGTCATCTTCCATCT	GTTTTAGAGCTAGAAATAGCAAGTTAAAATAAG	79
1031	F1089_198928_198950_11_25_173	GCTCAGTCCTAGGTATAATACTAGTA	AACGTTCACACGTAATTTAA	GTTTTAGAGCTAGAAATAGCAAGTTAAAATAAG	79
1032	F1091_199132_199154_13_25_173	GCTCAGTCCTAGGTATAATACTAGTA	CGGGCTACCCGGAACACGTT	GTTTTAGAGCTAGAAATAGCAAGTTAAAATAAG	79
1033	F1092_199247_199269_14_25_173	GCTCAGTCCTAGGTATAATACTAGTA	TATCCTGCTGCACACCAGCC	GTTTTAGAGCTAGAAATAGCAAGTTAAAATAAG	79
1034	F1093_199348_199370_15_25_173	GCTCAGTCCTAGGTATAATACTAGTA	ATCTACGGTGAAGTACGGGT	GTTTTAGAGCTAGAAATAGCAAGTTAAAATAAG	79
1035	F1094_199432_199454_16_25_173	GCTCAGTCCTAGGTATAATACTAGTA	ATAACTCTTGTTGGTATAGT	GTTTTAGAGCTAGAAATAGCAAGTTAAAATAAG	79
1036	F1095_199531_199553_17_25_173	GCTCAGTCCTAGGTATAATACTAGTA	CTGAGGCTGCATGTTGGACA	GTTTTAGAGCTAGAAATAGCAAGTTAAAATAAG	79
1037	F1096_199657_199679_18_25_173	GCTCAGTCCTAGGTATAATACTAGTA	ACCACGGTCAAGCTTGTTAT	GTTTTAGAGCTAGAAATAGCAAGTTAAAATAAG	79
1038	F1097_199731_199753_19_25_173	GCTCAGTCCTAGGTATAATACTAGTA	TAGTATTCGTTATCCGATCC	GTTTTAGAGCTAGAAATAGCAAGTTAAAATAAG	79
1039	F1098_199866_199888_20_25_173	GCTCAGTCCTAGGTATAATACTAGTA	GCATAGAAGTTCTCGTAGAA	GTTTTAGAGCTAGAAATAGCAAGTTAAAATAAG	79
1040	F1099_199935_199957_21_25_173	GCTCAGTCCTAGGTATAATACTAGTA	TGCGGGAAGTAAACTGCTTT	GTTTTAGAGCTAGAAATAGCAAGTTAAAATAAG	79
1041	F1100_200056_200078_22_25_173	GCTCAGTCCTAGGTATAATACTAGTA	CTCGAGGCTGGCAACCGCCA	GTTTTAGAGCTAGAAATAGCAAGTTAAAATAAG	79
1042	F1101_200134_200156_23_25_173	GCTCAGTCCTAGGTATAATACTAGTA	GGTACCCATATCCCAGAAGA	GTTTTAGAGCTAGAAATAGCAAGTTAAAATAAG	79
1043	F1102_200260_200282_24_25_173	GCTCAGTCCTAGGTATAATACTAGTA	GAACACCAACGGCCCCAATG	GTTTTAGAGCTAGAAATAGCAAGTTAAAATAAG	79
1044	F1103_200333_200355_25_25_173	GCTCAGTCCTAGGTATAATACTAGTA	AGGTTTTACCGATGTTAAAC	GTTTTAGAGCTAGAAATAGCAAGTTAAAATAAG	79
1045	F1104_200600_200622_2_5_174	GCTCAGTCCTAGGTATAATACTAGTA	TTCCAGCGTGTTAGAAACAC	GTTTTAGAGCTAGAAATAGCAAGTTAAAATAAG	79
1046	F1105_200699_200721_3_5_174	GCTCAGTCCTAGGTATAATACTAGTA	GCGATCGCTGCCCGCTTTCA	GTTTTAGAGCTAGAAATAGCAAGTTAAAATAAG	79
1047	F1106_200807_200829_4_5_174	GCTCAGTCCTAGGTATAATACTAGTA	CAGTTTGCCGCGTTCTTCGT	GTTTTAGAGCTAGAAATAGCAAGTTAAAATAAG	79
1048	F1107_200903_200925_5_5_174	GCTCAGTCCTAGGTATAATACTAGTA	ATCGCTGCTGTTGTAAGCAA	GTTTTAGAGCTAGAAATAGCAAGTTAAAATAAG	79
1049	F1108_200974_200996_1_11_175	GCTCAGTCCTAGGTATAATACTAGTA	AAATCAGCCAGTCGAATTGA	GTTTTAGAGCTAGAAATAGCAAGTTAAAATAAG	79
1050	F1109_201102_201124_2_11_175	GCTCAGTCCTAGGTATAATACTAGTA	CTAAATGCTCACGGTATTTT	GTTTTAGAGCTAGAAATAGCAAGTTAAAATAAG	79
1051	F1110_201185_201207_3_11_175	GCTCAGTCCTAGGTATAATACTAGTA	GGGATTCTTCACTACCAGTG	GTTTTAGAGCTAGAAATAGCAAGTTAAAATAAG	79
1052	F1111_201274_201296_4_11_175	GCTCAGTCCTAGGTATAATACTAGTA	GTCGCGTCGATCACCGCACT	GTTTTAGAGCTAGAAATAGCAAGTTAAAATAAG	79
1053	F1112_201383_201405_5_11_175	GCTCAGTCCTAGGTATAATACTAGTA	GTTTTTACCTACGAAGCAAC	GTTTTAGAGCTAGAAATAGCAAGTTAAAATAAG	79
1054	F1113_201480_201502_6_11_175	GCTCAGTCCTAGGTATAATACTAGTA	CCACTGTTCCGGACTGGATC	GTTTTAGAGCTAGAAATAGCAAGTTAAAATAAG	79
1055	F1114_201602_201624_7_11_175	GCTCAGTCCTAGGTATAATACTAGTA	GCCGCGATCGATGGTTGTGC	GTTTTAGAGCTAGAAATAGCAAGTTAAAATAAG	79
1056	F1115_201675_201697_8_11_175	GCTCAGTCCTAGGTATAATACTAGTA	TCACGACGTTATGTGCAATC	GTTTTAGAGCTAGAAATAGCAAGTTAAAATAAG	79
1057	F1116_201779_201801_9_11_175	GCTCAGTCCTAGGTATAATACTAGTA	CATATGCCCGTTGATTACGC	GTTTTAGAGCTAGAAATAGCAAGTTAAAATAAG	79
1058	F1117_201875_201897_10_11_175	GCTCAGTCCTAGGTATAATACTAGTA	GGGTTGCAGCGGAATGCCTG	GTTTTAGAGCTAGAAATAGCAAGTTAAAATAAG	79
1059	F1119_202152_202174_1_5_176	GCTCAGTCCTAGGTATAATACTAGTA	AGTAAGAACGGGAAACGGTG	GTTTTAGAGCTAGAAATAGCAAGTTAAAATAAG	79
1060	F1120_202245_202267_2_5_176	GCTCAGTCCTAGGTATAATACTAGTA	GGGAAATGGCCCTGGAAGAA	GTTTTAGAGCTAGAAATAGCAAGTTAAAATAAG	79
1061	F1121_202359_202381_3_5_176	GCTCAGTCCTAGGTATAATACTAGTA	GCGAAGTAGTACAGCTCACC	GTTTTAGAGCTAGAAATAGCAAGTTAAAATAAG	79
1062	F1122_202409_202431_4_5_176	GCTCAGTCCTAGGTATAATACTAGTA	TTTGATCGCCAGGCACGACC	GTTTTAGAGCTAGAAATAGCAAGTTAAAATAAG	79
1063	F1124_202573_202595_1_8_177	GCTCAGTCCTAGGTATAATACTAGTA	GGCGGTTGGATGCACAAAGG	GTTTTAGAGCTAGAAATAGCAAGTTAAAATAAG	79
1064	F1125_202660_202682_2_8_177	GCTCAGTCCTAGGTATAATACTAGTA	ACCCTCACCAATTTCGACAT	GTTTTAGAGCTAGAAATAGCAAGTTAAAATAAG	79
1065	F1126_202775_202797_3_8_177	GCTCAGTCCTAGGTATAATACTAGTA	CGCCAGCATATTTCAGATCC	GTTTTAGAGCTAGAAATAGCAAGTTAAAATAAG	79
1066	F1127_202868_202890_4_8_177	GCTCAGTCCTAGGTATAATACTAGTA	CCTTCGTCAATCCACCGCCC	GTTTTAGAGCTAGAAATAGCAAGTTAAAATAAG	79
1067	F1128_202966_202988_5_8_177	GCTCAGTCCTAGGTATAATACTAGTA	ACCCGCCAGCGTTGCGTTGT	GTTTTAGAGCTAGAAATAGCAAGTTAAAATAAG	79
1068	F1129_203083_203105_6_8_177	GCTCAGTCCTAGGTATAATACTAGTA	AGGGACGTCCTGCGCCACAC	GTTTTAGAGCTAGAAATAGCAAGTTAAAATAAG	79
1069	F1130_203171_203193_7_8_177	GCTCAGTCCTAGGTATAATACTAGTA	TCGCCTCACGGCTGAATCCG	GTTTTAGAGCTAGAAATAGCAAGTTAAAATAAG	79
1070	F1131_203289_203311_8_8_177	GCTCAGTCCTAGGTATAATACTAGTA	TCGGTAAAGGCTTTCACTTC	GTTTTAGAGCTAGAAATAGCAAGTTAAAATAAG	79
1071	F1132_203363_203385_1_12_178	GCTCAGTCCTAGGTATAATACTAGTA	GCGACCAGGGCAATCGTTAA	GTTTTAGAGCTAGAAATAGCAAGTTAAAATAAG	79
1072	F1133_203448_203470_2_12_178	GCTCAGTCCTAGGTATAATACTAGTA	AACACCAACAAAGCGGGCGT	GTTTTAGAGCTAGAAATAGCAAGTTAAAATAAG	79
1073	F1134_203586_203608_3_12_178	GCTCAGTCCTAGGTATAATACTAGTA	GCCAAAACGCTTTGTCAGAT	GTTTTAGAGCTAGAAATAGCAAGTTAAAATAAG	79
1074	F1135_203674_203696_4_12_178	GCTCAGTCCTAGGTATAATACTAGTA	TTTTGATACCCTGCTTTTTG	GTTTTAGAGCTAGAAATAGCAAGTTAAAATAAG	79
1075	F1136_203763_203785_5_12_178	GCTCAGTCCTAGGTATAATACTAGTA	AAATGCGAGCACCAGATCGG	GTTTTAGAGCTAGAAATAGCAAGTTAAAATAAG	79
1076	F1137_203859_203881_6_12_178	GCTCAGTCCTAGGTATAATACTAGTA	TTTATCTGGATCTAATGGCA	GTTTTAGAGCTAGAAATAGCAAGTTAAAATAAG	79
1077	F1138_203976_203998_7_12_178	GCTCAGTCCTAGGTATAATACTAGTA	CTGGGCCGTTTTCAGGAAAT	GTTTTAGAGCTAGAAATAGCAAGTTAAAATAAG	79
1078	F1139_204051_204073_8_12_178	GCTCAGTCCTAGGTATAATACTAGTA	TTCAAACTGCTCGCGGCGTT	GTTTTAGAGCTAGAAATAGCAAGTTAAAATAAG	79
1079	F1140_204183_204205_9_12_178	GCTCAGTCCTAGGTATAATACTAGTA	TTTCGCCAGCATACACTCCA	GTTTTAGAGCTAGAAATAGCAAGTTAAAATAAG	79
1080	F1141_204290_204312_10_12_178	GCTCAGTCCTAGGTATAATACTAGTA	TCTCTGCCCGCCAGCAGATT	GTTTTAGAGCTAGAAATAGCAAGTTAAAATAAG	79
1081	F1142_204374_204396_11_12_178	GCTCAGTCCTAGGTATAATACTAGTA	GTTTTCCCGTTCGCCAACAG	GTTTTAGAGCTAGAAATAGCAAGTTAAAATAAG	79
1082	F1143_204453_204475_12_12_178	GCTCAGTCCTAGGTATAATACTAGTA	GGCTTGTGCCGCCTGCTCAT	GTTTTAGAGCTAGAAATAGCAAGTTAAAATAAG	79
1083	F1144_204511_204533_1_6_179	GCTCAGTCCTAGGTATAATACTAGTA	CCCGCAACCAGCTGCGTGTG	GTTTTAGAGCTAGAAATAGCAAGTTAAAATAAG	79
1084	F1145_204597_204619_2_6_179	GCTCAGTCCTAGGTATAATACTAGTA	GCCCGGCAATCGGGCGCGCC	GTTTTAGAGCTAGAAATAGCAAGTTAAAATAAG	79
1085	F1146_204705_204727_3_6_179	GCTCAGTCCTAGGTATAATACTAGTA	CGATTTCGTGGGGTTCCGCG	GTTTTAGAGCTAGAAATAGCAAGTTAAAATAAG	79
1086	F1147_204796_204818_4_6_179	GCTCAGTCCTAGGTATAATACTAGTA	CCATCAATCAACACATATTC	GTTTTAGAGCTAGAAATAGCAAGTTAAAATAAG	79
1087	F1148_204893_204915_5_6_179	GCTCAGTCCTAGGTATAATACTAGTA	CACTTTCGCCAGGATAGACG	GTTTTAGAGCTAGAAATAGCAAGTTAAAATAAG	79
1088	F1149_205031_205053_6_6_179	GCTCAGTCCTAGGTATAATACTAGTA	AAAGCTGCGCCGATGGTGTT	GTTTTAGAGCTAGAAATAGCAAGTTAAAATAAG	79
1089	F1150_205135_205157_1_35_180	GCTCAGTCCTAGGTATAATACTAGTA	ACCCGCAGGTGTACGAAACG	GTTTTAGAGCTAGAAATAGCAAGTTAAAATAAG	79
1090	F1151_205234_205256_2_35_180	GCTCAGTCCTAGGTATAATACTAGTA	AAATCGGTGATCGCCAGTGC	GTTTTAGAGCTAGAAATAGCAAGTTAAAATAAG	79
1091	F1152_205341_205363_3_35_180	GCTCAGTCCTAGGTATAATACTAGTA	CATCACCCAGCAGGTCGCAC	GTTTTAGAGCTAGAAATAGCAAGTTAAAATAAG	79
1092	F1153_205457_205479_4_35_180	GCTCAGTCCTAGGTATAATACTAGTA	GCGATCGATGATCGGCCCGG	GTTTTAGAGCTAGAAATAGCAAGTTAAAATAAG	79
1093	F1155_205638_205660_6_35_180	GCTCAGTCCTAGGTATAATACTAGTA	CTTCATCCGGCCTGCCGGTG	GTTTTAGAGCTAGAAATAGCAAGTTAAAATAAG	79
1094	F1156_205770_205792_7_35_180	GCTCAGTCCTAGGTATAATACTAGTA	AGCCGTCGTGGATCGCGACG	GTTTTAGAGCTAGAAATAGCAAGTTAAAATAAG	79
1095	F1157_205831_205853_8_35_180	GCTCAGTCCTAGGTATAATACTAGTA	TCGCTACGCATATATTGCTG	GTTTTAGAGCTAGAAATAGCAAGTTAAAATAAG	79
1096	F1158_205934_205956_9_35_180	GCTCAGTCCTAGGTATAATACTAGTA	GAAGTATTCACCAAGACGCA	GTTTTAGAGCTAGAAATAGCAAGTTAAAATAAG	79
1097	F1159_206039_206061_10_35_180	GCTCAGTCCTAGGTATAATACTAGTA	TTCCTCATCAGGGAATAAAA	GTTTTAGAGCTAGAAATAGCAAGTTAAAATAAG	79
1098	F1160_206136_206158_11_35_180	GCTCAGTCCTAGGTATAATACTAGTA	TAACGATGAGGAAGTAGCCC	GTTTTAGAGCTAGAAATAGCAAGTTAAAATAAG	79
1099	F1161_206237_206259_12_35_180	GCTCAGTCCTAGGTATAATACTAGTA	GTCGGTGATTTTCAGCGCGT	GTTTTAGAGCTAGAAATAGCAAGTTAAAATAAG	79
1100	F1163_206451_206473_14_35_180	GCTCAGTCCTAGGTATAATACTAGTA	CCAGCACGCGGCCTACGTCG	GTTTTAGAGCTAGAAATAGCAAGTTAAAATAAG	79
1101	F1164_206555_206577_15_35_180	GCTCAGTCCTAGGTATAATACTAGTA	GATTTCCGGCAGCTGCGGCT	GTTTTAGAGCTAGAAATAGCAAGTTAAAATAAG	79
1102	F1165_206639_206661_16_35_180	GCTCAGTCCTAGGTATAATACTAGTA	GGCGTGCTTACCGGCGTTAC	GTTTTAGAGCTAGAAATAGCAAGTTAAAATAAG	79
1103	F1166_206734_206756_17_35_180	GCTCAGTCCTAGGTATAATACTAGTA	CTTTTATCAAACTGGGTGAC	GTTTTAGAGCTAGAAATAGCAAGTTAAAATAAG	79
1104	F1167_206869_206891_18_35_180	GCTCAGTCCTAGGTATAATACTAGTA	ATCGCAGCGATATCCAGCGG	GTTTTAGAGCTAGAAATAGCAAGTTAAAATAAG	79
1105	F1168_206939_206961_19_35_180	GCTCAGTCCTAGGTATAATACTAGTA	TTCAAGCTGGAATACCGCCG	GTTTTAGAGCTAGAAATAGCAAGTTAAAATAAG	79
1106	F1169_207039_207061_20_35_180	GCTCAGTCCTAGGTATAATACTAGTA	CTGATTGCAACGGACCGGGG	GTTTTAGAGCTAGAAATAGCAAGTTAAAATAAG	79
1107	F1170_207141_207163_21_35_180	GCTCAGTCCTAGGTATAATACTAGTA	TTGGCTCCAGTACCGGTTTC	GTTTTAGAGCTAGAAATAGCAAGTTAAAATAAG	79
1108	F1171_207227_207249_22_35_180	GCTCAGTCCTAGGTATAATACTAGTA	CAGCATATCCGCGCCACCGA	GTTTTAGAGCTAGAAATAGCAAGTTAAAATAAG	79
1109	F1172_207363_207385_23_35_180	GCTCAGTCCTAGGTATAATACTAGTA	AACCAGCGAATTTCTCCACC	GTTTTAGAGCTAGAAATAGCAAGTTAAAATAAG	79
1110	F1173_207460_207482_24_35_180	GCTCAGTCCTAGGTATAATACTAGTA	ACCGCCGCCATAAACTCCGC	GTTTTAGAGCTAGAAATAGCAAGTTAAAATAAG	79
1111	F1174_207558_207580_25_35_180	GCTCAGTCCTAGGTATAATACTAGTA	CGGAGTTTATATCTGGTGGC	GTTTTAGAGCTAGAAATAGCAAGTTAAAATAAG	79
1112	F1175_207658_207680_26_35_180	GCTCAGTCCTAGGTATAATACTAGTA	GCTTCGATGATGGCCTCAAT	GTTTTAGAGCTAGAAATAGCAAGTTAAAATAAG	79
1113	F1176_207726_207748_27_35_180	GCTCAGTCCTAGGTATAATACTAGTA	TCAACTTTTTGGTGTCGGTA	GTTTTAGAGCTAGAAATAGCAAGTTAAAATAAG	79
1114	F1177_207887_207909_28_35_180	GCTCAGTCCTAGGTATAATACTAGTA	GGCCAGCACGCCGAACATAT	GTTTTAGAGCTAGAAATAGCAAGTTAAAATAAG	79
1115	F1178_207935_207957_29_35_180	GCTCAGTCCTAGGTATAATACTAGTA	CCACGGTTGGCAGCTGGCGT	GTTTTAGAGCTAGAAATAGCAAGTTAAAATAAG	79
1116	F1179_208026_208048_30_35_180	GCTCAGTCCTAGGTATAATACTAGTA	GCTCAATCTCTTTTAAATAC	GTTTTAGAGCTAGAAATAGCAAGTTAAAATAAG	79
1117	F1180_208130_208152_31_35_180	GCTCAGTCCTAGGTATAATACTAGTA	CTTGGTGACCATAACCCGCG	GTTTTAGAGCTAGAAATAGCAAGTTAAAATAAG	79
1118	F1181_208226_208248_32_35_180	GCTCAGTCCTAGGTATAATACTAGTA	CAATTGCTGGTATTTATCCA	GTTTTAGAGCTAGAAATAGCAAGTTAAAATAAG	79
1119	F1182_208352_208374_33_35_180	GCTCAGTCCTAGGTATAATACTAGTA	CCCGCGAGCATATTTTTCCC	GTTTTAGAGCTAGAAATAGCAAGTTAAAATAAG	79
1120	F1183_208428_208450_34_35_180	GCTCAGTCCTAGGTATAATACTAGTA	GGTGGGGTTCCAGAGACTGA	GTTTTAGAGCTAGAAATAGCAAGTTAAAATAAG	79
1121	F1184_208537_208559_35_35_180	GCTCAGTCCTAGGTATAATACTAGTA	TCGTTTAATAAACGATCGCT	GTTTTAGAGCTAGAAATAGCAAGTTAAAATAAG	79
1122	F1185_208635_208657_1_10_181	GCTCAGTCCTAGGTATAATACTAGTA	CAATCGGCTGTTCAAAATCA	GTTTTAGAGCTAGAAATAGCAAGTTAAAATAAG	79
1123	F1186_208787_208809_2_10_181	GCTCAGTCCTAGGTATAATACTAGTA	AATCTGCCATGCACCGAGAT	GTTTTAGAGCTAGAAATAGCAAGTTAAAATAAG	79
1124	F1187_208824_208846_3_10_181	GCTCAGTCCTAGGTATAATACTAGTA	GGGTATAAGGACGCTGTGGA	GTTTTAGAGCTAGAAATAGCAAGTTAAAATAAG	79
1125	F1188_208937_208959_4_10_181	GCTCAGTCCTAGGTATAATACTAGTA	CACCGGACGACCATCGAGAC	GTTTTAGAGCTAGAAATAGCAAGTTAAAATAAG	79
1126	F1189_209023_209045_5_10_181	GCTCAGTCCTAGGTATAATACTAGTA	TTGCGGTAACCTTCTGGCGC	GTTTTAGAGCTAGAAATAGCAAGTTAAAATAAG	79
1127	F1190_209122_209144_6_10_181	GCTCAGTCCTAGGTATAATACTAGTA	CGCTCTTCTGCGCCCACGCC	GTTTTAGAGCTAGAAATAGCAAGTTAAAATAAG	79
1128	F1191_209291_209313_7_10_181	GCTCAGTCCTAGGTATAATACTAGTA	TTCCGGCGAGATAACGGAAT	GTTTTAGAGCTAGAAATAGCAAGTTAAAATAAG	79
1129	F1192_209324_209346_8_10_181	GCTCAGTCCTAGGTATAATACTAGTA	GTCGGCGCTCTTCCACAGAA	GTTTTAGAGCTAGAAATAGCAAGTTAAAATAAG	79
1130	F1193_209424_209446_9_10_181	GCTCAGTCCTAGGTATAATACTAGTA	GAGCACCACCCAGTGGTTCC	GTTTTAGAGCTAGAAATAGCAAGTTAAAATAAG	79
1131	F1194_209556_209578_10_10_181	GCTCAGTCCTAGGTATAATACTAGTA	ACGCGTAACCGTAGCTCATC	GTTTTAGAGCTAGAAATAGCAAGTTAAAATAAG	79
1132	F1195_209692_209714_1_22_182	GCTCAGTCCTAGGTATAATACTAGTA	GACGCCATGCGGTCCCATAA	GTTTTAGAGCTAGAAATAGCAAGTTAAAATAAG	79
1133	F1196_209784_209806_2_22_182	GCTCAGTCCTAGGTATAATACTAGTA	AGCAAATCAACGCTGTTTTG	GTTTTAGAGCTAGAAATAGCAAGTTAAAATAAG	79
1134	F1197_209909_209931_3_22_182	GCTCAGTCCTAGGTATAATACTAGTA	TGTTGATGAAGGCATAAAGC	GTTTTAGAGCTAGAAATAGCAAGTTAAAATAAG	79
1135	F1198_210019_210041_4_22_182	GCTCAGTCCTAGGTATAATACTAGTA	GGTGTACTGACGCATACGAA	GTTTTAGAGCTAGAAATAGCAAGTTAAAATAAG	79
1136	F1199_210082_210104_5_22_182	GCTCAGTCCTAGGTATAATACTAGTA	CTCTTTGACGTAGGTAAACA	GTTTTAGAGCTAGAAATAGCAAGTTAAAATAAG	79
1137	F1200_210232_210254_6_22_182	GCTCAGTCCTAGGTATAATACTAGTA	GTCGAGCAACGAACCAAGCT	GTTTTAGAGCTAGAAATAGCAAGTTAAAATAAG	79
1138	F1201_210328_210350_7_22_182	GCTCAGTCCTAGGTATAATACTAGTA	GTTCGACGTCGATGTTCCGT	GTTTTAGAGCTAGAAATAGCAAGTTAAAATAAG	79
1139	F1202_210379_210401_8_22_182	GCTCAGTCCTAGGTATAATACTAGTA	GTCGATCAACAGCGTACTGC	GTTTTAGAGCTAGAAATAGCAAGTTAAAATAAG	79
1140	F1203_210503_210525_9_22_182	GCTCAGTCCTAGGTATAATACTAGTA	CGCGAGTAAATTCACGGCGC	GTTTTAGAGCTAGAAATAGCAAGTTAAAATAAG	79
1141	F1204_210589_210611_10_22_182	GCTCAGTCCTAGGTATAATACTAGTA	CAAGCCATCATAGGTGGAGT	GTTTTAGAGCTAGAAATAGCAAGTTAAAATAAG	79
1142	F1205_210681_210703_11_22_182	GCTCAGTCCTAGGTATAATACTAGTA	ATCGGATGAAAATGGGTGTA	GTTTTAGAGCTAGAAATAGCAAGTTAAAATAAG	79
1143	F1206_210812_210834_12_22_182	GCTCAGTCCTAGGTATAATACTAGTA	CGTCATACTCGCCTTTAATG	GTTTTAGAGCTAGAAATAGCAAGTTAAAATAAG	79
1144	F1207_210879_210901_13_22_182	GCTCAGTCCTAGGTATAATACTAGTA	GAAGCAACAATGGGATAACT	GTTTTAGAGCTAGAAATAGCAAGTTAAAATAAG	79
1145	F1208_210995_211017_14_22_182	GCTCAGTCCTAGGTATAATACTAGTA	CAGACTCTTCCCGCAGCCGC	GTTTTAGAGCTAGAAATAGCAAGTTAAAATAAG	79
1146	F1209_211083_211105_15_22_182	GCTCAGTCCTAGGTATAATACTAGTA	AAGCCGTGCCACTGTTCGCC	GTTTTAGAGCTAGAAATAGCAAGTTAAAATAAG	79
1147	F1210_211205_211227_16_22_182	GCTCAGTCCTAGGTATAATACTAGTA	ATTTTGCTACCAGCGCCGCC	GTTTTAGAGCTAGAAATAGCAAGTTAAAATAAG	79
1148	F1211_211309_211331_17_22_182	GCTCAGTCCTAGGTATAATACTAGTA	ACGCAATAATCCCATTGCTT	GTTTTAGAGCTAGAAATAGCAAGTTAAAATAAG	79
1149	F1212_211389_211411_18_22_182	GCTCAGTCCTAGGTATAATACTAGTA	GGATCTTCTGCATAGAGATC	GTTTTAGAGCTAGAAATAGCAAGTTAAAATAAG	79
1150	F1213_211485_211507_19_22_182	GCTCAGTCCTAGGTATAATACTAGTA	AATGCCCGCAACATCAAACC	GTTTTAGAGCTAGAAATAGCAAGTTAAAATAAG	79
1151	F1214_211579_211601_20_22_182	GCTCAGTCCTAGGTATAATACTAGTA	GACCAGTTGTTCCAGCGCAA	GTTTTAGAGCTAGAAATAGCAAGTTAAAATAAG	79
1152	F1215_211685_211707_21_22_182	GCTCAGTCCTAGGTATAATACTAGTA	GTAGAAAATCGAGTACTGTG	GTTTTAGAGCTAGAAATAGCAAGTTAAAATAAG	79
1153	F1216_211790_211812_22_22_182	GCTCAGTCCTAGGTATAATACTAGTA	CCATTTTTAGGACTCGTACG	GTTTTAGAGCTAGAAATAGCAAGTTAAAATAAG	79
1154	F1217_211900_211922_1_4_183	GCTCAGTCCTAGGTATAATACTAGTA	CCGTCGCAATAATCGCAATA	GTTTTAGAGCTAGAAATAGCAAGTTAAAATAAG	79
1155	F1218_212078_212100_3_4_183	GCTCAGTCCTAGGTATAATACTAGTA	CCGCAAGCTTCCGGTCGGCT	GTTTTAGAGCTAGAAATAGCAAGTTAAAATAAG	79
1156	F1219_212181_212203_4_4_183	GCTCAGTCCTAGGTATAATACTAGTA	CGTGTATGGATCGACACGGA	GTTTTAGAGCTAGAAATAGCAAGTTAAAATAAG	79
1157	F1220_212362_212384_1_13_184	GCTCAGTCCTAGGTATAATACTAGTA	GGCCACCAGAATCTGGCGTG	GTTTTAGAGCTAGAAATAGCAAGTTAAAATAAG	79
1158	F1221_212448_212470_2_13_184	GCTCAGTCCTAGGTATAATACTAGTA	ATAGCGCGCAGAGCGACACC	GTTTTAGAGCTAGAAATAGCAAGTTAAAATAAG	79
1159	F1222_212534_212556_3_13_184	GCTCAGTCCTAGGTATAATACTAGTA	CCAGCGGCACCTGCCACTGT	GTTTTAGAGCTAGAAATAGCAAGTTAAAATAAG	79
1160	F1223_212635_212657_4_13_184	GCTCAGTCCTAGGTATAATACTAGTA	TTCACCGGGCAACAAGGTGC	GTTTTAGAGCTAGAAATAGCAAGTTAAAATAAG	79
1161	F1224_212734_212756_5_13_184	GCTCAGTCCTAGGTATAATACTAGTA	TTCCGCCATAGCCGAAAGCC	GTTTTAGAGCTAGAAATAGCAAGTTAAAATAAG	79
1162	F1225_212903_212925_6_13_184	GCTCAGTCCTAGGTATAATACTAGTA	GCAATAACGGCACTACGCGC	GTTTTAGAGCTAGAAATAGCAAGTTAAAATAAG	79
1163	F1226_212937_212959_7_13_184	GCTCAGTCCTAGGTATAATACTAGTA	GCCGTTGCTTCGGCAAAATG	GTTTTAGAGCTAGAAATAGCAAGTTAAAATAAG	79
1164	F1227_213039_213061_8_13_184	GCTCAGTCCTAGGTATAATACTAGTA	ACAATCTGCAGCGTCCCCTG	GTTTTAGAGCTAGAAATAGCAAGTTAAAATAAG	79
1165	F1228_213132_213154_9_13_184	GCTCAGTCCTAGGTATAATACTAGTA	AACGCGTCGCGGGAAGGCAT	GTTTTAGAGCTAGAAATAGCAAGTTAAAATAAG	79
1166	F1229_213265_213287_10_13_184	GCTCAGTCCTAGGTATAATACTAGTA	GTTTTCGCTTTGCCCGGTGA	GTTTTAGAGCTAGAAATAGCAAGTTAAAATAAG	79
1167	F1230_213374_213396_11_13_184	GCTCAGTCCTAGGTATAATACTAGTA	CCGCTTCGTCTGCACGCGGA	GTTTTAGAGCTAGAAATAGCAAGTTAAAATAAG	79
1168	F1231_213489_213511_12_13_184	GCTCAGTCCTAGGTATAATACTAGTA	GTGGTGTCACGTAGCCACGG	GTTTTAGAGCTAGAAATAGCAAGTTAAAATAAG	79
1169	F1233_214334_214356_1_6_187	GCTCAGTCCTAGGTATAATACTAGTA	AAACTGGTTGCGGTCGAGAT	GTTTTAGAGCTAGAAATAGCAAGTTAAAATAAG	79
1170	F1234_214397_214419_2_6_187	GCTCAGTCCTAGGTATAATACTAGTA	GCGCAGCATCATACGCTCCT	GTTTTAGAGCTAGAAATAGCAAGTTAAAATAAG	79
1171	F1235_214515_214537_3_6_187	GCTCAGTCCTAGGTATAATACTAGTA	CAATCCACAAATCAATGCCC	GTTTTAGAGCTAGAAATAGCAAGTTAAAATAAG	79
1172	F1236_214607_214629_4_6_187	GCTCAGTCCTAGGTATAATACTAGTA	TTGCGCCGCCCGACTATTAT	GTTTTAGAGCTAGAAATAGCAAGTTAAAATAAG	79
1173	F1237_214721_214743_5_6_187	GCTCAGTCCTAGGTATAATACTAGTA	CGTCATGGTACGATCGGCAA	GTTTTAGAGCTAGAAATAGCAAGTTAAAATAAG	79
1174	F1239_214846_214868_1_5_188	GCTCAGTCCTAGGTATAATACTAGTA	ATCGGGAATAGCAACATGTC	GTTTTAGAGCTAGAAATAGCAAGTTAAAATAAG	79
1175	F1240_214969_214991_2_5_188	GCTCAGTCCTAGGTATAATACTAGTA	TTTGTAATACTCTGGCAGGC	GTTTTAGAGCTAGAAATAGCAAGTTAAAATAAG	79
1176	F1241_215063_215085_3_5_188	GCTCAGTCCTAGGTATAATACTAGTA	CGCGGTTCAGTTCCTGACTG	GTTTTAGAGCTAGAAATAGCAAGTTAAAATAAG	79
1177	F1242_215143_215165_4_5_188	GCTCAGTCCTAGGTATAATACTAGTA	GGTGGGCCGCGTGGGTCGTC	GTTTTAGAGCTAGAAATAGCAAGTTAAAATAAG	79
1178	F1244_215310_215332_1_8_189	GCTCAGTCCTAGGTATAATACTAGTA	TACATCCCATCAGAGTAAAG	GTTTTAGAGCTAGAAATAGCAAGTTAAAATAAG	79
1179	F1245_215375_215397_2_8_189	GCTCAGTCCTAGGTATAATACTAGTA	TTGCGGCATCGGTTTCAGTT	GTTTTAGAGCTAGAAATAGCAAGTTAAAATAAG	79
1180	F1246_215512_215534_3_8_189	GCTCAGTCCTAGGTATAATACTAGTA	CCGTAGGAAGCGAAGGAGGA	GTTTTAGAGCTAGAAATAGCAAGTTAAAATAAG	79
1181	F1247_215570_215592_4_8_189	GCTCAGTCCTAGGTATAATACTAGTA	TGACTTTTCACCTTTGCTGT	GTTTTAGAGCTAGAAATAGCAAGTTAAAATAAG	79
1182	F1248_215687_215709_5_8_189	GCTCAGTCCTAGGTATAATACTAGTA	CATCGGCGTCATAGGTAAAC	GTTTTAGAGCTAGAAATAGCAAGTTAAAATAAG	79
1183	F1249_215817_215839_6_8_189	GCTCAGTCCTAGGTATAATACTAGTA	CACTGTGACCGCGCGCAGCC	GTTTTAGAGCTAGAAATAGCAAGTTAAAATAAG	79
1184	F1250_215890_215912_7_8_189	GCTCAGTCCTAGGTATAATACTAGTA	TTAGTCGGCGCACCGGTATC	GTTTTAGAGCTAGAAATAGCAAGTTAAAATAAG	79
1185	F1252_222848_222870_1_6_197	GCTCAGTCCTAGGTATAATACTAGTA	TCACGGTCAAGAAAAATTGC	GTTTTAGAGCTAGAAATAGCAAGTTAAAATAAG	79
1186	F1253_222945_222967_2_6_197	GCTCAGTCCTAGGTATAATACTAGTA	CATTTTTTTTAGCTCGCGCA	GTTTTAGAGCTAGAAATAGCAAGTTAAAATAAG	79
1187	F1254_223047_223069_3_6_197	GCTCAGTCCTAGGTATAATACTAGTA	CAGCGACCAGTCCATCCACT	GTTTTAGAGCTAGAAATAGCAAGTTAAAATAAG	79
1188	F1255_223144_223166_4_6_197	GCTCAGTCCTAGGTATAATACTAGTA	GTTTGCGGCAATCGCAGACC	GTTTTAGAGCTAGAAATAGCAAGTTAAAATAAG	79
1189	F1256_223310_223332_5_6_197	GCTCAGTCCTAGGTATAATACTAGTA	TTTTCTGCTTCAGGCGTAAT	GTTTTAGAGCTAGAAATAGCAAGTTAAAATAAG	79
1190	F1257_223357_223379_6_6_197	GCTCAGTCCTAGGTATAATACTAGTA	TCGCTTGCGGCAGGTCTGCC	GTTTTAGAGCTAGAAATAGCAAGTTAAAATAAG	79
1191	F1258_229175_229197_1_9_198	GCTCAGTCCTAGGTATAATACTAGTA	AAGTACCTAAACCAAATGCA	GTTTTAGAGCTAGAAATAGCAAGTTAAAATAAG	79
1192	F1259_229270_229292_2_9_198	GCTCAGTCCTAGGTATAATACTAGTA	TTCGTTATCATAGATTTGTG	GTTTTAGAGCTAGAAATAGCAAGTTAAAATAAG	79
1193	F1260_229394_229416_3_9_198	GCTCAGTCCTAGGTATAATACTAGTA	GCAGGCTCTCTTTCAGACTT	GTTTTAGAGCTAGAAATAGCAAGTTAAAATAAG	79
1194	F1261_229467_229489_4_9_198	GCTCAGTCCTAGGTATAATACTAGTA	TCAACAGAGACTTCATCGTT	GTTTTAGAGCTAGAAATAGCAAGTTAAAATAAG	79
1195	F1262_229619_229641_5_9_198	GCTCAGTCCTAGGTATAATACTAGTA	GATAAGGAGAGAGTTCAATC	GTTTTAGAGCTAGAAATAGCAAGTTAAAATAAG	79
1196	F1263_229685_229707_6_9_198	GCTCAGTCCTAGGTATAATACTAGTA	GCGTCATATAGGAAGTAATA	GTTTTAGAGCTAGAAATAGCAAGTTAAAATAAG	79
1197	F1264_229773_229795_7_9_198	GCTCAGTCCTAGGTATAATACTAGTA	CACGCCAGAATCACTTGTGC	GTTTTAGAGCTAGAAATAGCAAGTTAAAATAAG	79
1198	F1265_229888_229910_8_9_198	GCTCAGTCCTAGGTATAATACTAGTA	GGCGATCGCTTTTTTATCTT	GTTTTAGAGCTAGAAATAGCAAGTTAAAATAAG	79
1199	F1267_231135_231157_1_9_200	GCTCAGTCCTAGGTATAATACTAGTA	GGCAACATAGCGCATGGCAT	GTTTTAGAGCTAGAAATAGCAAGTTAAAATAAG	79
1200	F1268_231230_231252_2_9_200	GCTCAGTCCTAGGTATAATACTAGTA	ATACGCTCTTCGGTACTTAA	GTTTTAGAGCTAGAAATAGCAAGTTAAAATAAG	79
1201	F1269_231365_231387_3_9_200	GCTCAGTCCTAGGTATAATACTAGTA	GTCGCAAACTGTACTAACTC	GTTTTAGAGCTAGAAATAGCAAGTTAAAATAAG	79
1202	F1270_231431_231453_4_9_200	GCTCAGTCCTAGGTATAATACTAGTA	ATTACGCCAGAAGGATGTTG	GTTTTAGAGCTAGAAATAGCAAGTTAAAATAAG	79
1203	F1271_231548_231570_5_9_200	GCTCAGTCCTAGGTATAATACTAGTA	AACAGGCGGGTGTCAGGTAA	GTTTTAGAGCTAGAAATAGCAAGTTAAAATAAG	79
1204	F1272_231638_231660_6_9_200	GCTCAGTCCTAGGTATAATACTAGTA	TGAGCTATCTGATCGCCAAT	GTTTTAGAGCTAGAAATAGCAAGTTAAAATAAG	79
1205	F1273_231757_231779_7_9_200	GCTCAGTCCTAGGTATAATACTAGTA	GATCATCGGTAAAACGCACC	GTTTTAGAGCTAGAAATAGCAAGTTAAAATAAG	79
1206	F1274_231823_231845_8_9_200	GCTCAGTCCTAGGTATAATACTAGTA	CTTCACTGACGTTCAGACCA	GTTTTAGAGCTAGAAATAGCAAGTTAAAATAAG	79
1207	F1276_231938_231960_1_7_201	GCTCAGTCCTAGGTATAATACTAGTA	CCAAACGTTGGTCTGCCCTG	GTTTTAGAGCTAGAAATAGCAAGTTAAAATAAG	79
1208	F1277_232035_232057_2_7_201	GCTCAGTCCTAGGTATAATACTAGTA	ATTTTTCAGTTGCCGGGCTT	GTTTTAGAGCTAGAAATAGCAAGTTAAAATAAG	79
1209	F1278_232126_232148_3_7_201	GCTCAGTCCTAGGTATAATACTAGTA	GCCAGTGATGGGCAGAATAA	GTTTTAGAGCTAGAAATAGCAAGTTAAAATAAG	79
1210	F1279_232229_232251_4_7_201	GCTCAGTCCTAGGTATAATACTAGTA	ATGTCGCGCACTGGGTGACC	GTTTTAGAGCTAGAAATAGCAAGTTAAAATAAG	79
1211	F1280_232338_232360_5_7_201	GCTCAGTCCTAGGTATAATACTAGTA	TAAATTATCAACTATCAGAT	GTTTTAGAGCTAGAAATAGCAAGTTAAAATAAG	79
1212	F1281_232447_232469_6_7_201	GCTCAGTCCTAGGTATAATACTAGTA	CCTCTGTCGATGCGCTCTGT	GTTTTAGAGCTAGAAATAGCAAGTTAAAATAAG	79
1213	F1283_234822_234844_1_8_204	GCTCAGTCCTAGGTATAATACTAGTA	ACAGTTTGAGGGACTCTTGC	GTTTTAGAGCTAGAAATAGCAAGTTAAAATAAG	79
1214	F1284_234917_234939_2_8_204	GCTCAGTCCTAGGTATAATACTAGTA	CATACATTTTAGTGAACCAC	GTTTTAGAGCTAGAAATAGCAAGTTAAAATAAG	79
1215	F1285_235035_235057_3_8_204	GCTCAGTCCTAGGTATAATACTAGTA	GGGTCCGCCTGTACCTGGAC	GTTTTAGAGCTAGAAATAGCAAGTTAAAATAAG	79
1216	F1286_235116_235138_4_8_204	GCTCAGTCCTAGGTATAATACTAGTA	CGATGCGGATCGGTGCACCA	GTTTTAGAGCTAGAAATAGCAAGTTAAAATAAG	79
1217	F1287_235236_235258_5_8_204	GCTCAGTCCTAGGTATAATACTAGTA	GGCGAGGTTTTGCGCAATAC	GTTTTAGAGCTAGAAATAGCAAGTTAAAATAAG	79
1218	F1288_235333_235355_6_8_204	GCTCAGTCCTAGGTATAATACTAGTA	CGGGAGAACGTGGAAACGGC	GTTTTAGAGCTAGAAATAGCAAGTTAAAATAAG	79
1219	F1289_235426_235448_7_8_204	GCTCAGTCCTAGGTATAATACTAGTA	TAAAGGAATAGTCCGTTTCC	GTTTTAGAGCTAGAAATAGCAAGTTAAAATAAG	79
1220	F1291_236087_236109_1_8_206	GCTCAGTCCTAGGTATAATACTAGTA	TTTCGGTATCGAGAACGATC	GTTTTAGAGCTAGAAATAGCAAGTTAAAATAAG	79
1221	F1292_236170_236192_2_8_206	GCTCAGTCCTAGGTATAATACTAGTA	GCGACGGTTCACCACTTCAA	GTTTTAGAGCTAGAAATAGCAAGTTAAAATAAG	79
1222	F1293_236272_236294_3_8_206	GCTCAGTCCTAGGTATAATACTAGTA	CTTATCGAGCAAAAATTCAT	GTTTTAGAGCTAGAAATAGCAAGTTAAAATAAG	79
1223	F1294_236421_236443_4_8_206	GCTCAGTCCTAGGTATAATACTAGTA	TTACAGAAAGTATTGGTCTT	GTTTTAGAGCTAGAAATAGCAAGTTAAAATAAG	79
1224	F1295_236481_236503_5_8_206	GCTCAGTCCTAGGTATAATACTAGTA	TCGAGGCTGTTGCGCTTACC	GTTTTAGAGCTAGAAATAGCAAGTTAAAATAAG	79
1225	F1296_236569_236591_6_8_206	GCTCAGTCCTAGGTATAATACTAGTA	ATAAACTTCCGCAAGGATCT	GTTTTAGAGCTAGAAATAGCAAGTTAAAATAAG	79
1226	F1298_237393_237415_1_8_207	GCTCAGTCCTAGGTATAATACTAGTA	TTCATCAATAGAAGATTCAG	GTTTTAGAGCTAGAAATAGCAAGTTAAAATAAG	79
1227	F1299_237464_237486_2_8_207	GCTCAGTCCTAGGTATAATACTAGTA	TCTTTGTCTGTCAGTTGCTG	GTTTTAGAGCTAGAAATAGCAAGTTAAAATAAG	79
1228	F1300_237559_237581_3_8_207	GCTCAGTCCTAGGTATAATACTAGTA	CAGGAGAATTAAGGGGAACG	GTTTTAGAGCTAGAAATAGCAAGTTAAAATAAG	79
1229	F1301_237657_237679_4_8_207	GCTCAGTCCTAGGTATAATACTAGTA	GTCCGGGATACCAGAGAATG	GTTTTAGAGCTAGAAATAGCAAGTTAAAATAAG	79
1230	F1302_237738_237760_5_8_207	GCTCAGTCCTAGGTATAATACTAGTA	CCAGTTCATATTCTCAGCAC	GTTTTAGAGCTAGAAATAGCAAGTTAAAATAAG	79
1231	F1303_237873_237895_6_8_207	GCTCAGTCCTAGGTATAATACTAGTA	GAGTTTGTCATTTTTATAGT	GTTTTAGAGCTAGAAATAGCAAGTTAAAATAAG	79
1232	F1304_237966_237988_7_8_207	GCTCAGTCCTAGGTATAATACTAGTA	TTCATAATTCACCGGCGACC	GTTTTAGAGCTAGAAATAGCAAGTTAAAATAAG	79
1233	F1305_238077_238099_8_8_207	GCTCAGTCCTAGGTATAATACTAGTA	ATCTTTTACCATCGCTTTAT	GTTTTAGAGCTAGAAATAGCAAGTTAAAATAAG	79
1234	F1306_239342_239364_3_3_210	GCTCAGTCCTAGGTATAATACTAGTA	TCCCCGCAAGGACTGACGCC	GTTTTAGAGCTAGAAATAGCAAGTTAAAATAAG	79
1235	F1307_240395_240417_1_5_212	GCTCAGTCCTAGGTATAATACTAGTA	ACTGGTGGCGATGACCAGAG	GTTTTAGAGCTAGAAATAGCAAGTTAAAATAAG	79
1236	F1308_240450_240472_2_5_212	GCTCAGTCCTAGGTATAATACTAGTA	TGGTGGTTTCGCCCTTTGCA	GTTTTAGAGCTAGAAATAGCAAGTTAAAATAAG	79
1237	F1309_240544_240566_3_5_212	GCTCAGTCCTAGGTATAATACTAGTA	CCCAACGTTACGGTTTGTGC	GTTTTAGAGCTAGAAATAGCAAGTTAAAATAAG	79
1238	F1310_240710_240732_4_5_212	GCTCAGTCCTAGGTATAATACTAGTA	CGCATCGTTCACATTCAGCC	GTTTTAGAGCTAGAAATAGCAAGTTAAAATAAG	79
1239	F1311_240773_240795_5_5_212	GCTCAGTCCTAGGTATAATACTAGTA	CGGATGGTTTTCCAGGCTGC	GTTTTAGAGCTAGAAATAGCAAGTTAAAATAAG	79
1240	F1312_243548_243570_1_6_214	GCTCAGTCCTAGGTATAATACTAGTA	GTTCGTTACGAATAAGATCC	GTTTTAGAGCTAGAAATAGCAAGTTAAAATAAG	79
1241	F1313_243647_243669_2_6_214	GCTCAGTCCTAGGTATAATACTAGTA	CTTTAAAGCTGTCTGCTAAC	GTTTTAGAGCTAGAAATAGCAAGTTAAAATAAG	79
1242	F1314_243752_243774_3_6_214	GCTCAGTCCTAGGTATAATACTAGTA	GGTAGCCCGGACGGTTTTCA	GTTTTAGAGCTAGAAATAGCAAGTTAAAATAAG	79
1243	F1315_243847_243869_4_6_214	GCTCAGTCCTAGGTATAATACTAGTA	ACCTACCGCTTCAACGTAGC	GTTTTAGAGCTAGAAATAGCAAGTTAAAATAAG	79
1244	F1316_243970_243992_5_6_214	GCTCAGTCCTAGGTATAATACTAGTA	GCCGCCGTCTTTACCGGTCA	GTTTTAGAGCTAGAAATAGCAAGTTAAAATAAG	79
1245	F1317_244045_244067_6_6_214	GCTCAGTCCTAGGTATAATACTAGTA	GTGAATCTCCTGAATGCGGT	GTTTTAGAGCTAGAAATAGCAAGTTAAAATAAG	79
1246	F1318_244352_244374_1_8_215	GCTCAGTCCTAGGTATAATACTAGTA	GCAGATATCGGTAGGGACGT	GTTTTAGAGCTAGAAATAGCAAGTTAAAATAAG	79
1247	F1319_244442_244464_2_8_215	GCTCAGTCCTAGGTATAATACTAGTA	ACAGCCTTTACCTTCGTAAA	GTTTTAGAGCTAGAAATAGCAAGTTAAAATAAG	79
1248	F1320_244527_244549_3_8_215	GCTCAGTCCTAGGTATAATACTAGTA	CCACCGAACAGGATTTTATC	GTTTTAGAGCTAGAAATAGCAAGTTAAAATAAG	79
1249	F1321_244643_244665_4_8_215	GCTCAGTCCTAGGTATAATACTAGTA	GCCCGTCAGTTGTCCGTTAT	GTTTTAGAGCTAGAAATAGCAAGTTAAAATAAG	79
1250	F1322_244737_244759_5_8_215	GCTCAGTCCTAGGTATAATACTAGTA	AACGCTGCGTTAATTTATGC	GTTTTAGAGCTAGAAATAGCAAGTTAAAATAAG	79
1251	F1324_244976_244998_7_8_215	GCTCAGTCCTAGGTATAATACTAGTA	CGTGACCACATCATTCGGTG	GTTTTAGAGCTAGAAATAGCAAGTTAAAATAAG	79
1252	F1325_245033_245055_8_8_215	GCTCAGTCCTAGGTATAATACTAGTA	GCCTGGCATAATCTTTTGCC	GTTTTAGAGCTAGAAATAGCAAGTTAAAATAAG	79
1253	F1326_246716_246738_1_8_219	GCTCAGTCCTAGGTATAATACTAGTA	AAAGGATGGAATCGACGGCA	GTTTTAGAGCTAGAAATAGCAAGTTAAAATAAG	79
1254	F1327_246821_246843_2_8_219	GCTCAGTCCTAGGTATAATACTAGTA	GTTTTGCATCCGCTGGCGGG	GTTTTAGAGCTAGAAATAGCAAGTTAAAATAAG	79
1255	F1328_246914_246936_3_8_219	GCTCAGTCCTAGGTATAATACTAGTA	GCGTAGCGCCCTTTTGCTTT	GTTTTAGAGCTAGAAATAGCAAGTTAAAATAAG	79
1256	F1329_247032_247054_4_8_219	GCTCAGTCCTAGGTATAATACTAGTA	GATGGTCGCTGCTTAAAAAG	GTTTTAGAGCTAGAAATAGCAAGTTAAAATAAG	79
1257	F1330_247132_247154_5_8_219	GCTCAGTCCTAGGTATAATACTAGTA	CTACAGTCAAAGCCTTTATC	GTTTTAGAGCTAGAAATAGCAAGTTAAAATAAG	79
1258	F1331_247224_247246_6_8_219	GCTCAGTCCTAGGTATAATACTAGTA	CAATCGTTGCCCGGCGATAG	GTTTTAGAGCTAGAAATAGCAAGTTAAAATAAG	79
1259	F1332_247357_247379_7_8_219	GCTCAGTCCTAGGTATAATACTAGTA	CGAATGGTTTCGCCGGTACG	GTTTTAGAGCTAGAAATAGCAAGTTAAAATAAG	79
1260	F1333_247413_247435_8_8_219	GCTCAGTCCTAGGTATAATACTAGTA	TCCTGCGCGCGCCCAAAAAA	GTTTTAGAGCTAGAAATAGCAAGTTAAAATAAG	79
1261	F1334_247711_247733_1_5_220	GCTCAGTCCTAGGTATAATACTAGTA	GGTACTGGGTGGTCAAAAGT	GTTTTAGAGCTAGAAATAGCAAGTTAAAATAAG	79
1262	F1335_247741_247763_2_5_220	GCTCAGTCCTAGGTATAATACTAGTA	TAACTTTAATAATGGCGTGA	GTTTTAGAGCTAGAAATAGCAAGTTAAAATAAG	79
1263	F1336_247857_247879_3_5_220	GCTCAGTCCTAGGTATAATACTAGTA	TTTAATTTCCCGCCAGCGCG	GTTTTAGAGCTAGAAATAGCAAGTTAAAATAAG	79
1264	F1337_247941_247963_4_5_220	GCTCAGTCCTAGGTATAATACTAGTA	ATAATCTTTGGTATTGCGGA	GTTTTAGAGCTAGAAATAGCAAGTTAAAATAAG	79
1265	F1338_248047_248069_5_5_220	GCTCAGTCCTAGGTATAATACTAGTA	ACCCTCGCGCGACATCGCGA	GTTTTAGAGCTAGAAATAGCAAGTTAAAATAAG	79
1266	F1339_250082_250104_1_8_222	GCTCAGTCCTAGGTATAATACTAGTA	GGCGATAATGCTTTCACGCT	GTTTTAGAGCTAGAAATAGCAAGTTAAAATAAG	79
1267	F1340_250174_250196_2_8_222	GCTCAGTCCTAGGTATAATACTAGTA	GCCACGGTGGCAGGTTTTGG	GTTTTAGAGCTAGAAATAGCAAGTTAAAATAAG	79
1268	F1341_250292_250314_3_8_222	GCTCAGTCCTAGGTATAATACTAGTA	ACGGGCAATGGTGTTGATAC	GTTTTAGAGCTAGAAATAGCAAGTTAAAATAAG	79
1269	F1342_250386_250408_4_8_222	GCTCAGTCCTAGGTATAATACTAGTA	GTTCAAACATATTGCGGTTC	GTTTTAGAGCTAGAAATAGCAAGTTAAAATAAG	79
1270	F1343_250499_250521_5_8_222	GCTCAGTCCTAGGTATAATACTAGTA	GGCCATCGCATCGGTATGCC	GTTTTAGAGCTAGAAATAGCAAGTTAAAATAAG	79
1271	F1344_250598_250620_6_8_222	GCTCAGTCCTAGGTATAATACTAGTA	CACTTTATCTTCCGGCATTC	GTTTTAGAGCTAGAAATAGCAAGTTAAAATAAG	79
1272	F1345_250686_250708_7_8_222	GCTCAGTCCTAGGTATAATACTAGTA	GCACCATAATCTCAATGCGC	GTTTTAGAGCTAGAAATAGCAAGTTAAAATAAG	79
1273	F1346_250774_250796_8_8_222	GCTCAGTCCTAGGTATAATACTAGTA	TTATCCAGCTTTTGCACCAG	GTTTTAGAGCTAGAAATAGCAAGTTAAAATAAG	79
1274	F1347_250938_250960_1_11_223	GCTCAGTCCTAGGTATAATACTAGTA	ATTGTCGCGCATCTCCACTG	GTTTTAGAGCTAGAAATAGCAAGTTAAAATAAG	79
1275	F1348_250999_251021_2_11_223	GCTCAGTCCTAGGTATAATACTAGTA	TGATCACCCCCCGACGTTCG	GTTTTAGAGCTAGAAATAGCAAGTTAAAATAAG	79
1276	F1349_251106_251128_3_11_223	GCTCAGTCCTAGGTATAATACTAGTA	GTCAAAGCGCCCCGGAAGCA	GTTTTAGAGCTAGAAATAGCAAGTTAAAATAAG	79
1277	F1350_251226_251248_4_11_223	GCTCAGTCCTAGGTATAATACTAGTA	ACCGTGGCAATGGACGCTAT	GTTTTAGAGCTAGAAATAGCAAGTTAAAATAAG	79
1278	F1351_251327_251349_5_11_223	GCTCAGTCCTAGGTATAATACTAGTA	ATTTTGGCGAGAAACTTTAC	GTTTTAGAGCTAGAAATAGCAAGTTAAAATAAG	79
1279	F1352_251405_251427_6_11_223	GCTCAGTCCTAGGTATAATACTAGTA	GGTAAGGTTTGTAAAAATGC	GTTTTAGAGCTAGAAATAGCAAGTTAAAATAAG	79
1280	F1353_251554_251576_7_11_223	GCTCAGTCCTAGGTATAATACTAGTA	GACTACGCTCCCACAAAATG	GTTTTAGAGCTAGAAATAGCAAGTTAAAATAAG	79
1281	F1354_251622_251644_8_11_223	GCTCAGTCCTAGGTATAATACTAGTA	CATCGTGCGTTCCACGCCGA	GTTTTAGAGCTAGAAATAGCAAGTTAAAATAAG	79
1282	F1355_251699_251721_9_11_223	GCTCAGTCCTAGGTATAATACTAGTA	GCCAGACGGCGTTCAAGTTC	GTTTTAGAGCTAGAAATAGCAAGTTAAAATAAG	79
1283	F1356_251810_251832_10_11_223	GCTCAGTCCTAGGTATAATACTAGTA	AGATCAGCTTTATTCAGCCG	GTTTTAGAGCTAGAAATAGCAAGTTAAAATAAG	79
1284	F1357_251917_251939_11_11_223	GCTCAGTCCTAGGTATAATACTAGTA	CCAGTTGTCTTTCCATTTGC	GTTTTAGAGCTAGAAATAGCAAGTTAAAATAAG	79
1285	F1358_252058_252080_1_3_224	GCTCAGTCCTAGGTATAATACTAGTA	GATCAATAAAGTATTTAGCT	GTTTTAGAGCTAGAAATAGCAAGTTAAAATAAG	79
1286	F1359_252109_252131_2_3_224	GCTCAGTCCTAGGTATAATACTAGTA	CACTTAAGAGATATCCTGCG	GTTTTAGAGCTAGAAATAGCAAGTTAAAATAAG	79
1287	F1360_252206_252228_3_3_224	GCTCAGTCCTAGGTATAATACTAGTA	TCCTCTAATCTTGCAGCACT	GTTTTAGAGCTAGAAATAGCAAGTTAAAATAAG	79
1288	F1361_252330_252352_1_4_225	GCTCAGTCCTAGGTATAATACTAGTA	GTTCCTCTGCTGTAAGTTGC	GTTTTAGAGCTAGAAATAGCAAGTTAAAATAAG	79
1289	F1362_252403_252425_2_4_225	GCTCAGTCCTAGGTATAATACTAGTA	GCATCGCGACCAAATATATC	GTTTTAGAGCTAGAAATAGCAAGTTAAAATAAG	79
1290	F1363_252505_252527_3_4_225	GCTCAGTCCTAGGTATAATACTAGTA	TGGCGCAACTGTGGCGGAAA	GTTTTAGAGCTAGAAATAGCAAGTTAAAATAAG	79
1291	F1364_252605_252627_4_4_225	GCTCAGTCCTAGGTATAATACTAGTA	ATGAGGTTCAGGTTTCAGAA	GTTTTAGAGCTAGAAATAGCAAGTTAAAATAAG	79
1292	F1365_252739_252761_1_5_226	GCTCAGTCCTAGGTATAATACTAGTA	CATAGTTGCTGAAAATCGCC	GTTTTAGAGCTAGAAATAGCAAGTTAAAATAAG	79
1293	F1366_252811_252833_2_5_226	GCTCAGTCCTAGGTATAATACTAGTA	GCCCAGGCGGAAATTTGTTG	GTTTTAGAGCTAGAAATAGCAAGTTAAAATAAG	79
1294	F1367_252923_252945_3_5_226	GCTCAGTCCTAGGTATAATACTAGTA	ATCGATATAATGTTCAATGC	GTTTTAGAGCTAGAAATAGCAAGTTAAAATAAG	79
1295	F1368_253022_253044_4_5_226	GCTCAGTCCTAGGTATAATACTAGTA	GCTTGCGTCCACCGTAAGTT	GTTTTAGAGCTAGAAATAGCAAGTTAAAATAAG	79
1296	F1369_253110_253132_5_5_226	GCTCAGTCCTAGGTATAATACTAGTA	AATTAGTAAACCACGCTCCC	GTTTTAGAGCTAGAAATAGCAAGTTAAAATAAG	79
1297	F1370_253497_253519_1_3_227	GCTCAGTCCTAGGTATAATACTAGTA	GTAAATACCGCATCGGATAA	GTTTTAGAGCTAGAAATAGCAAGTTAAAATAAG	79
1298	F1371_253587_253609_2_3_227	GCTCAGTCCTAGGTATAATACTAGTA	CCCACTACGCGCTGCATGTT	GTTTTAGAGCTAGAAATAGCAAGTTAAAATAAG	79
1299	F1373_253722_253744_1_6_228	GCTCAGTCCTAGGTATAATACTAGTA	AACGCAGTGTGTCAGAGTAG	GTTTTAGAGCTAGAAATAGCAAGTTAAAATAAG	79
1300	F1374_253822_253844_2_6_228	GCTCAGTCCTAGGTATAATACTAGTA	TGATGAGGCCGATACGGACT	GTTTTAGAGCTAGAAATAGCAAGTTAAAATAAG	79
1301	F1375_253914_253936_3_6_228	GCTCAGTCCTAGGTATAATACTAGTA	ACGAACGCAGCGTCTCATAA	GTTTTAGAGCTAGAAATAGCAAGTTAAAATAAG	79
1302	F1376_254072_254094_4_6_228	GCTCAGTCCTAGGTATAATACTAGTA	TTGCTGTTGCTCCAGCTTCC	GTTTTAGAGCTAGAAATAGCAAGTTAAAATAAG	79
1303	F1377_254136_254158_5_6_228	GCTCAGTCCTAGGTATAATACTAGTA	TGCCACGTTCAATCTGGTGA	GTTTTAGAGCTAGAAATAGCAAGTTAAAATAAG	79
1304	F1379_255999_256021_1_5_230	GCTCAGTCCTAGGTATAATACTAGTA	ATGGATCTGCAACATGTCCC	GTTTTAGAGCTAGAAATAGCAAGTTAAAATAAG	79
1305	F1380_256077_256099_2_5_230	GCTCAGTCCTAGGTATAATACTAGTA	TACCAGACCGCCACGGCTTA	GTTTTAGAGCTAGAAATAGCAAGTTAAAATAAG	79
1306	F1381_256177_256199_3_5_230	GCTCAGTCCTAGGTATAATACTAGTA	TCAGCACTTTAAGCTCGCGC	GTTTTAGAGCTAGAAATAGCAAGTTAAAATAAG	79
1307	F1382_256289_256311_4_5_230	GCTCAGTCCTAGGTATAATACTAGTA	ATGGTGACAAAGTGCGCTTT	GTTTTAGAGCTAGAAATAGCAAGTTAAAATAAG	79
1308	F1383_256388_256410_5_5_230	GCTCAGTCCTAGGTATAATACTAGTA	AATACGACGCCCATATCCCA	GTTTTAGAGCTAGAAATAGCAAGTTAAAATAAG	79
1309	F1384_256541_256563_1_13_231	GCTCAGTCCTAGGTATAATACTAGTA	GTTTGAACAGGGTTTCGCTC	GTTTTAGAGCTAGAAATAGCAAGTTAAAATAAG	79
1310	F1385_256639_256661_2_13_231	GCTCAGTCCTAGGTATAATACTAGTA	AGGGATGGTTTTACCATCAA	GTTTTAGAGCTAGAAATAGCAAGTTAAAATAAG	79
1311	F1386_256733_256755_3_13_231	GCTCAGTCCTAGGTATAATACTAGTA	CGCTCATCACAATACGTGCC	GTTTTAGAGCTAGAAATAGCAAGTTAAAATAAG	79
1312	F1387_256831_256853_4_13_231	GCTCAGTCCTAGGTATAATACTAGTA	TTGCCACACCATCGCCTGGG	GTTTTAGAGCTAGAAATAGCAAGTTAAAATAAG	79
1313	F1388_256930_256952_5_13_231	GCTCAGTCCTAGGTATAATACTAGTA	TCCTTTCAGATGAGGATAGG	GTTTTAGAGCTAGAAATAGCAAGTTAAAATAAG	79
1314	F1389_257047_257069_6_13_231	GCTCAGTCCTAGGTATAATACTAGTA	GATGGGCGCACCGCCGGGTA	GTTTTAGAGCTAGAAATAGCAAGTTAAAATAAG	79
1315	F1390_257162_257184_7_13_231	GCTCAGTCCTAGGTATAATACTAGTA	GCGCAAAATAACGTTCATAC	GTTTTAGAGCTAGAAATAGCAAGTTAAAATAAG	79
1316	F1391_257251_257273_8_13_231	GCTCAGTCCTAGGTATAATACTAGTA	ATGCAACAGGCTGGAGTCCT	GTTTTAGAGCTAGAAATAGCAAGTTAAAATAAG	79
1317	F1392_257332_257354_9_13_231	GCTCAGTCCTAGGTATAATACTAGTA	AGCGCCGAAACGGAAACCAA	GTTTTAGAGCTAGAAATAGCAAGTTAAAATAAG	79
1318	F1393_257431_257453_10_13_231	GCTCAGTCCTAGGTATAATACTAGTA	GCACTTAAAATCACTCAACA	GTTTTAGAGCTAGAAATAGCAAGTTAAAATAAG	79
1319	F1394_257588_257610_11_13_231	GCTCAGTCCTAGGTATAATACTAGTA	AGCCTGATAACATTGGCGTT	GTTTTAGAGCTAGAAATAGCAAGTTAAAATAAG	79
1320	F1395_257633_257655_12_13_231	GCTCAGTCCTAGGTATAATACTAGTA	TTAAGCGTGAGTCCTCTTCC	GTTTTAGAGCTAGAAATAGCAAGTTAAAATAAG	79
1321	F1396_257743_257765_13_13_231	GCTCAGTCCTAGGTATAATACTAGTA	CAAGCGTTTTTCGATCCAGT	GTTTTAGAGCTAGAAATAGCAAGTTAAAATAAG	79
1322	F1398_258740_258762_1_4_233	GCTCAGTCCTAGGTATAATACTAGTA	AATTCACGCACTTCCGGTGC	GTTTTAGAGCTAGAAATAGCAAGTTAAAATAAG	79
1323	F1399_258798_258820_2_4_233	GCTCAGTCCTAGGTATAATACTAGTA	CTGGTAACTGTAGGTAAAAC	GTTTTAGAGCTAGAAATAGCAAGTTAAAATAAG	79
1324	F1400_258900_258922_3_4_233	GCTCAGTCCTAGGTATAATACTAGTA	CTTCTCGTGAAACTCACGCA	GTTTTAGAGCTAGAAATAGCAAGTTAAAATAAG	79
1325	F1402_260399_260421_1_12_235	GCTCAGTCCTAGGTATAATACTAGTA	CGAGTTTTACCACCAGCGTC	GTTTTAGAGCTAGAAATAGCAAGTTAAAATAAG	79
1326	F1403_260506_260528_2_12_235	GCTCAGTCCTAGGTATAATACTAGTA	AATAACAATCCGATGCCCGG	GTTTTAGAGCTAGAAATAGCAAGTTAAAATAAG	79
1327	F1404_260590_260612_3_12_235	GCTCAGTCCTAGGTATAATACTAGTA	CAGCAGTTGTTTCGAGGCGA	GTTTTAGAGCTAGAAATAGCAAGTTAAAATAAG	79
1328	F1405_260698_260720_4_12_235	GCTCAGTCCTAGGTATAATACTAGTA	ACGGTCTTCCATATCAGCAC	GTTTTAGAGCTAGAAATAGCAAGTTAAAATAAG	79
1329	F1406_260840_260862_5_12_235	GCTCAGTCCTAGGTATAATACTAGTA	GAATCGCCGCCAGCGCAGAA	GTTTTAGAGCTAGAAATAGCAAGTTAAAATAAG	79
1330	F1407_260893_260915_6_12_235	GCTCAGTCCTAGGTATAATACTAGTA	GGTATACAAACCTTTTTGAT	GTTTTAGAGCTAGAAATAGCAAGTTAAAATAAG	79
1331	F1408_260992_261014_7_12_235	GCTCAGTCCTAGGTATAATACTAGTA	GAGGCCTGAAACGCTGTCAC	GTTTTAGAGCTAGAAATAGCAAGTTAAAATAAG	79
1332	F1409_261088_261110_8_12_235	GCTCAGTCCTAGGTATAATACTAGTA	AACGCCCGGCTTGCTGCCCG	GTTTTAGAGCTAGAAATAGCAAGTTAAAATAAG	79
1333	F1410_261204_261226_9_12_235	GCTCAGTCCTAGGTATAATACTAGTA	ACCGTGATTTCACCCGCCGG	GTTTTAGAGCTAGAAATAGCAAGTTAAAATAAG	79
1334	F1411_261326_261348_10_12_235	GCTCAGTCCTAGGTATAATACTAGTA	GGCCTTCGAGGTTGCAAATG	GTTTTAGAGCTAGAAATAGCAAGTTAAAATAAG	79
1335	F1412_261395_261417_11_12_235	GCTCAGTCCTAGGTATAATACTAGTA	GCGAGTGGTGTCCGGCAATA	GTTTTAGAGCTAGAAATAGCAAGTTAAAATAAG	79
1336	F1414_261525_261547_1_13_236	GCTCAGTCCTAGGTATAATACTAGTA	TTTATACGAGGCTTGCTTCG	GTTTTAGAGCTAGAAATAGCAAGTTAAAATAAG	79
1337	F1415_261628_261650_2_13_236	GCTCAGTCCTAGGTATAATACTAGTA	CATCCTGGGCGTTAGCGTTG	GTTTTAGAGCTAGAAATAGCAAGTTAAAATAAG	79
1338	F1416_261710_261732_3_13_236	GCTCAGTCCTAGGTATAATACTAGTA	GCAATGCCTTTCAGCCGTGC	GTTTTAGAGCTAGAAATAGCAAGTTAAAATAAG	79
1339	F1417_261808_261830_4_13_236	GCTCAGTCCTAGGTATAATACTAGTA	CGCGACGACGCTCAAGACGC	GTTTTAGAGCTAGAAATAGCAAGTTAAAATAAG	79
1340	F1418_261909_261931_5_13_236	GCTCAGTCCTAGGTATAATACTAGTA	GCGCAGGATCACCGCATTAC	GTTTTAGAGCTAGAAATAGCAAGTTAAAATAAG	79
1341	F1419_262007_262029_6_13_236	GCTCAGTCCTAGGTATAATACTAGTA	ATCGCCTGCACGGCACCCGC	GTTTTAGAGCTAGAAATAGCAAGTTAAAATAAG	79
1342	F1420_262129_262151_7_13_236	GCTCAGTCCTAGGTATAATACTAGTA	CCGGGATTGTCGACTGTTCA	GTTTTAGAGCTAGAAATAGCAAGTTAAAATAAG	79
1343	F1421_262250_262272_8_13_236	GCTCAGTCCTAGGTATAATACTAGTA	TCAACCGTATTACATGTGCT	GTTTTAGAGCTAGAAATAGCAAGTTAAAATAAG	79
1344	F1422_262309_262331_9_13_236	GCTCAGTCCTAGGTATAATACTAGTA	TTTGTTTGCTTAATGCGGGC	GTTTTAGAGCTAGAAATAGCAAGTTAAAATAAG	79
1345	F1423_262419_262441_10_13_236	GCTCAGTCCTAGGTATAATACTAGTA	AAACTCATCGTCATACTCTT	GTTTTAGAGCTAGAAATAGCAAGTTAAAATAAG	79
1346	F1424_262524_262546_11_13_236	GCTCAGTCCTAGGTATAATACTAGTA	ATCGCGGGTCAGGATCGCAT	GTTTTAGAGCTAGAAATAGCAAGTTAAAATAAG	79
1347	F1425_262605_262627_12_13_236	GCTCAGTCCTAGGTATAATACTAGTA	GCCGTCGGTAAAACGCGTAG	GTTTTAGAGCTAGAAATAGCAAGTTAAAATAAG	79
1348	F1426_262710_262732_13_13_236	GCTCAGTCCTAGGTATAATACTAGTA	AATGCCGATCCACTTGTAAG	GTTTTAGAGCTAGAAATAGCAAGTTAAAATAAG	79
1349	F1427_270318_270340_1_3_251	GCTCAGTCCTAGGTATAATACTAGTA	CTGGTCAACGACCAGTTGAG	GTTTTAGAGCTAGAAATAGCAAGTTAAAATAAG	79
1350	F1428_270382_270404_2_3_251	GCTCAGTCCTAGGTATAATACTAGTA	CCCATCGCGTCATTGTGGAA	GTTTTAGAGCTAGAAATAGCAAGTTAAAATAAG	79
1351	F1429_270478_270500_3_3_251	GCTCAGTCCTAGGTATAATACTAGTA	GTAGCTTTTTCCTGAGCTCA	GTTTTAGAGCTAGAAATAGCAAGTTAAAATAAG	79
1352	F1430_271784_271806_1_5_252	GCTCAGTCCTAGGTATAATACTAGTA	CGATTATCGAGAACTGTTCA	GTTTTAGAGCTAGAAATAGCAAGTTAAAATAAG	79
1353	F1431_271889_271911_2_5_252	GCTCAGTCCTAGGTATAATACTAGTA	TGCCGTCTGGCTTTTCAGGA	GTTTTAGAGCTAGAAATAGCAAGTTAAAATAAG	79
1354	F1432_271987_272009_3_5_252	GCTCAGTCCTAGGTATAATACTAGTA	TCCTCTCTGGGTTGCCATTG	GTTTTAGAGCTAGAAATAGCAAGTTAAAATAAG	79
1355	F1433_272069_272091_4_5_252	GCTCAGTCCTAGGTATAATACTAGTA	TATACCGGTGAGTCGGCTGC	GTTTTAGAGCTAGAAATAGCAAGTTAAAATAAG	79
1356	F1435_272878_272900_1_12_254	GCTCAGTCCTAGGTATAATACTAGTA	CGGATCGGTGGCTGCCCATG	GTTTTAGAGCTAGAAATAGCAAGTTAAAATAAG	79
1357	F1436_272989_273011_2_12_254	GCTCAGTCCTAGGTATAATACTAGTA	GCCATCAACGCCGGGGGTAT	GTTTTAGAGCTAGAAATAGCAAGTTAAAATAAG	79
1358	F1437_273059_273081_3_12_254	GCTCAGTCCTAGGTATAATACTAGTA	CTGAGAGTAATTCATCCCTG	GTTTTAGAGCTAGAAATAGCAAGTTAAAATAAG	79
1359	F1438_273155_273177_4_12_254	GCTCAGTCCTAGGTATAATACTAGTA	CAATACGATCCCGCAACGCG	GTTTTAGAGCTAGAAATAGCAAGTTAAAATAAG	79
1360	F1439_273248_273270_5_12_254	GCTCAGTCCTAGGTATAATACTAGTA	GGTGGACACTGCGCTCAGGC	GTTTTAGAGCTAGAAATAGCAAGTTAAAATAAG	79
1361	F1440_273349_273371_6_12_254	GCTCAGTCCTAGGTATAATACTAGTA	ATGTACGGTGTCGAAGTAAC	GTTTTAGAGCTAGAAATAGCAAGTTAAAATAAG	79
1362	F1441_273484_273506_7_12_254	GCTCAGTCCTAGGTATAATACTAGTA	GCCCTGTGGCACACCTTCAC	GTTTTAGAGCTAGAAATAGCAAGTTAAAATAAG	79
1363	F1442_273560_273582_8_12_254	GCTCAGTCCTAGGTATAATACTAGTA	CGCTCAGGTAGCGCTCATGC	GTTTTAGAGCTAGAAATAGCAAGTTAAAATAAG	79
1364	F1443_273669_273691_9_12_254	GCTCAGTCCTAGGTATAATACTAGTA	TAGCGGCAGTACGCCACCGC	GTTTTAGAGCTAGAAATAGCAAGTTAAAATAAG	79
1365	F1444_273815_273837_10_12_254	GCTCAGTCCTAGGTATAATACTAGTA	TAAAGCCGTCATTAACATGG	GTTTTAGAGCTAGAAATAGCAAGTTAAAATAAG	79
1366	F1445_273905_273927_11_12_254	GCTCAGTCCTAGGTATAATACTAGTA	AGTTTCTGGCTTTCTCCTGC	GTTTTAGAGCTAGAAATAGCAAGTTAAAATAAG	79
1367	F1447_275349_275371_1_15_256	GCTCAGTCCTAGGTATAATACTAGTA	GTTTTCATTGTGCGCTTCAG	GTTTTAGAGCTAGAAATAGCAAGTTAAAATAAG	79
1368	F1448_275431_275453_2_15_256	GCTCAGTCCTAGGTATAATACTAGTA	AGTGGTGGAAATGATGTACC	GTTTTAGAGCTAGAAATAGCAAGTTAAAATAAG	79
1369	F1449_275544_275566_3_15_256	GCTCAGTCCTAGGTATAATACTAGTA	ACGTGAAACGCTCCGGTCTC	GTTTTAGAGCTAGAAATAGCAAGTTAAAATAAG	79
1370	F1450_275629_275651_4_15_256	GCTCAGTCCTAGGTATAATACTAGTA	CGAACCCAGCGCCACGGTCC	GTTTTAGAGCTAGAAATAGCAAGTTAAAATAAG	79
1371	F1451_275758_275780_5_15_256	GCTCAGTCCTAGGTATAATACTAGTA	CCCTTCGGCAAAAAAGCGCG	GTTTTAGAGCTAGAAATAGCAAGTTAAAATAAG	79
1372	F1452_275831_275853_6_15_256	GCTCAGTCCTAGGTATAATACTAGTA	CGAAAATCGCCGCCCCACCG	GTTTTAGAGCTAGAAATAGCAAGTTAAAATAAG	79
1373	F1453_275937_275959_7_15_256	GCTCAGTCCTAGGTATAATACTAGTA	GCCACCATAGTCATCAAAAT	GTTTTAGAGCTAGAAATAGCAAGTTAAAATAAG	79
1374	F1454_276035_276057_8_15_256	GCTCAGTCCTAGGTATAATACTAGTA	TGGTAGTACGAATCGCTACC	GTTTTAGAGCTAGAAATAGCAAGTTAAAATAAG	79
1375	F1455_276143_276165_9_15_256	GCTCAGTCCTAGGTATAATACTAGTA	TCTCAAATACCAGCACAAAC	GTTTTAGAGCTAGAAATAGCAAGTTAAAATAAG	79
1376	F1456_276238_276260_10_15_256	GCTCAGTCCTAGGTATAATACTAGTA	GCGCCCGGAGGCATATAACC	GTTTTAGAGCTAGAAATAGCAAGTTAAAATAAG	79
1377	F1457_276330_276352_11_15_256	GCTCAGTCCTAGGTATAATACTAGTA	CTGACCGACAGCGCCGTCAG	GTTTTAGAGCTAGAAATAGCAAGTTAAAATAAG	79
1378	F1458_276430_276452_12_15_256	GCTCAGTCCTAGGTATAATACTAGTA	CACCGCTACCACCGCAAACC	GTTTTAGAGCTAGAAATAGCAAGTTAAAATAAG	79
1379	F1459_276540_276562_13_15_256	GCTCAGTCCTAGGTATAATACTAGTA	ACTGGCACCAGCGGATACCA	GTTTTAGAGCTAGAAATAGCAAGTTAAAATAAG	79
1380	F1460_276645_276667_14_15_256	GCTCAGTCCTAGGTATAATACTAGTA	CCATAGCACAACGCAACAAA	GTTTTAGAGCTAGAAATAGCAAGTTAAAATAAG	79
1381	F1462_276730_276752_1_10_257	GCTCAGTCCTAGGTATAATACTAGTA	TTATCAAGAAGAGCGCGTAA	GTTTTAGAGCTAGAAATAGCAAGTTAAAATAAG	79
1382	F1463_276818_276840_2_10_257	GCTCAGTCCTAGGTATAATACTAGTA	TTTGGCTGACCACAGGCTGT	GTTTTAGAGCTAGAAATAGCAAGTTAAAATAAG	79
1383	F1464_276920_276942_3_10_257	GCTCAGTCCTAGGTATAATACTAGTA	CGCCGGCGTCGCCTGATAGC	GTTTTAGAGCTAGAAATAGCAAGTTAAAATAAG	79
1384	F1465_277019_277041_4_10_257	GCTCAGTCCTAGGTATAATACTAGTA	CTCTGCCAGATACGCTTCAC	GTTTTAGAGCTAGAAATAGCAAGTTAAAATAAG	79
1385	F1466_277119_277141_5_10_257	GCTCAGTCCTAGGTATAATACTAGTA	CGCTACAATGATAATCGCCA	GTTTTAGAGCTAGAAATAGCAAGTTAAAATAAG	79
1386	F1467_277220_277242_6_10_257	GCTCAGTCCTAGGTATAATACTAGTA	AATCTCGGAAAAATTCGGCA	GTTTTAGAGCTAGAAATAGCAAGTTAAAATAAG	79
1387	F1468_277320_277342_7_10_257	GCTCAGTCCTAGGTATAATACTAGTA	GCAGCGGCGTACCGTCGCTC	GTTTTAGAGCTAGAAATAGCAAGTTAAAATAAG	79
1388	F1469_277418_277440_8_10_257	GCTCAGTCCTAGGTATAATACTAGTA	TAAATGCTGCAACGCAGCGG	GTTTTAGAGCTAGAAATAGCAAGTTAAAATAAG	79
1389	F1470_277558_277580_9_10_257	GCTCAGTCCTAGGTATAATACTAGTA	GCGCCAGCGGCCTGCCACTG	GTTTTAGAGCTAGAAATAGCAAGTTAAAATAAG	79
1390	F1471_277625_277647_10_10_257	GCTCAGTCCTAGGTATAATACTAGTA	TCAGCTTCGCGCTTTTAACG	GTTTTAGAGCTAGAAATAGCAAGTTAAAATAAG	79
1391	F1472_282281_282303_1_10_266	GCTCAGTCCTAGGTATAATACTAGTA	CCCGTGAACAACGCGGACTG	GTTTTAGAGCTAGAAATAGCAAGTTAAAATAAG	79
1392	F1473_282406_282428_2_10_266	GCTCAGTCCTAGGTATAATACTAGTA	CACCGCTGCCCAGGAAGAAC	GTTTTAGAGCTAGAAATAGCAAGTTAAAATAAG	79
1393	F1474_282506_282528_3_10_266	GCTCAGTCCTAGGTATAATACTAGTA	CCGCCGGTGCCGATCAGCAC	GTTTTAGAGCTAGAAATAGCAAGTTAAAATAAG	79
1394	F1475_282604_282626_4_10_266	GCTCAGTCCTAGGTATAATACTAGTA	CCGACACTTTCCAGTAGTAG	GTTTTAGAGCTAGAAATAGCAAGTTAAAATAAG	79
1395	F1476_282697_282719_5_10_266	GCTCAGTCCTAGGTATAATACTAGTA	GATCCTGCCCGGTCAGCGCC	GTTTTAGAGCTAGAAATAGCAAGTTAAAATAAG	79
1396	F1477_282783_282805_6_10_266	GCTCAGTCCTAGGTATAATACTAGTA	CAGGTGGGCGACGGAGTCGA	GTTTTAGAGCTAGAAATAGCAAGTTAAAATAAG	79
1397	F1478_282885_282907_7_10_266	GCTCAGTCCTAGGTATAATACTAGTA	CCCGTCGCCGCCGAGCAGCA	GTTTTAGAGCTAGAAATAGCAAGTTAAAATAAG	79
1398	F1479_282993_283015_8_10_266	GCTCAGTCCTAGGTATAATACTAGTA	CAGCAAGGTCTGATGATACC	GTTTTAGAGCTAGAAATAGCAAGTTAAAATAAG	79
1399	F1480_283091_283113_9_10_266	GCTCAGTCCTAGGTATAATACTAGTA	GGCAGCACGTGCGTGGAGAC	GTTTTAGAGCTAGAAATAGCAAGTTAAAATAAG	79
1400	F1482_283205_283227_1_20_267	GCTCAGTCCTAGGTATAATACTAGTA	CGGGGTGAAAATTTTCTCAA	GTTTTAGAGCTAGAAATAGCAAGTTAAAATAAG	79
1401	F1483_283315_283337_2_20_267	GCTCAGTCCTAGGTATAATACTAGTA	ATGCCGAACAGGTTGCCGCT	GTTTTAGAGCTAGAAATAGCAAGTTAAAATAAG	79
1402	F1484_283419_283441_3_20_267	GCTCAGTCCTAGGTATAATACTAGTA	TTGGGCGTCCGTCTCCGGCG	GTTTTAGAGCTAGAAATAGCAAGTTAAAATAAG	79
1403	F1485_283511_283533_4_20_267	GCTCAGTCCTAGGTATAATACTAGTA	GAACGGGATCCCGCCATTGC	GTTTTAGAGCTAGAAATAGCAAGTTAAAATAAG	79
1404	F1486_283605_283627_5_20_267	GCTCAGTCCTAGGTATAATACTAGTA	ACACGATCGCCGCGTCGTTG	GTTTTAGAGCTAGAAATAGCAAGTTAAAATAAG	79
1405	F1487_283703_283725_6_20_267	GCTCAGTCCTAGGTATAATACTAGTA	CGCGGCCAGCGCAATCATGG	GTTTTAGAGCTAGAAATAGCAAGTTAAAATAAG	79
1406	F1488_283808_283830_7_20_267	GCTCAGTCCTAGGTATAATACTAGTA	GTTGGCGAAACGCGCGCCGA	GTTTTAGAGCTAGAAATAGCAAGTTAAAATAAG	79
1407	F1489_283905_283927_8_20_267	GCTCAGTCCTAGGTATAATACTAGTA	GCGAGGTGCCCGCCGTGCCG	GTTTTAGAGCTAGAAATAGCAAGTTAAAATAAG	79
1408	F1490_284009_284031_9_20_267	GCTCAGTCCTAGGTATAATACTAGTA	GACCGCGCGCGCCGACTGGC	GTTTTAGAGCTAGAAATAGCAAGTTAAAATAAG	79
1409	F1491_284106_284128_10_20_267	GCTCAGTCCTAGGTATAATACTAGTA	TGGAGCCGCCGAACGCCGCG	GTTTTAGAGCTAGAAATAGCAAGTTAAAATAAG	79
1410	F1492_284211_284233_11_20_267	GCTCAGTCCTAGGTATAATACTAGTA	TCACCAGACGCGGCACTTTA	GTTTTAGAGCTAGAAATAGCAAGTTAAAATAAG	79
1411	F1493_284310_284332_12_20_267	GCTCAGTCCTAGGTATAATACTAGTA	GCAGGCCGAGGTCGCGCAGG	GTTTTAGAGCTAGAAATAGCAAGTTAAAATAAG	79
1412	F1494_284406_284428_13_20_267	GCTCAGTCCTAGGTATAATACTAGTA	GGCACTGGCGGAAGCGCGCC	GTTTTAGAGCTAGAAATAGCAAGTTAAAATAAG	79
1413	F1495_284501_284523_14_20_267	GCTCAGTCCTAGGTATAATACTAGTA	CGTCGGGAAGCAGACCGTCG	GTTTTAGAGCTAGAAATAGCAAGTTAAAATAAG	79
1414	F1496_284601_284623_15_20_267	GCTCAGTCCTAGGTATAATACTAGTA	CCCGCACCCGGCCGGTGTGG	GTTTTAGAGCTAGAAATAGCAAGTTAAAATAAG	79
1415	F1497_284710_284732_16_20_267	GCTCAGTCCTAGGTATAATACTAGTA	TCTTCCATGCCGGTGCCGGA	GTTTTAGAGCTAGAAATAGCAAGTTAAAATAAG	79
1416	F1498_284828_284850_17_20_267	GCTCAGTCCTAGGTATAATACTAGTA	CGGCGACACGTGGCCGAAGC	GTTTTAGAGCTAGAAATAGCAAGTTAAAATAAG	79
1417	F1499_284909_284931_18_20_267	GCTCAGTCCTAGGTATAATACTAGTA	AGTTAACGTCAGACGATCCA	GTTTTAGAGCTAGAAATAGCAAGTTAAAATAAG	79
1418	F1500_285015_285037_19_20_267	GCTCAGTCCTAGGTATAATACTAGTA	AGTCGTGGGCGTGCAGGTCC	GTTTTAGAGCTAGAAATAGCAAGTTAAAATAAG	79
1419	F1501_285116_285138_20_20_267	GCTCAGTCCTAGGTATAATACTAGTA	AATTACCTCGATAATTTTAT	GTTTTAGAGCTAGAAATAGCAAGTTAAAATAAG	79
1420	F1502_285408_285430_1_14_268	GCTCAGTCCTAGGTATAATACTAGTA	GTAGCCAATTTTGTCTTTCA	GTTTTAGAGCTAGAAATAGCAAGTTAAAATAAG	79
1421	F1503_285498_285520_2_14_268	GCTCAGTCCTAGGTATAATACTAGTA	CGCCGACAGGCCGAAGACGT	GTTTTAGAGCTAGAAATAGCAAGTTAAAATAAG	79
1422	F1504_285598_285620_3_14_268	GCTCAGTCCTAGGTATAATACTAGTA	GGCCGTGCCGCGTGCGGGTG	GTTTTAGAGCTAGAAATAGCAAGTTAAAATAAG	79
1423	F1505_285699_285721_4_14_268	GCTCAGTCCTAGGTATAATACTAGTA	GTAGATGATCTTGCCCTGTG	GTTTTAGAGCTAGAAATAGCAAGTTAAAATAAG	79
1424	F1506_285801_285823_5_14_268	GCTCAGTCCTAGGTATAATACTAGTA	GTGACGCTCTTTCGGGTCGG	GTTTTAGAGCTAGAAATAGCAAGTTAAAATAAG	79
1425	F1507_285942_285964_6_14_268	GCTCAGTCCTAGGTATAATACTAGTA	GCTCAGCCCCAGCACGCACA	GTTTTAGAGCTAGAAATAGCAAGTTAAAATAAG	79
1426	F1508_285999_286021_7_14_268	GCTCAGTCCTAGGTATAATACTAGTA	CTCAAAGGTGTAGCGCTCTT	GTTTTAGAGCTAGAAATAGCAAGTTAAAATAAG	79
1427	F1509_286113_286135_8_14_268	GCTCAGTCCTAGGTATAATACTAGTA	GCCGCGCACCACGTTGGAGC	GTTTTAGAGCTAGAAATAGCAAGTTAAAATAAG	79
1428	F1510_286210_286232_9_14_268	GCTCAGTCCTAGGTATAATACTAGTA	GCGAGCCGAACATGGTGGCG	GTTTTAGAGCTAGAAATAGCAAGTTAAAATAAG	79
1429	F1511_286296_286318_10_14_268	GCTCAGTCCTAGGTATAATACTAGTA	CAGCAGGCTGATCAGCGAGT	GTTTTAGAGCTAGAAATAGCAAGTTAAAATAAG	79
1430	F1512_286395_286417_11_14_268	GCTCAGTCCTAGGTATAATACTAGTA	CATCAGCCACTGCAGCGGCG	GTTTTAGAGCTAGAAATAGCAAGTTAAAATAAG	79
1431	F1513_286498_286520_12_14_268	GCTCAGTCCTAGGTATAATACTAGTA	CAATCGCCAGGCCAATCTTC	GTTTTAGAGCTAGAAATAGCAAGTTAAAATAAG	79
1432	F1514_286599_286621_13_14_268	GCTCAGTCCTAGGTATAATACTAGTA	GCAGAACAGAATTTTGATGG	GTTTTAGAGCTAGAAATAGCAAGTTAAAATAAG	79
1433	F1515_286698_286720_14_14_268	GCTCAGTCCTAGGTATAATACTAGTA	CTTAATCAGCTGCCGGCTGA	GTTTTAGAGCTAGAAATAGCAAGTTAAAATAAG	79
1434	F1516_286803_286825_1_17_269	GCTCAGTCCTAGGTATAATACTAGTA	GGTTGAAGCCGGTGAGTATC	GTTTTAGAGCTAGAAATAGCAAGTTAAAATAAG	79
1435	F1517_286890_286912_2_17_269	GCTCAGTCCTAGGTATAATACTAGTA	AGTGGTAGATGCGCACGCCC	GTTTTAGAGCTAGAAATAGCAAGTTAAAATAAG	79
1436	F1518_286994_287016_3_17_269	GCTCAGTCCTAGGTATAATACTAGTA	GCACGGCGCCCAGATGCCGC	GTTTTAGAGCTAGAAATAGCAAGTTAAAATAAG	79
1437	F1519_287091_287113_4_17_269	GCTCAGTCCTAGGTATAATACTAGTA	GCGCGGTGACGAGGAAGTTG	GTTTTAGAGCTAGAAATAGCAAGTTAAAATAAG	79
1438	F1520_287196_287218_5_17_269	GCTCAGTCCTAGGTATAATACTAGTA	GGCGGTAGATATAGTATTTG	GTTTTAGAGCTAGAAATAGCAAGTTAAAATAAG	79
1439	F1521_287299_287321_6_17_269	GCTCAGTCCTAGGTATAATACTAGTA	GTAAACAGCGTTTTGCGCTC	GTTTTAGAGCTAGAAATAGCAAGTTAAAATAAG	79
1440	F1522_287390_287412_7_17_269	GCTCAGTCCTAGGTATAATACTAGTA	GTAGCTGGTGCCGCCCTCGG	GTTTTAGAGCTAGAAATAGCAAGTTAAAATAAG	79
1441	F1523_287489_287511_8_17_269	GCTCAGTCCTAGGTATAATACTAGTA	GTTCTCCGGCAGGTGCCAGC	GTTTTAGAGCTAGAAATAGCAAGTTAAAATAAG	79
1442	F1524_287589_287611_9_17_269	GCTCAGTCCTAGGTATAATACTAGTA	GCACGCCGGGCAGGCGCAGC	GTTTTAGAGCTAGAAATAGCAAGTTAAAATAAG	79
1443	F1525_287695_287717_10_17_269	GCTCAGTCCTAGGTATAATACTAGTA	TGCTTGCCGCCTTCCACGTA	GTTTTAGAGCTAGAAATAGCAAGTTAAAATAAG	79
1444	F1526_287798_287820_11_17_269	GCTCAGTCCTAGGTATAATACTAGTA	CAGCTCCGGGTCAAGCGAAC	GTTTTAGAGCTAGAAATAGCAAGTTAAAATAAG	79
1445	F1527_287915_287937_12_17_269	GCTCAGTCCTAGGTATAATACTAGTA	CGCCACGGTCGATTGGGTGA	GTTTTAGAGCTAGAAATAGCAAGTTAAAATAAG	79
1446	F1528_287989_288011_13_17_269	GCTCAGTCCTAGGTATAATACTAGTA	GCGCTCTGCTGGAAGTGCAC	GTTTTAGAGCTAGAAATAGCAAGTTAAAATAAG	79
1447	F1529_288099_288121_14_17_269	GCTCAGTCCTAGGTATAATACTAGTA	ACGGCACGTTGTGGTCGAGC	GTTTTAGAGCTAGAAATAGCAAGTTAAAATAAG	79
1448	F1530_288207_288229_15_17_269	GCTCAGTCCTAGGTATAATACTAGTA	CATCAAACGAGTAGCTGTAG	GTTTTAGAGCTAGAAATAGCAAGTTAAAATAAG	79
1449	F1531_288311_288333_16_17_269	GCTCAGTCCTAGGTATAATACTAGTA	GTGCAGGCCCACAAACGCGC	GTTTTAGAGCTAGAAATAGCAAGTTAAAATAAG	79
1450	F1533_291412_291434_1_9_275	GCTCAGTCCTAGGTATAATACTAGTA	CATAGGTACGTGAAACATCC	GTTTTAGAGCTAGAAATAGCAAGTTAAAATAAG	79
1451	F1534_291516_291538_2_9_275	GCTCAGTCCTAGGTATAATACTAGTA	CACCAGCCCCATGCCAGCAA	GTTTTAGAGCTAGAAATAGCAAGTTAAAATAAG	79
1452	F1535_291608_291630_3_9_275	GCTCAGTCCTAGGTATAATACTAGTA	TCTTTCAACGACTTGATTTG	GTTTTAGAGCTAGAAATAGCAAGTTAAAATAAG	79
1453	F1536_291723_291745_4_9_275	GCTCAGTCCTAGGTATAATACTAGTA	CTTTTCACCTTCACGCACCC	GTTTTAGAGCTAGAAATAGCAAGTTAAAATAAG	79
1454	F1537_291817_291839_5_9_275	GCTCAGTCCTAGGTATAATACTAGTA	CAAAAACCTTGGTTTCCCAA	GTTTTAGAGCTAGAAATAGCAAGTTAAAATAAG	79
1455	F1538_291953_291975_6_9_275	GCTCAGTCCTAGGTATAATACTAGTA	TCGGCAAAGAACAGGAAATC	GTTTTAGAGCTAGAAATAGCAAGTTAAAATAAG	79
1456	F1539_292010_292032_7_9_275	GCTCAGTCCTAGGTATAATACTAGTA	TCAGCCAGATGTAGGCTATG	GTTTTAGAGCTAGAAATAGCAAGTTAAAATAAG	79
1457	F1540_292110_292132_8_9_275	GCTCAGTCCTAGGTATAATACTAGTA	TCGTAATTTACCCTTTACTT	GTTTTAGAGCTAGAAATAGCAAGTTAAAATAAG	79
1458	F1542_303012_303034_1_7_287	GCTCAGTCCTAGGTATAATACTAGTA	CCATAACGTCTGCGGTTCGG	GTTTTAGAGCTAGAAATAGCAAGTTAAAATAAG	79
1459	F1543_303102_303124_2_7_287	GCTCAGTCCTAGGTATAATACTAGTA	ACCGGGCTACGTGGCGGCAA	GTTTTAGAGCTAGAAATAGCAAGTTAAAATAAG	79
1460	F1544_303207_303229_3_7_287	GCTCAGTCCTAGGTATAATACTAGTA	TCTCGAAGAAAAATATACGG	GTTTTAGAGCTAGAAATAGCAAGTTAAAATAAG	79
1461	F1545_303363_303385_4_7_287	GCTCAGTCCTAGGTATAATACTAGTA	CCCTGCCAGAGTTTAATTTT	GTTTTAGAGCTAGAAATAGCAAGTTAAAATAAG	79
1462	F1546_303406_303428_5_7_287	GCTCAGTCCTAGGTATAATACTAGTA	AATCATATGAACAAAAAGTT	GTTTTAGAGCTAGAAATAGCAAGTTAAAATAAG	79
1463	F1548_312124_312146_1_3_295	GCTCAGTCCTAGGTATAATACTAGTA	CACTCAGTCTCCTCCCTTTG	GTTTTAGAGCTAGAAATAGCAAGTTAAAATAAG	79
1464	F1549_312254_312276_2_3_295	GCTCAGTCCTAGGTATAATACTAGTA	ATATTCTTCCTGTTCATTTG	GTTTTAGAGCTAGAAATAGCAAGTTAAAATAAG	79
1465	F1550_312313_312335_3_3_295	GCTCAGTCCTAGGTATAATACTAGTA	TAATCAGATCGGATTAATGT	GTTTTAGAGCTAGAAATAGCAAGTTAAAATAAG	79
1466	F1551_314387_314409_1_9_300	GCTCAGTCCTAGGTATAATACTAGTA	AGAACTGAATAACGAAATCG	GTTTTAGAGCTAGAAATAGCAAGTTAAAATAAG	79
1467	F1552_314469_314491_2_9_300	GCTCAGTCCTAGGTATAATACTAGTA	TGCCGCCATTACTGGGGTAA	GTTTTAGAGCTAGAAATAGCAAGTTAAAATAAG	79
1468	F1553_314583_314605_3_9_300	GCTCAGTCCTAGGTATAATACTAGTA	TAAAAATGTCCCGGCATTTG	GTTTTAGAGCTAGAAATAGCAAGTTAAAATAAG	79
1469	F1554_314671_314693_4_9_300	GCTCAGTCCTAGGTATAATACTAGTA	CGAGCCACTCCTGTATTTCC	GTTTTAGAGCTAGAAATAGCAAGTTAAAATAAG	79
1470	F1555_314774_314796_5_9_300	GCTCAGTCCTAGGTATAATACTAGTA	TTTGTCGGCGTATCATAAAT	GTTTTAGAGCTAGAAATAGCAAGTTAAAATAAG	79
1471	F1556_314928_314950_6_9_300	GCTCAGTCCTAGGTATAATACTAGTA	ACCAATGCGGGTATGACTAC	GTTTTAGAGCTAGAAATAGCAAGTTAAAATAAG	79
1472	F1557_314991_315013_7_9_300	GCTCAGTCCTAGGTATAATACTAGTA	AGAAGCCCGAATATAACCAT	GTTTTAGAGCTAGAAATAGCAAGTTAAAATAAG	79
1473	F1558_315095_315117_8_9_300	GCTCAGTCCTAGGTATAATACTAGTA	GCGCCAAGCTGCGGCCAGGC	GTTTTAGAGCTAGAAATAGCAAGTTAAAATAAG	79
1474	F1559_315178_315200_9_9_300	GCTCAGTCCTAGGTATAATACTAGTA	AAATAGCATGCGGGTCTTTC	GTTTTAGAGCTAGAAATAGCAAGTTAAAATAAG	79
1475	F1560_320234_320256_1_9_308	GCTCAGTCCTAGGTATAATACTAGTA	AAGCATCAACAAACGGCTAA	GTTTTAGAGCTAGAAATAGCAAGTTAAAATAAG	79
1476	F1561_320386_320408_2_9_308	GCTCAGTCCTAGGTATAATACTAGTA	AATGTAAAAATCTCCCCCGT	GTTTTAGAGCTAGAAATAGCAAGTTAAAATAAG	79
1477	F1562_320427_320449_3_9_308	GCTCAGTCCTAGGTATAATACTAGTA	GAGCTGAATTTTGTGGTAGC	GTTTTAGAGCTAGAAATAGCAAGTTAAAATAAG	79
1478	F1563_320542_320564_4_9_308	GCTCAGTCCTAGGTATAATACTAGTA	GGTGCTAAAAACAGCGTTTC	GTTTTAGAGCTAGAAATAGCAAGTTAAAATAAG	79
1479	F1564_320627_320649_5_9_308	GCTCAGTCCTAGGTATAATACTAGTA	CACTCCCGGCATTGCCGATC	GTTTTAGAGCTAGAAATAGCAAGTTAAAATAAG	79
1480	F1565_320755_320777_6_9_308	GCTCAGTCCTAGGTATAATACTAGTA	TGTATTACCGCACCAAGACG	GTTTTAGAGCTAGAAATAGCAAGTTAAAATAAG	79
1481	F1566_320843_320865_7_9_308	GCTCAGTCCTAGGTATAATACTAGTA	AAGCTGGGCAAAACTTGCCC	GTTTTAGAGCTAGAAATAGCAAGTTAAAATAAG	79
1482	F1567_320930_320952_8_9_308	GCTCAGTCCTAGGTATAATACTAGTA	CGTTTCCCGGGAAAACATCT	GTTTTAGAGCTAGAAATAGCAAGTTAAAATAAG	79
1483	F1568_321038_321060_9_9_308	GCTCAGTCCTAGGTATAATACTAGTA	CCTTTCCCGATATTCTCCCG	GTTTTAGAGCTAGAAATAGCAAGTTAAAATAAG	79
1484	F1569_321630_321652_1_8_309	GCTCAGTCCTAGGTATAATACTAGTA	TTTCAGGGCGTCACCAATAC	GTTTTAGAGCTAGAAATAGCAAGTTAAAATAAG	79
1485	F1570_321712_321734_2_8_309	GCTCAGTCCTAGGTATAATACTAGTA	CGCAGCATCCCTGTTTCTCC	GTTTTAGAGCTAGAAATAGCAAGTTAAAATAAG	79
1486	F1571_321821_321843_3_8_309	GCTCAGTCCTAGGTATAATACTAGTA	GAGCCAGCCGGTGAAATAAT	GTTTTAGAGCTAGAAATAGCAAGTTAAAATAAG	79
1487	F1572_321909_321931_4_8_309	GCTCAGTCCTAGGTATAATACTAGTA	CATACGCGCGGCAACCTTTG	GTTTTAGAGCTAGAAATAGCAAGTTAAAATAAG	79
1488	F1573_322012_322034_5_8_309	GCTCAGTCCTAGGTATAATACTAGTA	TACGGGCCAGGCTACAAGAT	GTTTTAGAGCTAGAAATAGCAAGTTAAAATAAG	79
1489	F1574_322116_322138_6_8_309	GCTCAGTCCTAGGTATAATACTAGTA	CGTGCCGCCAAATCCGCAGC	GTTTTAGAGCTAGAAATAGCAAGTTAAAATAAG	79
1490	F1575_322210_322232_7_8_309	GCTCAGTCCTAGGTATAATACTAGTA	CAGCACCAATTAAATACTCA	GTTTTAGAGCTAGAAATAGCAAGTTAAAATAAG	79
1491	F1577_322351_322373_1_15_310	GCTCAGTCCTAGGTATAATACTAGTA	TGTCTTAAAATCTGTATTAC	GTTTTAGAGCTAGAAATAGCAAGTTAAAATAAG	79
1492	F1578_322501_322523_2_15_310	GCTCAGTCCTAGGTATAATACTAGTA	AACATGATCACGTATCTGGG	GTTTTAGAGCTAGAAATAGCAAGTTAAAATAAG	79
1493	F1579_322550_322572_3_15_310	GCTCAGTCCTAGGTATAATACTAGTA	GCGTCACTTTTTCTGAGAGC	GTTTTAGAGCTAGAAATAGCAAGTTAAAATAAG	79
1494	F1580_322639_322661_4_15_310	GCTCAGTCCTAGGTATAATACTAGTA	CTTCCGGGCATTTTTGCGTT	GTTTTAGAGCTAGAAATAGCAAGTTAAAATAAG	79
1495	F1581_322744_322766_5_15_310	GCTCAGTCCTAGGTATAATACTAGTA	GAGAATATATTCACCCAGAT	GTTTTAGAGCTAGAAATAGCAAGTTAAAATAAG	79
1496	F1582_322869_322891_6_15_310	GCTCAGTCCTAGGTATAATACTAGTA	GTCATCGCTTCAGGCGTTTC	GTTTTAGAGCTAGAAATAGCAAGTTAAAATAAG	79
1497	F1583_322948_322970_7_15_310	GCTCAGTCCTAGGTATAATACTAGTA	TGCCACCGCGAAATTACAGC	GTTTTAGAGCTAGAAATAGCAAGTTAAAATAAG	79
1498	F1584_323071_323093_8_15_310	GCTCAGTCCTAGGTATAATACTAGTA	ATCTACCTCGGCAAACGTGG	GTTTTAGAGCTAGAAATAGCAAGTTAAAATAAG	79
1499	F1585_323152_323174_9_15_310	GCTCAGTCCTAGGTATAATACTAGTA	TTCGCGCGGTCCTGTCAGCC	GTTTTAGAGCTAGAAATAGCAAGTTAAAATAAG	79
1500	F1586_323245_323267_10_15_310	GCTCAGTCCTAGGTATAATACTAGTA	CAGCACATCCCGAAATTCAG	GTTTTAGAGCTAGAAATAGCAAGTTAAAATAAG	79
1501	F1587_323349_323371_11_15_310	GCTCAGTCCTAGGTATAATACTAGTA	ATCACCGCACCAATTGGCCC	GTTTTAGAGCTAGAAATAGCAAGTTAAAATAAG	79
1502	F1588_323454_323476_12_15_310	GCTCAGTCCTAGGTATAATACTAGTA	TTTGACAGCGGAATACGCAC	GTTTTAGAGCTAGAAATAGCAAGTTAAAATAAG	79
1503	F1589_323563_323585_13_15_310	GCTCAGTCCTAGGTATAATACTAGTA	CCACAATCCTGGATGACTAT	GTTTTAGAGCTAGAAATAGCAAGTTAAAATAAG	79
1504	F1590_323646_323668_14_15_310	GCTCAGTCCTAGGTATAATACTAGTA	CTAATCGCGCCAAATTTGAG	GTTTTAGAGCTAGAAATAGCAAGTTAAAATAAG	79
1505	F1592_323808_323830_1_7_311	GCTCAGTCCTAGGTATAATACTAGTA	CTTGCGGTTCAAGTCGCAGC	GTTTTAGAGCTAGAAATAGCAAGTTAAAATAAG	79
1506	F1593_323873_323895_2_7_311	GCTCAGTCCTAGGTATAATACTAGTA	GCGCTGCTGTTGGTTAAGTT	GTTTTAGAGCTAGAAATAGCAAGTTAAAATAAG	79
1507	F1595_324083_324105_4_7_311	GCTCAGTCCTAGGTATAATACTAGTA	TTTCGCCGGATCCCAAACAA	GTTTTAGAGCTAGAAATAGCAAGTTAAAATAAG	79
1508	F1596_324173_324195_5_7_311	GCTCAGTCCTAGGTATAATACTAGTA	AAGAACCACGCCTCCCGATT	GTTTTAGAGCTAGAAATAGCAAGTTAAAATAAG	79
1509	F1597_324273_324295_6_7_311	GCTCAGTCCTAGGTATAATACTAGTA	CGAGTTGCGCTACACGCGGC	GTTTTAGAGCTAGAAATAGCAAGTTAAAATAAG	79
1510	F1598_324363_324385_7_7_311	GCTCAGTCCTAGGTATAATACTAGTA	CAATATCCGCCGTTGAACTG	GTTTTAGAGCTAGAAATAGCAAGTTAAAATAAG	79
1511	F1599_329471_329493_1_21_316	GCTCAGTCCTAGGTATAATACTAGTA	CCTTTTCCCTGCTGTGTGAA	GTTTTAGAGCTAGAAATAGCAAGTTAAAATAAG	79
1512	F1600_329581_329603_2_21_316	GCTCAGTCCTAGGTATAATACTAGTA	CAGCGTGCGGCCAATCCACA	GTTTTAGAGCTAGAAATAGCAAGTTAAAATAAG	79
1513	F1601_329712_329734_3_21_316	GCTCAGTCCTAGGTATAATACTAGTA	AATTCCGGTTTGGATTGTTC	GTTTTAGAGCTAGAAATAGCAAGTTAAAATAAG	79
1514	F1602_329770_329792_4_21_316	GCTCAGTCCTAGGTATAATACTAGTA	CATCAGGTCGATACCGATCC	GTTTTAGAGCTAGAAATAGCAAGTTAAAATAAG	79
1515	F1603_329863_329885_5_21_316	GCTCAGTCCTAGGTATAATACTAGTA	CCAGACCATCGCCTGACGCG	GTTTTAGAGCTAGAAATAGCAAGTTAAAATAAG	79
1516	F1604_329973_329995_6_21_316	GCTCAGTCCTAGGTATAATACTAGTA	AGCGCCGAGCGGATGGTGAG	GTTTTAGAGCTAGAAATAGCAAGTTAAAATAAG	79
1517	F1605_330082_330104_7_21_316	GCTCAGTCCTAGGTATAATACTAGTA	CACACCGATACCGAGCGTAG	GTTTTAGAGCTAGAAATAGCAAGTTAAAATAAG	79
1518	F1606_330178_330200_8_21_316	GCTCAGTCCTAGGTATAATACTAGTA	CGTGGCGATTATCACCGACA	GTTTTAGAGCTAGAAATAGCAAGTTAAAATAAG	79
1519	F1607_330278_330300_9_21_316	GCTCAGTCCTAGGTATAATACTAGTA	CGCCCATAAACAATACGAAC	GTTTTAGAGCTAGAAATAGCAAGTTAAAATAAG	79
1520	F1608_330385_330407_10_21_316	GCTCAGTCCTAGGTATAATACTAGTA	CCACTCAACCGGACGGTCGA	GTTTTAGAGCTAGAAATAGCAAGTTAAAATAAG	79
1521	F1609_330473_330495_11_21_316	GCTCAGTCCTAGGTATAATACTAGTA	GCCCACGCGAGATACGCGCC	GTTTTAGAGCTAGAAATAGCAAGTTAAAATAAG	79
1522	F1610_330596_330618_12_21_316	GCTCAGTCCTAGGTATAATACTAGTA	CGGCAAATGCCGCGCCGCCG	GTTTTAGAGCTAGAAATAGCAAGTTAAAATAAG	79
1523	F1611_330672_330694_13_21_316	GCTCAGTCCTAGGTATAATACTAGTA	GAGGCGCTAAAGGTAAACGC	GTTTTAGAGCTAGAAATAGCAAGTTAAAATAAG	79
1524	F1612_330769_330791_14_21_316	GCTCAGTCCTAGGTATAATACTAGTA	GTTGATATCTTTAAGCTGCG	GTTTTAGAGCTAGAAATAGCAAGTTAAAATAAG	79
1525	F1613_330877_330899_15_21_316	GCTCAGTCCTAGGTATAATACTAGTA	CACCGTGGTGTTTTGCAGCG	GTTTTAGAGCTAGAAATAGCAAGTTAAAATAAG	79
1526	F1614_330977_330999_16_21_316	GCTCAGTCCTAGGTATAATACTAGTA	CGCGGTTGGCACTTTCACGG	GTTTTAGAGCTAGAAATAGCAAGTTAAAATAAG	79
1527	F1615_331074_331096_17_21_316	GCTCAGTCCTAGGTATAATACTAGTA	TGTTTAGTGTAACGCGTGCC	GTTTTAGAGCTAGAAATAGCAAGTTAAAATAAG	79
1528	F1616_331181_331203_18_21_316	GCTCAGTCCTAGGTATAATACTAGTA	GCTGTCCCTCTTCCGGTGGC	GTTTTAGAGCTAGAAATAGCAAGTTAAAATAAG	79
1529	F1617_331269_331291_19_21_316	GCTCAGTCCTAGGTATAATACTAGTA	CCCGGCACCGAATATTGCTG	GTTTTAGAGCTAGAAATAGCAAGTTAAAATAAG	79
1530	F1618_331373_331395_20_21_316	GCTCAGTCCTAGGTATAATACTAGTA	GCTCTTTGCTGTAGTCCATC	GTTTTAGAGCTAGAAATAGCAAGTTAAAATAAG	79
1531	F1619_331464_331486_21_21_316	GCTCAGTCCTAGGTATAATACTAGTA	GGGAACATCACGCTATGGCC	GTTTTAGAGCTAGAAATAGCAAGTTAAAATAAG	79
1532	F1620_332434_332456_1_11_317	GCTCAGTCCTAGGTATAATACTAGTA	TCTTTCTCGGATACGCTACC	GTTTTAGAGCTAGAAATAGCAAGTTAAAATAAG	79
1533	F1622_332623_332645_3_11_317	GCTCAGTCCTAGGTATAATACTAGTA	CCCGTGGCGGATATGATCTC	GTTTTAGAGCTAGAAATAGCAAGTTAAAATAAG	79
1534	F1623_332685_332707_4_11_317	GCTCAGTCCTAGGTATAATACTAGTA	TGGCTTCAGGCGTGACGATA	GTTTTAGAGCTAGAAATAGCAAGTTAAAATAAG	79
1535	F1624_332802_332824_5_11_317	GCTCAGTCCTAGGTATAATACTAGTA	CCGTTTGTGGATGTTCCCAG	GTTTTAGAGCTAGAAATAGCAAGTTAAAATAAG	79
1536	F1625_332888_332910_6_11_317	GCTCAGTCCTAGGTATAATACTAGTA	AGTCTGTTTCATCAGTTGGC	GTTTTAGAGCTAGAAATAGCAAGTTAAAATAAG	79
1537	F1626_333021_333043_7_11_317	GCTCAGTCCTAGGTATAATACTAGTA	CGTTACCTAATTTATTAACC	GTTTTAGAGCTAGAAATAGCAAGTTAAAATAAG	79
1538	F1627_333081_333103_8_11_317	GCTCAGTCCTAGGTATAATACTAGTA	CTTCTGGCGTTACCGGAATA	GTTTTAGAGCTAGAAATAGCAAGTTAAAATAAG	79
1539	F1628_333179_333201_9_11_317	GCTCAGTCCTAGGTATAATACTAGTA	GAACGCCTGCAAGTAACGAT	GTTTTAGAGCTAGAAATAGCAAGTTAAAATAAG	79
1540	F1629_333304_333326_10_11_317	GCTCAGTCCTAGGTATAATACTAGTA	TCCGCCACGATACTCAGACC	GTTTTAGAGCTAGAAATAGCAAGTTAAAATAAG	79
1541	F1630_333403_333425_11_11_317	GCTCAGTCCTAGGTATAATACTAGTA	AATTTATTACCCGGTACTGG	GTTTTAGAGCTAGAAATAGCAAGTTAAAATAAG	79
1542	F1631_335298_335320_1_7_320	GCTCAGTCCTAGGTATAATACTAGTA	GCAGCCAATAAATAGTCGGC	GTTTTAGAGCTAGAAATAGCAAGTTAAAATAAG	79
1543	F1632_335380_335402_2_7_320	GCTCAGTCCTAGGTATAATACTAGTA	CGTTTTCCCCTGACGATCGC	GTTTTAGAGCTAGAAATAGCAAGTTAAAATAAG	79
1544	F1633_335491_335513_3_7_320	GCTCAGTCCTAGGTATAATACTAGTA	AATTAAAAAAGGATTTAAAC	GTTTTAGAGCTAGAAATAGCAAGTTAAAATAAG	79
1545	F1634_335584_335606_4_7_320	GCTCAGTCCTAGGTATAATACTAGTA	CAGGCCGACACCGCCAAAAC	GTTTTAGAGCTAGAAATAGCAAGTTAAAATAAG	79
1546	F1635_335683_335705_5_7_320	GCTCAGTCCTAGGTATAATACTAGTA	CGGCGTCCAGCCTACATGGT	GTTTTAGAGCTAGAAATAGCAAGTTAAAATAAG	79
1547	F1636_335782_335804_6_7_320	GCTCAGTCCTAGGTATAATACTAGTA	TTTATCGGTCAGATGCGGGC	GTTTTAGAGCTAGAAATAGCAAGTTAAAATAAG	79
1548	F1638_335995_336017_1_9_321	GCTCAGTCCTAGGTATAATACTAGTA	GAGTGCGATATTTACCGCTC	GTTTTAGAGCTAGAAATAGCAAGTTAAAATAAG	79
1549	F1639_336026_336048_2_9_321	GCTCAGTCCTAGGTATAATACTAGTA	AAAGCAGCGTCAGCAACTGC	GTTTTAGAGCTAGAAATAGCAAGTTAAAATAAG	79
1550	F1641_336239_336261_4_9_321	GCTCAGTCCTAGGTATAATACTAGTA	GCCACTGTAGCCAGGCGATA	GTTTTAGAGCTAGAAATAGCAAGTTAAAATAAG	79
1551	F1642_336382_336404_5_9_321	GCTCAGTCCTAGGTATAATACTAGTA	GATATTTTGTTTATCGTTTA	GTTTTAGAGCTAGAAATAGCAAGTTAAAATAAG	79
1552	F1643_336443_336465_6_9_321	GCTCAGTCCTAGGTATAATACTAGTA	AATCGTCGGCTGATGGCGTA	GTTTTAGAGCTAGAAATAGCAAGTTAAAATAAG	79
1553	F1644_336565_336587_7_9_321	GCTCAGTCCTAGGTATAATACTAGTA	CGTTATGGCACTTAATAATG	GTTTTAGAGCTAGAAATAGCAAGTTAAAATAAG	79
1554	F1645_336659_336681_8_9_321	GCTCAGTCCTAGGTATAATACTAGTA	TTGCCTGAGTTGCGTTCCCA	GTTTTAGAGCTAGAAATAGCAAGTTAAAATAAG	79
1555	F1646_336739_336761_9_9_321	GCTCAGTCCTAGGTATAATACTAGTA	TTGGCTCAGCGCACAACCAT	GTTTTAGAGCTAGAAATAGCAAGTTAAAATAAG	79
1556	F1647_336802_336824_1_16_322	GCTCAGTCCTAGGTATAATACTAGTA	ACAGAATCAAAATAGGTATT	GTTTTAGAGCTAGAAATAGCAAGTTAAAATAAG	79
1557	F1648_336896_336918_2_16_322	GCTCAGTCCTAGGTATAATACTAGTA	CAGCACGCCTTTATTCATTT	GTTTTAGAGCTAGAAATAGCAAGTTAAAATAAG	79
1558	F1649_337046_337068_3_16_322	GCTCAGTCCTAGGTATAATACTAGTA	GTGCGAGCCGCTTTGCGCTT	GTTTTAGAGCTAGAAATAGCAAGTTAAAATAAG	79
1559	F1650_337082_337104_4_16_322	GCTCAGTCCTAGGTATAATACTAGTA	CTTTTTGGCGCTGCCAATAG	GTTTTAGAGCTAGAAATAGCAAGTTAAAATAAG	79
1560	F1651_337208_337230_5_16_322	GCTCAGTCCTAGGTATAATACTAGTA	ATCTTCAACTGAGACGTTAT	GTTTTAGAGCTAGAAATAGCAAGTTAAAATAAG	79
1561	F1652_337282_337304_6_16_322	GCTCAGTCCTAGGTATAATACTAGTA	ATAATCGCCGTGCCACAGTC	GTTTTAGAGCTAGAAATAGCAAGTTAAAATAAG	79
1562	F1653_337398_337420_7_16_322	GCTCAGTCCTAGGTATAATACTAGTA	CGCCGCCAAATTCATGAATG	GTTTTAGAGCTAGAAATAGCAAGTTAAAATAAG	79
1563	F1654_337493_337515_8_16_322	GCTCAGTCCTAGGTATAATACTAGTA	ATCGTTTTCCAGCATCCCGA	GTTTTAGAGCTAGAAATAGCAAGTTAAAATAAG	79
1564	F1655_337595_337617_9_16_322	GCTCAGTCCTAGGTATAATACTAGTA	GACGACCACCGGCTTGCGGC	GTTTTAGAGCTAGAAATAGCAAGTTAAAATAAG	79
1565	F1656_337679_337701_10_16_322	GCTCAGTCCTAGGTATAATACTAGTA	CGCTTTTAGCGCTGCCTCTT	GTTTTAGAGCTAGAAATAGCAAGTTAAAATAAG	79
1566	F1657_337789_337811_11_16_322	GCTCAGTCCTAGGTATAATACTAGTA	CCACGAATGTATTTCTGCTG	GTTTTAGAGCTAGAAATAGCAAGTTAAAATAAG	79
1567	F1658_337894_337916_12_16_322	GCTCAGTCCTAGGTATAATACTAGTA	TTCAGGCGGAATTCCGGATC	GTTTTAGAGCTAGAAATAGCAAGTTAAAATAAG	79
1568	F1659_337984_338006_13_16_322	GCTCAGTCCTAGGTATAATACTAGTA	GTGGGGTCAATCATCGGGTG	GTTTTAGAGCTAGAAATAGCAAGTTAAAATAAG	79
1569	F1660_338101_338123_14_16_322	GCTCAGTCCTAGGTATAATACTAGTA	GTCTCGATGGTGGAGCCGAC	GTTTTAGAGCTAGAAATAGCAAGTTAAAATAAG	79
1570	F1661_338180_338202_15_16_322	GCTCAGTCCTAGGTATAATACTAGTA	AAGATCGGTACCCAGCACAT	GTTTTAGAGCTAGAAATAGCAAGTTAAAATAAG	79
1571	F1662_338279_338301_16_16_322	GCTCAGTCCTAGGTATAATACTAGTA	AAATTCACGCGCCAGCAATC	GTTTTAGAGCTAGAAATAGCAAGTTAAAATAAG	79
1572	F1663_338330_338352_1_15_323	GCTCAGTCCTAGGTATAATACTAGTA	ATGGTTGGCTAAACAGTGAC	GTTTTAGAGCTAGAAATAGCAAGTTAAAATAAG	79
1573	F1664_338436_338458_2_15_323	GCTCAGTCCTAGGTATAATACTAGTA	TGCATATTGCCCTGCCCCGG	GTTTTAGAGCTAGAAATAGCAAGTTAAAATAAG	79
1574	F1665_338546_338568_3_15_323	GCTCAGTCCTAGGTATAATACTAGTA	CAATCAGCACCGGATGCGAC	GTTTTAGAGCTAGAAATAGCAAGTTAAAATAAG	79
1575	F1666_338626_338648_4_15_323	GCTCAGTCCTAGGTATAATACTAGTA	TTCCCAGGTGATCGGCGGCC	GTTTTAGAGCTAGAAATAGCAAGTTAAAATAAG	79
1576	F1667_338743_338765_5_15_323	GCTCAGTCCTAGGTATAATACTAGTA	CGGCGAGAAGGTGATCTCCC	GTTTTAGAGCTAGAAATAGCAAGTTAAAATAAG	79
1577	F1668_338845_338867_6_15_323	GCTCAGTCCTAGGTATAATACTAGTA	GGTATAAGCGATGTTGCCGT	GTTTTAGAGCTAGAAATAGCAAGTTAAAATAAG	79
1578	F1669_338930_338952_7_15_323	GCTCAGTCCTAGGTATAATACTAGTA	CATCACGCATCCAGTTCAGG	GTTTTAGAGCTAGAAATAGCAAGTTAAAATAAG	79
1579	F1670_339047_339069_8_15_323	GCTCAGTCCTAGGTATAATACTAGTA	TCCCGGCGTTATTGCGGTTA	GTTTTAGAGCTAGAAATAGCAAGTTAAAATAAG	79
1580	F1671_339157_339179_9_15_323	GCTCAGTCCTAGGTATAATACTAGTA	GCCGGAGAAGTAGTCGCTGC	GTTTTAGAGCTAGAAATAGCAAGTTAAAATAAG	79
1581	F1672_339241_339263_10_15_323	GCTCAGTCCTAGGTATAATACTAGTA	ACGCGCCATGGTGGTGACCA	GTTTTAGAGCTAGAAATAGCAAGTTAAAATAAG	79
1582	F1673_339341_339363_11_15_323	GCTCAGTCCTAGGTATAATACTAGTA	GCTTATAACCGGCAAACATC	GTTTTAGAGCTAGAAATAGCAAGTTAAAATAAG	79
1583	F1674_339439_339461_12_15_323	GCTCAGTCCTAGGTATAATACTAGTA	CAGCGCGACGATAGCGGGCG	GTTTTAGAGCTAGAAATAGCAAGTTAAAATAAG	79
1584	F1675_339530_339552_13_15_323	GCTCAGTCCTAGGTATAATACTAGTA	GCAGCGGAATGGTGACGTTG	GTTTTAGAGCTAGAAATAGCAAGTTAAAATAAG	79
1585	F1676_339628_339650_14_15_323	GCTCAGTCCTAGGTATAATACTAGTA	CGCATCTTTATGGGCGATGG	GTTTTAGAGCTAGAAATAGCAAGTTAAAATAAG	79
1586	F1678_340187_340209_1_10_324	GCTCAGTCCTAGGTATAATACTAGTA	GATAATGCTGTTGCCACCAA	GTTTTAGAGCTAGAAATAGCAAGTTAAAATAAG	79
1587	F1679_340265_340287_2_10_324	GCTCAGTCCTAGGTATAATACTAGTA	CAGCATTTCCAGCACCGTAT	GTTTTAGAGCTAGAAATAGCAAGTTAAAATAAG	79
1588	F1680_340365_340387_3_10_324	GCTCAGTCCTAGGTATAATACTAGTA	AGGGCAGCCCTTCGCGCTTG	GTTTTAGAGCTAGAAATAGCAAGTTAAAATAAG	79
1589	F1681_340490_340512_4_10_324	GCTCAGTCCTAGGTATAATACTAGTA	CACCTGAGTCACCACGGTGA	GTTTTAGAGCTAGAAATAGCAAGTTAAAATAAG	79
1590	F1682_340581_340603_5_10_324	GCTCAGTCCTAGGTATAATACTAGTA	CCTTTTGTAATTCGTCACGC	GTTTTAGAGCTAGAAATAGCAAGTTAAAATAAG	79
1591	F1683_340666_340688_6_10_324	GCTCAGTCCTAGGTATAATACTAGTA	TCGACAATACGTTTCGGTTC	GTTTTAGAGCTAGAAATAGCAAGTTAAAATAAG	79
1592	F1684_340785_340807_7_10_324	GCTCAGTCCTAGGTATAATACTAGTA	CGATAACCGCGTCCACGCTT	GTTTTAGAGCTAGAAATAGCAAGTTAAAATAAG	79
1593	F1685_340868_340890_8_10_324	GCTCAGTCCTAGGTATAATACTAGTA	ACACACTTTTTCGACGCCAG	GTTTTAGAGCTAGAAATAGCAAGTTAAAATAAG	79
1594	F1686_340974_340996_9_10_324	GCTCAGTCCTAGGTATAATACTAGTA	TTGGCAACATGCTGCCGGGC	GTTTTAGAGCTAGAAATAGCAAGTTAAAATAAG	79
1595	F1687_341068_341090_10_10_324	GCTCAGTCCTAGGTATAATACTAGTA	GTTTCGCCGCGCAGCGCCGC	GTTTTAGAGCTAGAAATAGCAAGTTAAAATAAG	79
1596	F1688_341142_341164_1_14_325	GCTCAGTCCTAGGTATAATACTAGTA	TCTGGCTCAGAAATTCACGG	GTTTTAGAGCTAGAAATAGCAAGTTAAAATAAG	79
1597	F1689_341237_341259_2_14_325	GCTCAGTCCTAGGTATAATACTAGTA	GTTGTTCGCTTCGCAGTTTA	GTTTTAGAGCTAGAAATAGCAAGTTAAAATAAG	79
1598	F1690_341348_341370_3_14_325	GCTCAGTCCTAGGTATAATACTAGTA	CACGGTCTGGCGCGCCGTGC	GTTTTAGAGCTAGAAATAGCAAGTTAAAATAAG	79
1599	F1691_341426_341448_4_14_325	GCTCAGTCCTAGGTATAATACTAGTA	AGCGTCATAGTGCGGCAGCG	GTTTTAGAGCTAGAAATAGCAAGTTAAAATAAG	79
1600	F1692_341539_341561_5_14_325	GCTCAGTCCTAGGTATAATACTAGTA	TCCTGGATGGTGGTGCCTGC	GTTTTAGAGCTAGAAATAGCAAGTTAAAATAAG	79
1601	F1693_341657_341679_6_14_325	GCTCAGTCCTAGGTATAATACTAGTA	GCAGTGGCTGCGGGCAATGG	GTTTTAGAGCTAGAAATAGCAAGTTAAAATAAG	79
1602	F1694_341771_341793_7_14_325	GCTCAGTCCTAGGTATAATACTAGTA	CAGCAAACCGTGCTGCGGGA	GTTTTAGAGCTAGAAATAGCAAGTTAAAATAAG	79
1603	F1695_341856_341878_8_14_325	GCTCAGTCCTAGGTATAATACTAGTA	CATCAACACTGGTCGGGTCC	GTTTTAGAGCTAGAAATAGCAAGTTAAAATAAG	79
1604	F1696_341949_341971_9_14_325	GCTCAGTCCTAGGTATAATACTAGTA	CTGCCGGAGTGGTTTCGTGC	GTTTTAGAGCTAGAAATAGCAAGTTAAAATAAG	79
1605	F1697_342038_342060_10_14_325	GCTCAGTCCTAGGTATAATACTAGTA	CAGCGCAAAGGCGTGACTGA	GTTTTAGAGCTAGAAATAGCAAGTTAAAATAAG	79
1606	F1698_342128_342150_11_14_325	GCTCAGTCCTAGGTATAATACTAGTA	CGTGCCAATCGGCACCGTCG	GTTTTAGAGCTAGAAATAGCAAGTTAAAATAAG	79
1607	F1699_342232_342254_12_14_325	GCTCAGTCCTAGGTATAATACTAGTA	AGCATGTCGCCCAGACCATA	GTTTTAGAGCTAGAAATAGCAAGTTAAAATAAG	79
1608	F1700_342329_342351_13_14_325	GCTCAGTCCTAGGTATAATACTAGTA	CAGCGGCAATACATCGCCAG	GTTTTAGAGCTAGAAATAGCAAGTTAAAATAAG	79
1609	F1701_342425_342447_14_14_325	GCTCAGTCCTAGGTATAATACTAGTA	GATACGCGCCACCGCCTCGG	GTTTTAGAGCTAGAAATAGCAAGTTAAAATAAG	79
1610	F1702_342912_342934_1_11_326	GCTCAGTCCTAGGTATAATACTAGTA	CGGTTCAAGTGGTTGTTTAG	GTTTTAGAGCTAGAAATAGCAAGTTAAAATAAG	79
1611	F1703_343003_343025_2_11_326	GCTCAGTCCTAGGTATAATACTAGTA	GGACCTGGTGGAGATCGGAA	GTTTTAGAGCTAGAAATAGCAAGTTAAAATAAG	79
1612	F1704_343092_343114_3_11_326	GCTCAGTCCTAGGTATAATACTAGTA	TTTTTCTACCTGATCACCAA	GTTTTAGAGCTAGAAATAGCAAGTTAAAATAAG	79
1613	F1705_343215_343237_4_11_326	GCTCAGTCCTAGGTATAATACTAGTA	CGTCGGCGAGTTATAGGTGC	GTTTTAGAGCTAGAAATAGCAAGTTAAAATAAG	79
1614	F1706_343318_343340_5_11_326	GCTCAGTCCTAGGTATAATACTAGTA	CCGCCGCCAGCTGCTCTTGC	GTTTTAGAGCTAGAAATAGCAAGTTAAAATAAG	79
1615	F1707_343398_343420_6_11_326	GCTCAGTCCTAGGTATAATACTAGTA	GCCCACTTTTTTACCCGGCC	GTTTTAGAGCTAGAAATAGCAAGTTAAAATAAG	79
1616	F1708_343497_343519_7_11_326	GCTCAGTCCTAGGTATAATACTAGTA	TTCGCGTTTTGCCTCAGAAG	GTTTTAGAGCTAGAAATAGCAAGTTAAAATAAG	79
1617	F1709_343625_343647_8_11_326	GCTCAGTCCTAGGTATAATACTAGTA	GTAAAATCGTCGAGATTATG	GTTTTAGAGCTAGAAATAGCAAGTTAAAATAAG	79
1618	F1710_343691_343713_9_11_326	GCTCAGTCCTAGGTATAATACTAGTA	GGCGATTTATGCGGTGTCGC	GTTTTAGAGCTAGAAATAGCAAGTTAAAATAAG	79
1619	F1711_343806_343828_10_11_326	GCTCAGTCCTAGGTATAATACTAGTA	ATCAGCCACGATGCCATGTT	GTTTTAGAGCTAGAAATAGCAAGTTAAAATAAG	79
1620	F1713_344194_344216_1_9_327	GCTCAGTCCTAGGTATAATACTAGTA	TATGGCATCAAATTATTGTG	GTTTTAGAGCTAGAAATAGCAAGTTAAAATAAG	79
1621	F1714_344279_344301_2_9_327	GCTCAGTCCTAGGTATAATACTAGTA	TATATCGACACAGGAAACCA	GTTTTAGAGCTAGAAATAGCAAGTTAAAATAAG	79
1622	F1715_344393_344415_3_9_327	GCTCAGTCCTAGGTATAATACTAGTA	TGACCACTCACAGTCTCGTA	GTTTTAGAGCTAGAAATAGCAAGTTAAAATAAG	79
1623	F1716_344484_344506_4_9_327	GCTCAGTCCTAGGTATAATACTAGTA	CAAACTTAACCGGGTGATCA	GTTTTAGAGCTAGAAATAGCAAGTTAAAATAAG	79
1624	F1717_344606_344628_5_9_327	GCTCAGTCCTAGGTATAATACTAGTA	CTGCACTAATTTCTTAAGCC	GTTTTAGAGCTAGAAATAGCAAGTTAAAATAAG	79
1625	F1718_344676_344698_6_9_327	GCTCAGTCCTAGGTATAATACTAGTA	AAATTCTCAGCAAAGGCATA	GTTTTAGAGCTAGAAATAGCAAGTTAAAATAAG	79
1626	F1719_344826_344848_7_9_327	GCTCAGTCCTAGGTATAATACTAGTA	CCAGTGATTCAGGAAAAACA	GTTTTAGAGCTAGAAATAGCAAGTTAAAATAAG	79
1627	F1720_344953_344975_8_9_327	GCTCAGTCCTAGGTATAATACTAGTA	ATTTTAACGTGCTTATTTAC	GTTTTAGAGCTAGAAATAGCAAGTTAAAATAAG	79
1628	F1721_345412_345434_1_3_328	GCTCAGTCCTAGGTATAATACTAGTA	TCAGAAGAGTTTTGAAAAGT	GTTTTAGAGCTAGAAATAGCAAGTTAAAATAAG	79
1629	F1722_345506_345528_2_3_328	GCTCAGTCCTAGGTATAATACTAGTA	CCTGTGTGGGCTTTTTTCAT	GTTTTAGAGCTAGAAATAGCAAGTTAAAATAAG	79
1630	F1723_345611_345633_3_3_328	GCTCAGTCCTAGGTATAATACTAGTA	ATTTGCCGAATCACGGCCAT	GTTTTAGAGCTAGAAATAGCAAGTTAAAATAAG	79
1631	F1724_346527_346549_1_3_330	GCTCAGTCCTAGGTATAATACTAGTA	AGCGGCATAGACATTGGTAA	GTTTTAGAGCTAGAAATAGCAAGTTAAAATAAG	79
1632	F1725_346617_346639_2_3_330	GCTCAGTCCTAGGTATAATACTAGTA	TGCAGTCGACATTTCATTGC	GTTTTAGAGCTAGAAATAGCAAGTTAAAATAAG	79
1633	F1726_346701_346723_3_3_330	GCTCAGTCCTAGGTATAATACTAGTA	CTTATTGTCAGTTTGACCGG	GTTTTAGAGCTAGAAATAGCAAGTTAAAATAAG	79
1634	F1727_348697_348719_1_9_332	GCTCAGTCCTAGGTATAATACTAGTA	GCAGCGCGAAACGCTTTACC	GTTTTAGAGCTAGAAATAGCAAGTTAAAATAAG	79
1635	F1728_348791_348813_2_9_332	GCTCAGTCCTAGGTATAATACTAGTA	AAGATAAATTGCCTGATATC	GTTTTAGAGCTAGAAATAGCAAGTTAAAATAAG	79
1636	F1729_348887_348909_3_9_332	GCTCAGTCCTAGGTATAATACTAGTA	GTCGGTGATACGGCGAATGT	GTTTTAGAGCTAGAAATAGCAAGTTAAAATAAG	79
1637	F1730_349001_349023_4_9_332	GCTCAGTCCTAGGTATAATACTAGTA	AATATGCAATCCTGCCGCAC	GTTTTAGAGCTAGAAATAGCAAGTTAAAATAAG	79
1638	F1731_349104_349126_5_9_332	GCTCAGTCCTAGGTATAATACTAGTA	TTTTCGCATCCACCGCCGCG	GTTTTAGAGCTAGAAATAGCAAGTTAAAATAAG	79
1639	F1732_349208_349230_6_9_332	GCTCAGTCCTAGGTATAATACTAGTA	CTCGGCACCCGCTTCAACAT	GTTTTAGAGCTAGAAATAGCAAGTTAAAATAAG	79
1640	F1733_349297_349319_7_9_332	GCTCAGTCCTAGGTATAATACTAGTA	TCGGTGATGTTGGCGAGGAT	GTTTTAGAGCTAGAAATAGCAAGTTAAAATAAG	79
1641	F1734_349386_349408_8_9_332	GCTCAGTCCTAGGTATAATACTAGTA	TGGCGCGGAACGCTGAAAGT	GTTTTAGAGCTAGAAATAGCAAGTTAAAATAAG	79
1642	F1735_349487_349509_9_9_332	GCTCAGTCCTAGGTATAATACTAGTA	GCTTTCGTACAGCTCGTTGC	GTTTTAGAGCTAGAAATAGCAAGTTAAAATAAG	79
1643	F1736_350029_350051_1_12_333	GCTCAGTCCTAGGTATAATACTAGTA	TGACATGGGTACTGTTTTGC	GTTTTAGAGCTAGAAATAGCAAGTTAAAATAAG	79
1644	F1737_350112_350134_2_12_333	GCTCAGTCCTAGGTATAATACTAGTA	GTCATTGCCACTTTTACCCA	GTTTTAGAGCTAGAAATAGCAAGTTAAAATAAG	79
1645	F1738_350222_350244_3_12_333	GCTCAGTCCTAGGTATAATACTAGTA	GCGGCGAGTTCGTCACGGGT	GTTTTAGAGCTAGAAATAGCAAGTTAAAATAAG	79
1646	F1739_350312_350334_4_12_333	GCTCAGTCCTAGGTATAATACTAGTA	TCCATCGGGTGCGACGCCGC	GTTTTAGAGCTAGAAATAGCAAGTTAAAATAAG	79
1647	F1740_350418_350440_5_12_333	GCTCAGTCCTAGGTATAATACTAGTA	AAGCGACGCCAGCAGTTTGT	GTTTTAGAGCTAGAAATAGCAAGTTAAAATAAG	79
1648	F1741_350514_350536_6_12_333	GCTCAGTCCTAGGTATAATACTAGTA	ATGCAGGAAGTGACCGCCGA	GTTTTAGAGCTAGAAATAGCAAGTTAAAATAAG	79
1649	F1742_350622_350644_7_12_333	GCTCAGTCCTAGGTATAATACTAGTA	CACCCGACTGGTAAAGGTGG	GTTTTAGAGCTAGAAATAGCAAGTTAAAATAAG	79
1650	F1743_350746_350768_8_12_333	GCTCAGTCCTAGGTATAATACTAGTA	CCGGCGTTTCGTAGCGTTGC	GTTTTAGAGCTAGAAATAGCAAGTTAAAATAAG	79
1651	F1744_350834_350856_9_12_333	GCTCAGTCCTAGGTATAATACTAGTA	GGGTCAGCGATGGTGTAAAC	GTTTTAGAGCTAGAAATAGCAAGTTAAAATAAG	79
1652	F1745_350931_350953_10_12_333	GCTCAGTCCTAGGTATAATACTAGTA	CATCACCGTTTCCAGGCGAT	GTTTTAGAGCTAGAAATAGCAAGTTAAAATAAG	79
1653	F1746_351023_351045_11_12_333	GCTCAGTCCTAGGTATAATACTAGTA	AGTGGTGTGAACATCTCGGT	GTTTTAGAGCTAGAAATAGCAAGTTAAAATAAG	79
1654	F1747_351115_351137_12_12_333	GCTCAGTCCTAGGTATAATACTAGTA	CAACATAATTGGCGGAAGGA	GTTTTAGAGCTAGAAATAGCAAGTTAAAATAAG	79
1655	F1748_351238_351260_1_15_334	GCTCAGTCCTAGGTATAATACTAGTA	TTTCACGATCAAATTCCGGG	GTTTTAGAGCTAGAAATAGCAAGTTAAAATAAG	79
1656	F1749_351321_351343_2_15_334	GCTCAGTCCTAGGTATAATACTAGTA	GTCGAGCAGGCAGTAATGTG	GTTTTAGAGCTAGAAATAGCAAGTTAAAATAAG	79
1657	F1750_351417_351439_3_15_334	GCTCAGTCCTAGGTATAATACTAGTA	GCGCACGCCGTTGGGTACGA	GTTTTAGAGCTAGAAATAGCAAGTTAAAATAAG	79
1658	F1751_351525_351547_4_15_334	GCTCAGTCCTAGGTATAATACTAGTA	GCCCCACTCCGCCGCCAGCC	GTTTTAGAGCTAGAAATAGCAAGTTAAAATAAG	79
1659	F1752_351626_351648_5_15_334	GCTCAGTCCTAGGTATAATACTAGTA	AGCACCTGTTTCATGGTCAA	GTTTTAGAGCTAGAAATAGCAAGTTAAAATAAG	79
1660	F1753_351718_351740_6_15_334	GCTCAGTCCTAGGTATAATACTAGTA	TCACTAACAGAACGTGGTCG	GTTTTAGAGCTAGAAATAGCAAGTTAAAATAAG	79
1661	F1754_351843_351865_7_15_334	GCTCAGTCCTAGGTATAATACTAGTA	GGTGTTCGGCGCATGGCGAT	GTTTTAGAGCTAGAAATAGCAAGTTAAAATAAG	79
1662	F1755_351952_351974_8_15_334	GCTCAGTCCTAGGTATAATACTAGTA	CCGGCGCAGTCAGGGCTGAC	GTTTTAGAGCTAGAAATAGCAAGTTAAAATAAG	79
1663	F1756_352015_352037_9_15_334	GCTCAGTCCTAGGTATAATACTAGTA	AACCGTACGGGCGCTGGAAG	GTTTTAGAGCTAGAAATAGCAAGTTAAAATAAG	79
1664	F1757_352176_352198_10_15_334	GCTCAGTCCTAGGTATAATACTAGTA	ACAGGCTTCGTGGGTGCGAA	GTTTTAGAGCTAGAAATAGCAAGTTAAAATAAG	79
1665	F1758_352223_352245_11_15_334	GCTCAGTCCTAGGTATAATACTAGTA	CGGTCTGCCGGGTTATTGAG	GTTTTAGAGCTAGAAATAGCAAGTTAAAATAAG	79
1666	F1759_352347_352369_12_15_334	GCTCAGTCCTAGGTATAATACTAGTA	GCAATTGATCTTCTCGCGCA	GTTTTAGAGCTAGAAATAGCAAGTTAAAATAAG	79
1667	F1760_352419_352441_13_15_334	GCTCAGTCCTAGGTATAATACTAGTA	AAGGGTAATGGCATTGGCGA	GTTTTAGAGCTAGAAATAGCAAGTTAAAATAAG	79
1668	F1761_352523_352545_14_15_334	GCTCAGTCCTAGGTATAATACTAGTA	TTGAATTTATCGACCAGTTT	GTTTTAGAGCTAGAAATAGCAAGTTAAAATAAG	79
1669	F1762_352618_352640_15_15_334	GCTCAGTCCTAGGTATAATACTAGTA	CATTGACCGGCATCTGTTCC	GTTTTAGAGCTAGAAATAGCAAGTTAAAATAAG	79
1670	F1763_352745_352767_1_19_335	GCTCAGTCCTAGGTATAATACTAGTA	TGCTCGGCCCAGAACTGCTC	GTTTTAGAGCTAGAAATAGCAAGTTAAAATAAG	79
1671	F1764_352823_352845_2_19_335	GCTCAGTCCTAGGTATAATACTAGTA	CAAAACCAACGGGCAAACGG	GTTTTAGAGCTAGAAATAGCAAGTTAAAATAAG	79
1672	F1765_352923_352945_3_19_335	GCTCAGTCCTAGGTATAATACTAGTA	TTCTTCTGTTTCCGAAGAGA	GTTTTAGAGCTAGAAATAGCAAGTTAAAATAAG	79
1673	F1766_353051_353073_4_19_335	GCTCAGTCCTAGGTATAATACTAGTA	ATATGCGCTTCGGCAATCAT	GTTTTAGAGCTAGAAATAGCAAGTTAAAATAAG	79
1674	F1767_353133_353155_5_19_335	GCTCAGTCCTAGGTATAATACTAGTA	TCGCGCCGCCACGCTGTGCG	GTTTTAGAGCTAGAAATAGCAAGTTAAAATAAG	79
1675	F1768_353222_353244_6_19_335	GCTCAGTCCTAGGTATAATACTAGTA	TCGTCGAGCAATTTTTTATA	GTTTTAGAGCTAGAAATAGCAAGTTAAAATAAG	79
1676	F1769_353353_353375_7_19_335	GCTCAGTCCTAGGTATAATACTAGTA	CCCGCGCGCCGATGTGTTGA	GTTTTAGAGCTAGAAATAGCAAGTTAAAATAAG	79
1677	F1770_353406_353428_8_19_335	GCTCAGTCCTAGGTATAATACTAGTA	GGAAGTGTAGAGAATGCAGG	GTTTTAGAGCTAGAAATAGCAAGTTAAAATAAG	79
1678	F1772_353633_353655_10_19_335	GCTCAGTCCTAGGTATAATACTAGTA	ACGCCGCAGTCCGGCCAGGT	GTTTTAGAGCTAGAAATAGCAAGTTAAAATAAG	79
1679	F1773_353709_353731_11_19_335	GCTCAGTCCTAGGTATAATACTAGTA	TTTTTTCAGCACGCGAATGG	GTTTTAGAGCTAGAAATAGCAAGTTAAAATAAG	79
1680	F1774_353810_353832_12_19_335	GCTCAGTCCTAGGTATAATACTAGTA	TTGCTCACCCAACTGGCGGT	GTTTTAGAGCTAGAAATAGCAAGTTAAAATAAG	79
1681	F1775_353921_353943_13_19_335	GCTCAGTCCTAGGTATAATACTAGTA	CCGGGGCTTCCCAGACGCGT	GTTTTAGAGCTAGAAATAGCAAGTTAAAATAAG	79
1682	F1776_354038_354060_14_19_335	GCTCAGTCCTAGGTATAATACTAGTA	TGAATACACCCCGGCGGCAG	GTTTTAGAGCTAGAAATAGCAAGTTAAAATAAG	79
1683	F1777_354114_354136_15_19_335	GCTCAGTCCTAGGTATAATACTAGTA	AAAGGTGGCGTACACCGGGC	GTTTTAGAGCTAGAAATAGCAAGTTAAAATAAG	79
1684	F1778_354207_354229_16_19_335	GCTCAGTCCTAGGTATAATACTAGTA	GCGCGTCCCCAGCCGATGCC	GTTTTAGAGCTAGAAATAGCAAGTTAAAATAAG	79
1685	F1779_354332_354354_17_19_335	GCTCAGTCCTAGGTATAATACTAGTA	TCCAGACTGTCGCTCTCTTT	GTTTTAGAGCTAGAAATAGCAAGTTAAAATAAG	79
1686	F1780_354409_354431_18_19_335	GCTCAGTCCTAGGTATAATACTAGTA	GGCGGCCAAAGTTGCCAATC	GTTTTAGAGCTAGAAATAGCAAGTTAAAATAAG	79
1687	F1781_354524_354546_19_19_335	GCTCAGTCCTAGGTATAATACTAGTA	TCAATGGTCGTCAGATCTCC	GTTTTAGAGCTAGAAATAGCAAGTTAAAATAAG	79
1688	F1782_354945_354967_1_13_336	GCTCAGTCCTAGGTATAATACTAGTA	CCGACTGCGGGACTGGCCCC	GTTTTAGAGCTAGAAATAGCAAGTTAAAATAAG	79
1689	F1783_355022_355044_2_13_336	GCTCAGTCCTAGGTATAATACTAGTA	GCCGCCGGTCCACATACTGG	GTTTTAGAGCTAGAAATAGCAAGTTAAAATAAG	79
1690	F1784_355151_355173_3_13_336	GCTCAGTCCTAGGTATAATACTAGTA	AAGAAGATGAGTGGTCAGGC	GTTTTAGAGCTAGAAATAGCAAGTTAAAATAAG	79
1691	F1785_355271_355293_4_13_336	GCTCAGTCCTAGGTATAATACTAGTA	GGTTGCCTTACCCACCGGAA	GTTTTAGAGCTAGAAATAGCAAGTTAAAATAAG	79
1692	F1786_355325_355347_5_13_336	GCTCAGTCCTAGGTATAATACTAGTA	GGTGACGGTCATCAGTAAAC	GTTTTAGAGCTAGAAATAGCAAGTTAAAATAAG	79
1693	F1787_355424_355446_6_13_336	GCTCAGTCCTAGGTATAATACTAGTA	GCCGTTAACAGCCAGCCACA	GTTTTAGAGCTAGAAATAGCAAGTTAAAATAAG	79
1694	F1788_355553_355575_7_13_336	GCTCAGTCCTAGGTATAATACTAGTA	ACCAAACCGGACAAAGTCAG	GTTTTAGAGCTAGAAATAGCAAGTTAAAATAAG	79
1695	F1790_355754_355776_9_13_336	GCTCAGTCCTAGGTATAATACTAGTA	ATAGAGTGCGTTATCGTTGG	GTTTTAGAGCTAGAAATAGCAAGTTAAAATAAG	79
1696	F1791_355823_355845_10_13_336	GCTCAGTCCTAGGTATAATACTAGTA	AATACCGTTGATTACCGAAA	GTTTTAGAGCTAGAAATAGCAAGTTAAAATAAG	79
1697	F1792_355943_355965_11_13_336	GCTCAGTCCTAGGTATAATACTAGTA	GCGACGGTTCATCAGATAGT	GTTTTAGAGCTAGAAATAGCAAGTTAAAATAAG	79
1698	F1793_356030_356052_12_13_336	GCTCAGTCCTAGGTATAATACTAGTA	GTGGCCTGCAGCAATCCCCA	GTTTTAGAGCTAGAAATAGCAAGTTAAAATAAG	79
1699	F1795_356205_356227_1_13_337	GCTCAGTCCTAGGTATAATACTAGTA	CCCCTCTTCGCCTGGTAACC	GTTTTAGAGCTAGAAATAGCAAGTTAAAATAAG	79
1700	F1796_356280_356302_2_13_337	GCTCAGTCCTAGGTATAATACTAGTA	TTCAGTTATGGGCATCACGC	GTTTTAGAGCTAGAAATAGCAAGTTAAAATAAG	79
1701	F1797_356379_356401_3_13_337	GCTCAGTCCTAGGTATAATACTAGTA	ATTCCAGTTCGGTTGTCCGG	GTTTTAGAGCTAGAAATAGCAAGTTAAAATAAG	79
1702	F1798_356511_356533_4_13_337	GCTCAGTCCTAGGTATAATACTAGTA	ACGCACATGCTGAATGCCGT	GTTTTAGAGCTAGAAATAGCAAGTTAAAATAAG	79
1703	F1799_356606_356628_5_13_337	GCTCAGTCCTAGGTATAATACTAGTA	ACGATTTGCAGATCAATCCA	GTTTTAGAGCTAGAAATAGCAAGTTAAAATAAG	79
1704	F1800_356723_356745_6_13_337	GCTCAGTCCTAGGTATAATACTAGTA	TCACGGGTAAATTCAAAATG	GTTTTAGAGCTAGAAATAGCAAGTTAAAATAAG	79
1705	F1801_356772_356794_7_13_337	GCTCAGTCCTAGGTATAATACTAGTA	GTATTTTTGCGCCAGGGCGA	GTTTTAGAGCTAGAAATAGCAAGTTAAAATAAG	79
1706	F1802_356875_356897_8_13_337	GCTCAGTCCTAGGTATAATACTAGTA	CTCGCGCGCCCATGCCTTCA	GTTTTAGAGCTAGAAATAGCAAGTTAAAATAAG	79
1707	F1803_356976_356998_9_13_337	GCTCAGTCCTAGGTATAATACTAGTA	GTTGGCGACAAAGTTAATAC	GTTTTAGAGCTAGAAATAGCAAGTTAAAATAAG	79
1708	F1804_357084_357106_10_13_337	GCTCAGTCCTAGGTATAATACTAGTA	ACCAAAGCAGACGTTAATGC	GTTTTAGAGCTAGAAATAGCAAGTTAAAATAAG	79
1709	F1805_357187_357209_11_13_337	GCTCAGTCCTAGGTATAATACTAGTA	TCTGCCCGTAGCCCATCAAC	GTTTTAGAGCTAGAAATAGCAAGTTAAAATAAG	79
1710	F1806_357279_357301_12_13_337	GCTCAGTCCTAGGTATAATACTAGTA	CAGGTTGGCGCTGTTTCCGG	GTTTTAGAGCTAGAAATAGCAAGTTAAAATAAG	79
1711	F1807_357387_357409_13_13_337	GCTCAGTCCTAGGTATAATACTAGTA	GGTTTGTGCCGGTTGTGTGC	GTTTTAGAGCTAGAAATAGCAAGTTAAAATAAG	79
1712	F1808_358822_358844_1_7_339	GCTCAGTCCTAGGTATAATACTAGTA	ATGCCTCGCGCTGGAATTTA	GTTTTAGAGCTAGAAATAGCAAGTTAAAATAAG	79
1713	F1809_358911_358933_2_7_339	GCTCAGTCCTAGGTATAATACTAGTA	GACCAGACGGCTGTCGGAGC	GTTTTAGAGCTAGAAATAGCAAGTTAAAATAAG	79
1714	F1810_358999_359021_3_7_339	GCTCAGTCCTAGGTATAATACTAGTA	CGGGTTCCGGCCCGTAGGAA	GTTTTAGAGCTAGAAATAGCAAGTTAAAATAAG	79
1715	F1811_359112_359134_4_7_339	GCTCAGTCCTAGGTATAATACTAGTA	GCACTGACAGCTGGCAATGG	GTTTTAGAGCTAGAAATAGCAAGTTAAAATAAG	79
1716	F1812_359206_359228_5_7_339	GCTCAGTCCTAGGTATAATACTAGTA	TTGACGGTAAATCGGAATGC	GTTTTAGAGCTAGAAATAGCAAGTTAAAATAAG	79
1717	F1813_359299_359321_6_7_339	GCTCAGTCCTAGGTATAATACTAGTA	TCCGCCCCTCTTCGAGCGCC	GTTTTAGAGCTAGAAATAGCAAGTTAAAATAAG	79
1718	F1814_359399_359421_7_7_339	GCTCAGTCCTAGGTATAATACTAGTA	ACGCGAGGATTAGCGGCCAG	GTTTTAGAGCTAGAAATAGCAAGTTAAAATAAG	79
1719	F1815_359509_359531_1_5_340	GCTCAGTCCTAGGTATAATACTAGTA	CAAGATCAAGACGAATATTG	GTTTTAGAGCTAGAAATAGCAAGTTAAAATAAG	79
1720	F1816_359595_359617_2_5_340	GCTCAGTCCTAGGTATAATACTAGTA	TACAAAGGCTTCTGCCAGAC	GTTTTAGAGCTAGAAATAGCAAGTTAAAATAAG	79
1721	F1817_359700_359722_3_5_340	GCTCAGTCCTAGGTATAATACTAGTA	AATCATCTGCAACAGTAGAA	GTTTTAGAGCTAGAAATAGCAAGTTAAAATAAG	79
1722	F1818_359808_359830_4_5_340	GCTCAGTCCTAGGTATAATACTAGTA	CTCATGAACCAACGCTTTCA	GTTTTAGAGCTAGAAATAGCAAGTTAAAATAAG	79
1723	F1819_359893_359915_5_5_340	GCTCAGTCCTAGGTATAATACTAGTA	CCGCACGTTCGCCACCTTCC	GTTTTAGAGCTAGAAATAGCAAGTTAAAATAAG	79
1724	F1820_360031_360053_1_12_341	GCTCAGTCCTAGGTATAATACTAGTA	GGCCCGACGGAGGTGAGCAG	GTTTTAGAGCTAGAAATAGCAAGTTAAAATAAG	79
1725	F1821_360104_360126_2_12_341	GCTCAGTCCTAGGTATAATACTAGTA	CACCGGCAGAGCGGTCAACA	GTTTTAGAGCTAGAAATAGCAAGTTAAAATAAG	79
1726	F1822_360197_360219_3_12_341	GCTCAGTCCTAGGTATAATACTAGTA	GGCAATCAGCAACAGACTGA	GTTTTAGAGCTAGAAATAGCAAGTTAAAATAAG	79
1727	F1823_360319_360341_4_12_341	GCTCAGTCCTAGGTATAATACTAGTA	AACCGCCGTTTAATCACCGA	GTTTTAGAGCTAGAAATAGCAAGTTAAAATAAG	79
1728	F1824_360410_360432_5_12_341	GCTCAGTCCTAGGTATAATACTAGTA	AACTAACCAGGGCGTTATGG	GTTTTAGAGCTAGAAATAGCAAGTTAAAATAAG	79
1729	F1825_360500_360522_6_12_341	GCTCAGTCCTAGGTATAATACTAGTA	GCGGGCGCTTTGCCACCACC	GTTTTAGAGCTAGAAATAGCAAGTTAAAATAAG	79
1730	F1826_360629_360651_7_12_341	GCTCAGTCCTAGGTATAATACTAGTA	GGGTAACCAGGCAATCAGGC	GTTTTAGAGCTAGAAATAGCAAGTTAAAATAAG	79
1731	F1827_360695_360717_8_12_341	GCTCAGTCCTAGGTATAATACTAGTA	AAGCGTCATCAATGCCAGTA	GTTTTAGAGCTAGAAATAGCAAGTTAAAATAAG	79
1732	F1828_360835_360857_9_12_341	GCTCAGTCCTAGGTATAATACTAGTA	CACAATACCGGCAATTGCAT	GTTTTAGAGCTAGAAATAGCAAGTTAAAATAAG	79
1733	F1829_360895_360917_10_12_341	GCTCAGTCCTAGGTATAATACTAGTA	AGCGCCAGCAGCAAACAGAG	GTTTTAGAGCTAGAAATAGCAAGTTAAAATAAG	79
1734	F1830_360998_361020_11_12_341	GCTCAGTCCTAGGTATAATACTAGTA	CAGCACGCCAGAAAACCACG	GTTTTAGAGCTAGAAATAGCAAGTTAAAATAAG	79
1735	F1831_361094_361116_12_12_341	GCTCAGTCCTAGGTATAATACTAGTA	ACGTACTGGTGCAAAACGCA	GTTTTAGAGCTAGAAATAGCAAGTTAAAATAAG	79
1736	F1832_368625_368647_1_17_347	GCTCAGTCCTAGGTATAATACTAGTA	TAACAGCAGGCTGGATGTCA	GTTTTAGAGCTAGAAATAGCAAGTTAAAATAAG	79
1737	F1833_368715_368737_2_17_347	GCTCAGTCCTAGGTATAATACTAGTA	CCAGCACGTCAATGCCCATC	GTTTTAGAGCTAGAAATAGCAAGTTAAAATAAG	79
1738	F1834_368823_368845_3_17_347	GCTCAGTCCTAGGTATAATACTAGTA	GCGGCAGAACATCATCGACC	GTTTTAGAGCTAGAAATAGCAAGTTAAAATAAG	79
1739	F1835_368911_368933_4_17_347	GCTCAGTCCTAGGTATAATACTAGTA	CAGCCAAATTCATCGGTCAT	GTTTTAGAGCTAGAAATAGCAAGTTAAAATAAG	79
1740	F1836_369023_369045_5_17_347	GCTCAGTCCTAGGTATAATACTAGTA	ACTGAAGGCCTCCAGCTCGC	GTTTTAGAGCTAGAAATAGCAAGTTAAAATAAG	79
1741	F1837_369111_369133_6_17_347	GCTCAGTCCTAGGTATAATACTAGTA	CGTCACAGGCTACCAGCCAC	GTTTTAGAGCTAGAAATAGCAAGTTAAAATAAG	79
1742	F1838_369218_369240_7_17_347	GCTCAGTCCTAGGTATAATACTAGTA	CGGCGTACTTAACGGATCGT	GTTTTAGAGCTAGAAATAGCAAGTTAAAATAAG	79
1743	F1839_369328_369350_8_17_347	GCTCAGTCCTAGGTATAATACTAGTA	AGCTGCTCTTCGGTTTCTCC	GTTTTAGAGCTAGAAATAGCAAGTTAAAATAAG	79
1744	F1840_369423_369445_9_17_347	GCTCAGTCCTAGGTATAATACTAGTA	CGTTGTGGGTGTAGACACGC	GTTTTAGAGCTAGAAATAGCAAGTTAAAATAAG	79
1745	F1841_369511_369533_10_17_347	GCTCAGTCCTAGGTATAATACTAGTA	TAGCCCTGCCCCTGCCATAC	GTTTTAGAGCTAGAAATAGCAAGTTAAAATAAG	79
1746	F1842_369620_369642_11_17_347	GCTCAGTCCTAGGTATAATACTAGTA	ATCGCGACGTTCTTGTTGAT	GTTTTAGAGCTAGAAATAGCAAGTTAAAATAAG	79
1747	F1843_369734_369756_12_17_347	GCTCAGTCCTAGGTATAATACTAGTA	CGGCAGATAATTCAACAGCC	GTTTTAGAGCTAGAAATAGCAAGTTAAAATAAG	79
1748	F1844_369850_369872_13_17_347	GCTCAGTCCTAGGTATAATACTAGTA	TGAATAAACATCTTGCCGAC	GTTTTAGAGCTAGAAATAGCAAGTTAAAATAAG	79
1749	F1845_369961_369983_14_17_347	GCTCAGTCCTAGGTATAATACTAGTA	TCGTCGCTCATCCCCCACAG	GTTTTAGAGCTAGAAATAGCAAGTTAAAATAAG	79
1750	F1846_370033_370055_15_17_347	GCTCAGTCCTAGGTATAATACTAGTA	GCGGTATGAATTTGCACTTC	GTTTTAGAGCTAGAAATAGCAAGTTAAAATAAG	79
1751	F1847_370152_370174_16_17_347	GCTCAGTCCTAGGTATAATACTAGTA	TGGCGGCAACAAAGCGATCC	GTTTTAGAGCTAGAAATAGCAAGTTAAAATAAG	79
1752	F1848_370235_370257_17_17_347	GCTCAGTCCTAGGTATAATACTAGTA	AGAAACGTCGGCATCAGGGC	GTTTTAGAGCTAGAAATAGCAAGTTAAAATAAG	79
1753	F1849_370302_370324_1_10_348	GCTCAGTCCTAGGTATAATACTAGTA	ATACCCCACCAGCGGCGAGT	GTTTTAGAGCTAGAAATAGCAAGTTAAAATAAG	79
1754	F1850_370377_370399_2_10_348	GCTCAGTCCTAGGTATAATACTAGTA	GAATGCCGCAATACGCTCGC	GTTTTAGAGCTAGAAATAGCAAGTTAAAATAAG	79
1755	F1851_370529_370551_3_10_348	GCTCAGTCCTAGGTATAATACTAGTA	TCCGCCAGCTCCACAGGCAC	GTTTTAGAGCTAGAAATAGCAAGTTAAAATAAG	79
1756	F1852_370593_370615_4_10_348	GCTCAGTCCTAGGTATAATACTAGTA	CACCTGCATACAGTAAGAAA	GTTTTAGAGCTAGAAATAGCAAGTTAAAATAAG	79
1757	F1853_370679_370701_5_10_348	GCTCAGTCCTAGGTATAATACTAGTA	GCGACACCGTTGATGAACAC	GTTTTAGAGCTAGAAATAGCAAGTTAAAATAAG	79
1758	F1854_370789_370811_6_10_348	GCTCAGTCCTAGGTATAATACTAGTA	GGGAAAGCCCACCGGAACCC	GTTTTAGAGCTAGAAATAGCAAGTTAAAATAAG	79
1759	F1855_370889_370911_7_10_348	GCTCAGTCCTAGGTATAATACTAGTA	CGCAATTCGCGCTCACTGGC	GTTTTAGAGCTAGAAATAGCAAGTTAAAATAAG	79
1760	F1856_370978_371000_8_10_348	GCTCAGTCCTAGGTATAATACTAGTA	TGAACTGGTTATCCCAAATC	GTTTTAGAGCTAGAAATAGCAAGTTAAAATAAG	79
1761	F1857_371097_371119_9_10_348	GCTCAGTCCTAGGTATAATACTAGTA	AGCGGCAAAAGCGGCGACCC	GTTTTAGAGCTAGAAATAGCAAGTTAAAATAAG	79
1762	F1858_371184_371206_10_10_348	GCTCAGTCCTAGGTATAATACTAGTA	GGCGCTTAACGAGCCAAATC	GTTTTAGAGCTAGAAATAGCAAGTTAAAATAAG	79
1763	F1859_371251_371273_1_9_349	GCTCAGTCCTAGGTATAATACTAGTA	CTGGTGGCGGCTTCGGTTTG	GTTTTAGAGCTAGAAATAGCAAGTTAAAATAAG	79
1764	F1860_371348_371370_2_9_349	GCTCAGTCCTAGGTATAATACTAGTA	GGAACCATGCAGCAGGACAA	GTTTTAGAGCTAGAAATAGCAAGTTAAAATAAG	79
1765	F1861_371445_371467_3_9_349	GCTCAGTCCTAGGTATAATACTAGTA	CCCAACCCGGACAATCCAGC	GTTTTAGAGCTAGAAATAGCAAGTTAAAATAAG	79
1766	F1862_371555_371577_4_9_349	GCTCAGTCCTAGGTATAATACTAGTA	GTTGCCCAGCAGGTGGATTT	GTTTTAGAGCTAGAAATAGCAAGTTAAAATAAG	79
1767	F1863_371683_371705_5_9_349	GCTCAGTCCTAGGTATAATACTAGTA	TTAATACCTTCGGTTGGCAT	GTTTTAGAGCTAGAAATAGCAAGTTAAAATAAG	79
1768	F1864_371745_371767_6_9_349	GCTCAGTCCTAGGTATAATACTAGTA	AGATATCCATCATCAGCTTC	GTTTTAGAGCTAGAAATAGCAAGTTAAAATAAG	79
1769	F1865_371844_371866_7_9_349	GCTCAGTCCTAGGTATAATACTAGTA	GGCTCTTAACGAAGTTTTCC	GTTTTAGAGCTAGAAATAGCAAGTTAAAATAAG	79
1770	F1866_371955_371977_8_9_349	GCTCAGTCCTAGGTATAATACTAGTA	CCGCATCCATCGGCACAAAG	GTTTTAGAGCTAGAAATAGCAAGTTAAAATAAG	79
1771	F1867_372059_372081_9_9_349	GCTCAGTCCTAGGTATAATACTAGTA	CACCAGTTGATTGAAAGCGT	GTTTTAGAGCTAGAAATAGCAAGTTAAAATAAG	79
1772	F1868_372156_372178_1_9_350	GCTCAGTCCTAGGTATAATACTAGTA	CTTCGCCCTGCTCTGCGGCG	GTTTTAGAGCTAGAAATAGCAAGTTAAAATAAG	79
1773	F1869_372233_372255_2_9_350	GCTCAGTCCTAGGTATAATACTAGTA	TTGCACATTTATGTGCTGAA	GTTTTAGAGCTAGAAATAGCAAGTTAAAATAAG	79
1774	F1870_372343_372365_3_9_350	GCTCAGTCCTAGGTATAATACTAGTA	GCAAATAACGTCCCAAAATC	GTTTTAGAGCTAGAAATAGCAAGTTAAAATAAG	79
1775	F1871_372418_372440_4_9_350	GCTCAGTCCTAGGTATAATACTAGTA	GCGATCTCCGCTTCAATGCG	GTTTTAGAGCTAGAAATAGCAAGTTAAAATAAG	79
1776	F1872_372517_372539_5_9_350	GCTCAGTCCTAGGTATAATACTAGTA	CTCCCCACCACTTCCAGCGC	GTTTTAGAGCTAGAAATAGCAAGTTAAAATAAG	79
1777	F1873_372619_372641_6_9_350	GCTCAGTCCTAGGTATAATACTAGTA	AACCCCGCCGGACGTTGCGC	GTTTTAGAGCTAGAAATAGCAAGTTAAAATAAG	79
1778	F1874_372724_372746_7_9_350	GCTCAGTCCTAGGTATAATACTAGTA	AGCCAGACGGCCGCATTAAG	GTTTTAGAGCTAGAAATAGCAAGTTAAAATAAG	79
1779	F1875_372817_372839_8_9_350	GCTCAGTCCTAGGTATAATACTAGTA	CCCGCATTCACCGCCACCAT	GTTTTAGAGCTAGAAATAGCAAGTTAAAATAAG	79
1780	F1877_372940_372962_1_10_351	GCTCAGTCCTAGGTATAATACTAGTA	AATGTTGCCAGAACCGATAA	GTTTTAGAGCTAGAAATAGCAAGTTAAAATAAG	79
1781	F1878_373035_373057_2_10_351	GCTCAGTCCTAGGTATAATACTAGTA	CGCGCCAGACCGTCGGACTG	GTTTTAGAGCTAGAAATAGCAAGTTAAAATAAG	79
1782	F1879_373153_373175_3_10_351	GCTCAGTCCTAGGTATAATACTAGTA	TTTCACATGAGCACCGGCGC	GTTTTAGAGCTAGAAATAGCAAGTTAAAATAAG	79
1783	F1880_373223_373245_4_10_351	GCTCAGTCCTAGGTATAATACTAGTA	GGCCGATGGCAGCAGGCGTC	GTTTTAGAGCTAGAAATAGCAAGTTAAAATAAG	79
1784	F1881_373324_373346_5_10_351	GCTCAGTCCTAGGTATAATACTAGTA	TGCCGCCACCATTGGAATGG	GTTTTAGAGCTAGAAATAGCAAGTTAAAATAAG	79
1785	F1882_373426_373448_6_10_351	GCTCAGTCCTAGGTATAATACTAGTA	TTCCGTAAATTCATCGATAT	GTTTTAGAGCTAGAAATAGCAAGTTAAAATAAG	79
1786	F1883_373524_373546_7_10_351	GCTCAGTCCTAGGTATAATACTAGTA	GTGTCACGCATCATCAACGG	GTTTTAGAGCTAGAAATAGCAAGTTAAAATAAG	79
1787	F1884_373632_373654_8_10_351	GCTCAGTCCTAGGTATAATACTAGTA	CGCTGTTTCAGGCGATAACC	GTTTTAGAGCTAGAAATAGCAAGTTAAAATAAG	79
1788	F1885_373770_373792_9_10_351	GCTCAGTCCTAGGTATAATACTAGTA	TCGAGGTTGCCCGCATAGGC	GTTTTAGAGCTAGAAATAGCAAGTTAAAATAAG	79
1789	F1886_373834_373856_10_10_351	GCTCAGTCCTAGGTATAATACTAGTA	TGCCTTGCGCGCCAGTGACT	GTTTTAGAGCTAGAAATAGCAAGTTAAAATAAG	79
1790	F1887_373923_373945_1_11_352	GCTCAGTCCTAGGTATAATACTAGTA	CAGCGAATACTGATGACGAA	GTTTTAGAGCTAGAAATAGCAAGTTAAAATAAG	79
1791	F1888_373983_374005_2_11_352	GCTCAGTCCTAGGTATAATACTAGTA	CACTTCAATCGAATCCACGC	GTTTTAGAGCTAGAAATAGCAAGTTAAAATAAG	79
1792	F1889_374106_374128_3_11_352	GCTCAGTCCTAGGTATAATACTAGTA	CAGCAACAACGTCGCGATTT	GTTTTAGAGCTAGAAATAGCAAGTTAAAATAAG	79
1793	F1890_374208_374230_4_11_352	GCTCAGTCCTAGGTATAATACTAGTA	CTGGGCGGAAACATCAGCTT	GTTTTAGAGCTAGAAATAGCAAGTTAAAATAAG	79
1794	F1891_374287_374309_5_11_352	GCTCAGTCCTAGGTATAATACTAGTA	GATTCTCCGGCGTGGTCATA	GTTTTAGAGCTAGAAATAGCAAGTTAAAATAAG	79
1795	F1892_374398_374420_6_11_352	GCTCAGTCCTAGGTATAATACTAGTA	TCAGGGCGCGGAAACGGTCA	GTTTTAGAGCTAGAAATAGCAAGTTAAAATAAG	79
1796	F1893_374470_374492_7_11_352	GCTCAGTCCTAGGTATAATACTAGTA	AGTTCGCCACGCCAAGACTC	GTTTTAGAGCTAGAAATAGCAAGTTAAAATAAG	79
1797	F1894_374570_374592_8_11_352	GCTCAGTCCTAGGTATAATACTAGTA	GCGGCAATAAACACTTCCAG	GTTTTAGAGCTAGAAATAGCAAGTTAAAATAAG	79
1798	F1895_374681_374703_9_11_352	GCTCAGTCCTAGGTATAATACTAGTA	GTTTCGCGATCGACTCGTAC	GTTTTAGAGCTAGAAATAGCAAGTTAAAATAAG	79
1799	F1896_374815_374837_10_11_352	GCTCAGTCCTAGGTATAATACTAGTA	CCTCCTGGCCGCCAACCATC	GTTTTAGAGCTAGAAATAGCAAGTTAAAATAAG	79
1800	F1898_375472_375494_1_13_353	GCTCAGTCCTAGGTATAATACTAGTA	GCGGGATGAAGATGATGAAG	GTTTTAGAGCTAGAAATAGCAAGTTAAAATAAG	79
1801	F1899_375583_375605_2_13_353	GCTCAGTCCTAGGTATAATACTAGTA	TTTATCGAGTGCGAAAGCCT	GTTTTAGAGCTAGAAATAGCAAGTTAAAATAAG	79
1802	F1900_375683_375705_3_13_353	GCTCAGTCCTAGGTATAATACTAGTA	AAATGCGCTTGCGACCATAA	GTTTTAGAGCTAGAAATAGCAAGTTAAAATAAG	79
1803	F1901_375767_375789_4_13_353	GCTCAGTCCTAGGTATAATACTAGTA	GCCGCGCAAAGACCAGTGAG	GTTTTAGAGCTAGAAATAGCAAGTTAAAATAAG	79
1804	F1902_375884_375906_5_13_353	GCTCAGTCCTAGGTATAATACTAGTA	TGGGAACACCGCAATACATC	GTTTTAGAGCTAGAAATAGCAAGTTAAAATAAG	79
1805	F1903_375990_376012_6_13_353	GCTCAGTCCTAGGTATAATACTAGTA	AATAGCGGCACCAGAATCAA	GTTTTAGAGCTAGAAATAGCAAGTTAAAATAAG	79
1806	F1904_376065_376087_7_13_353	GCTCAGTCCTAGGTATAATACTAGTA	GCAAATAAGGCACGCAGTGG	GTTTTAGAGCTAGAAATAGCAAGTTAAAATAAG	79
1807	F1905_376173_376195_8_13_353	GCTCAGTCCTAGGTATAATACTAGTA	CCTTGCTCCACCAAAAGTAG	GTTTTAGAGCTAGAAATAGCAAGTTAAAATAAG	79
1808	F1906_376293_376315_9_13_353	GCTCAGTCCTAGGTATAATACTAGTA	ATCAGTAGCGACATGGTTAC	GTTTTAGAGCTAGAAATAGCAAGTTAAAATAAG	79
1809	F1907_376435_376457_10_13_353	GCTCAGTCCTAGGTATAATACTAGTA	ACTGTAAAACAACGGTGCCA	GTTTTAGAGCTAGAAATAGCAAGTTAAAATAAG	79
1810	F1908_376466_376488_11_13_353	GCTCAGTCCTAGGTATAATACTAGTA	CTGTTCCCACACCTGTTGCG	GTTTTAGAGCTAGAAATAGCAAGTTAAAATAAG	79
1811	F1909_376579_376601_12_13_353	GCTCAGTCCTAGGTATAATACTAGTA	AAGAATACCCGGTGCAGAAG	GTTTTAGAGCTAGAAATAGCAAGTTAAAATAAG	79
1812	F1911_376785_376807_1_6_354	GCTCAGTCCTAGGTATAATACTAGTA	TTTGAGCAACTGCTCTTGTA	GTTTTAGAGCTAGAAATAGCAAGTTAAAATAAG	79
1813	F1913_377011_377033_3_6_354	GCTCAGTCCTAGGTATAATACTAGTA	CGCCATTGGCAATGGTGATT	GTTTTAGAGCTAGAAATAGCAAGTTAAAATAAG	79
1814	F1914_377130_377152_4_6_354	GCTCAGTCCTAGGTATAATACTAGTA	ATTGTTATCGACCAACAAGC	GTTTTAGAGCTAGAAATAGCAAGTTAAAATAAG	79
1815	F1915_377177_377199_5_6_354	GCTCAGTCCTAGGTATAATACTAGTA	ATTTTATCGGCAACGCTGGC	GTTTTAGAGCTAGAAATAGCAAGTTAAAATAAG	79
1816	F1916_377277_377299_6_6_354	GCTCAGTCCTAGGTATAATACTAGTA	ATCATCAGGCACTTTGAAGT	GTTTTAGAGCTAGAAATAGCAAGTTAAAATAAG	79
1817	F1917_385263_385285_1_10_365	GCTCAGTCCTAGGTATAATACTAGTA	AAAAGCGATGAATGCCAGTG	GTTTTAGAGCTAGAAATAGCAAGTTAAAATAAG	79
1818	F1918_385334_385356_2_10_365	GCTCAGTCCTAGGTATAATACTAGTA	TCGGCCTGAGCCACTTTCGC	GTTTTAGAGCTAGAAATAGCAAGTTAAAATAAG	79
1819	F1919_385462_385484_3_10_365	GCTCAGTCCTAGGTATAATACTAGTA	CCGCTAACGGGCTGGAACCG	GTTTTAGAGCTAGAAATAGCAAGTTAAAATAAG	79
1820	F1920_385545_385567_4_10_365	GCTCAGTCCTAGGTATAATACTAGTA	TTTCTTTACCACCAGCGCTT	GTTTTAGAGCTAGAAATAGCAAGTTAAAATAAG	79
1821	F1921_385639_385661_5_10_365	GCTCAGTCCTAGGTATAATACTAGTA	AGTGTTTCAGTGCCGCCAGC	GTTTTAGAGCTAGAAATAGCAAGTTAAAATAAG	79
1822	F1922_385763_385785_6_10_365	GCTCAGTCCTAGGTATAATACTAGTA	TTTTCCAGGGCGTTAACCGC	GTTTTAGAGCTAGAAATAGCAAGTTAAAATAAG	79
1823	F1923_385835_385857_7_10_365	GCTCAGTCCTAGGTATAATACTAGTA	ACCACCCAGACGTCCAGCGT	GTTTTAGAGCTAGAAATAGCAAGTTAAAATAAG	79
1824	F1924_385945_385967_8_10_365	GCTCAGTCCTAGGTATAATACTAGTA	GCTGTTTCAGCCACACGTCT	GTTTTAGAGCTAGAAATAGCAAGTTAAAATAAG	79
1825	F1925_386043_386065_9_10_365	GCTCAGTCCTAGGTATAATACTAGTA	TTGTTGCTGCGGCGTCAGAT	GTTTTAGAGCTAGAAATAGCAAGTTAAAATAAG	79
1826	F1926_386140_386162_10_10_365	GCTCAGTCCTAGGTATAATACTAGTA	TGTAATCATTCGCTACAGCC	GTTTTAGAGCTAGAAATAGCAAGTTAAAATAAG	79
1827	F1927_386232_386254_1_8_366	GCTCAGTCCTAGGTATAATACTAGTA	TGCCGGTTTGCCGCCATAAT	GTTTTAGAGCTAGAAATAGCAAGTTAAAATAAG	79
1828	F1928_386309_386331_2_8_366	GCTCAGTCCTAGGTATAATACTAGTA	GTGGTTTTACCGCAGCCGGA	GTTTTAGAGCTAGAAATAGCAAGTTAAAATAAG	79
1829	F1929_386408_386430_3_8_366	GCTCAGTCCTAGGTATAATACTAGTA	ACTACGCCACGCTCTGCTCC	GTTTTAGAGCTAGAAATAGCAAGTTAAAATAAG	79
1830	F1930_386536_386558_4_8_366	GCTCAGTCCTAGGTATAATACTAGTA	GCCCCACTTTTTTCAGCATC	GTTTTAGAGCTAGAAATAGCAAGTTAAAATAAG	79
1831	F1931_386645_386667_5_8_366	GCTCAGTCCTAGGTATAATACTAGTA	TCGTCGAGTAATAACAGCTG	GTTTTAGAGCTAGAAATAGCAAGTTAAAATAAG	79
1832	F1932_386712_386734_6_8_366	GCTCAGTCCTAGGTATAATACTAGTA	CTGCCAGAGTTTCAGCAGCA	GTTTTAGAGCTAGAAATAGCAAGTTAAAATAAG	79
1833	F1933_386817_386839_7_8_366	GCTCAGTCCTAGGTATAATACTAGTA	CTCCAGCACACGGCCAGGGC	GTTTTAGAGCTAGAAATAGCAAGTTAAAATAAG	79
1834	F1934_386919_386941_8_8_366	GCTCAGTCCTAGGTATAATACTAGTA	GCTTAAAACATATTCGCGCA	GTTTTAGAGCTAGAAATAGCAAGTTAAAATAAG	79
1835	F1935_387025_387047_1_9_367	GCTCAGTCCTAGGTATAATACTAGTA	AAGGTCACCTGACGCGAGAG	GTTTTAGAGCTAGAAATAGCAAGTTAAAATAAG	79
1836	F1936_387077_387099_2_9_367	GCTCAGTCCTAGGTATAATACTAGTA	CGTCGCCACCGTCCACCATA	GTTTTAGAGCTAGAAATAGCAAGTTAAAATAAG	79
1837	F1937_387172_387194_3_9_367	GCTCAGTCCTAGGTATAATACTAGTA	GTGGCGTCCATAAAGCCTTG	GTTTTAGAGCTAGAAATAGCAAGTTAAAATAAG	79
1838	F1938_387294_387316_4_9_367	GCTCAGTCCTAGGTATAATACTAGTA	CCAGAATGCCGCGTACCGTA	GTTTTAGAGCTAGAAATAGCAAGTTAAAATAAG	79
1839	F1939_387398_387420_5_9_367	GCTCAGTCCTAGGTATAATACTAGTA	ATAGATCAGTAAGATCTTCG	GTTTTAGAGCTAGAAATAGCAAGTTAAAATAAG	79
1840	F1940_387494_387516_6_9_367	GCTCAGTCCTAGGTATAATACTAGTA	GCTGGCACCCAGCGACTGGG	GTTTTAGAGCTAGAAATAGCAAGTTAAAATAAG	79
1841	F1941_387572_387594_7_9_367	GCTCAGTCCTAGGTATAATACTAGTA	CCCCAGACCAATACGTAATC	GTTTTAGAGCTAGAAATAGCAAGTTAAAATAAG	79
1842	F1942_387728_387750_8_9_367	GCTCAGTCCTAGGTATAATACTAGTA	CAGACCCAGTTCTAAAAGAA	GTTTTAGAGCTAGAAATAGCAAGTTAAAATAAG	79
1843	F1943_387817_387839_1_9_368	GCTCAGTCCTAGGTATAATACTAGTA	GCCGATATACGGCCCCAGCG	GTTTTAGAGCTAGAAATAGCAAGTTAAAATAAG	79
1844	F1944_387902_387924_2_9_368	GCTCAGTCCTAGGTATAATACTAGTA	CCTGATGGCGCAGCACCGCA	GTTTTAGAGCTAGAAATAGCAAGTTAAAATAAG	79
1845	F1945_388004_388026_3_9_368	GCTCAGTCCTAGGTATAATACTAGTA	CTTCGGCATGCGGGTAAACA	GTTTTAGAGCTAGAAATAGCAAGTTAAAATAAG	79
1846	F1946_388116_388138_4_9_368	GCTCAGTCCTAGGTATAATACTAGTA	GCCAGAATCGCCCCTGCGGG	GTTTTAGAGCTAGAAATAGCAAGTTAAAATAAG	79
1847	F1947_388195_388217_5_9_368	GCTCAGTCCTAGGTATAATACTAGTA	GGGAACAGAGAGCGCCTCAT	GTTTTAGAGCTAGAAATAGCAAGTTAAAATAAG	79
1848	F1948_388337_388359_6_9_368	GCTCAGTCCTAGGTATAATACTAGTA	CCACCGGATGTAGCAACGGC	GTTTTAGAGCTAGAAATAGCAAGTTAAAATAAG	79
1849	F1949_388453_388475_7_9_368	GCTCAGTCCTAGGTATAATACTAGTA	GGCAAACAAAAAACTTAACA	GTTTTAGAGCTAGAAATAGCAAGTTAAAATAAG	79
1850	F1950_388518_388540_8_9_368	GCTCAGTCCTAGGTATAATACTAGTA	TCCCAAATCGCAATATCATT	GTTTTAGAGCTAGAAATAGCAAGTTAAAATAAG	79
1851	F1951_388613_388635_9_9_368	GCTCAGTCCTAGGTATAATACTAGTA	GATAAAACGGTTTATCCCCA	GTTTTAGAGCTAGAAATAGCAAGTTAAAATAAG	79
1852	F1952_390258_390280_1_15_370	GCTCAGTCCTAGGTATAATACTAGTA	TACTACAAGTTTCTTTTTCC	GTTTTAGAGCTAGAAATAGCAAGTTAAAATAAG	79
1853	F1953_390365_390387_2_15_370	GCTCAGTCCTAGGTATAATACTAGTA	TCCCAATCAAGTGCTGTAAC	GTTTTAGAGCTAGAAATAGCAAGTTAAAATAAG	79
1854	F1954_390459_390481_3_15_370	GCTCAGTCCTAGGTATAATACTAGTA	GGACTGATCGAAATCACCAT	GTTTTAGAGCTAGAAATAGCAAGTTAAAATAAG	79
1855	F1955_390608_390630_4_15_370	GCTCAGTCCTAGGTATAATACTAGTA	AAACGATCATAATAACCGCC	GTTTTAGAGCTAGAAATAGCAAGTTAAAATAAG	79
1856	F1956_390798_390820_6_15_370	GCTCAGTCCTAGGTATAATACTAGTA	AAATGTCTCATTTGTGTGCT	GTTTTAGAGCTAGAAATAGCAAGTTAAAATAAG	79
1857	F1957_390876_390898_7_15_370	GCTCAGTCCTAGGTATAATACTAGTA	ACCTGCAACGCGGGAGTTAT	GTTTTAGAGCTAGAAATAGCAAGTTAAAATAAG	79
1858	F1958_390984_391006_8_15_370	GCTCAGTCCTAGGTATAATACTAGTA	ATTTGAACCCGAAGTCACTG	GTTTTAGAGCTAGAAATAGCAAGTTAAAATAAG	79
1859	F1959_391064_391086_9_15_370	GCTCAGTCCTAGGTATAATACTAGTA	CCCGGGCCAGCATAATCACT	GTTTTAGAGCTAGAAATAGCAAGTTAAAATAAG	79
1860	F1960_391179_391201_10_15_370	GCTCAGTCCTAGGTATAATACTAGTA	ACTATTCCAGGTGCTGGTAA	GTTTTAGAGCTAGAAATAGCAAGTTAAAATAAG	79
1861	F1961_391251_391273_11_15_370	GCTCAGTCCTAGGTATAATACTAGTA	ATCATCAGTCCAACCCCCGT	GTTTTAGAGCTAGAAATAGCAAGTTAAAATAAG	79
1862	F1962_391387_391409_12_15_370	GCTCAGTCCTAGGTATAATACTAGTA	CATATGTTGCATCAGGAGTA	GTTTTAGAGCTAGAAATAGCAAGTTAAAATAAG	79
1863	F1963_391512_391534_13_15_370	GCTCAGTCCTAGGTATAATACTAGTA	AACTGTCAAGGTATCAACGA	GTTTTAGAGCTAGAAATAGCAAGTTAAAATAAG	79
1864	F1965_391662_391684_15_15_370	GCTCAGTCCTAGGTATAATACTAGTA	GGTCAACGCAACAGTACTGT	GTTTTAGAGCTAGAAATAGCAAGTTAAAATAAG	79
1865	F1966_392975_392997_1_15_371	GCTCAGTCCTAGGTATAATACTAGTA	CGGTGATAGTATTGGCGTAC	GTTTTAGAGCTAGAAATAGCAAGTTAAAATAAG	79
1866	F1967_393076_393098_2_15_371	GCTCAGTCCTAGGTATAATACTAGTA	ATGGTCAGCGATGTTGCCGC	GTTTTAGAGCTAGAAATAGCAAGTTAAAATAAG	79
1867	F1968_393173_393195_3_15_371	GCTCAGTCCTAGGTATAATACTAGTA	ACTTGGAAGTATCCCAGGTA	GTTTTAGAGCTAGAAATAGCAAGTTAAAATAAG	79
1868	F1969_393319_393341_4_15_371	GCTCAGTCCTAGGTATAATACTAGTA	GATACGAACTTTGTAGTTAC	GTTTTAGAGCTAGAAATAGCAAGTTAAAATAAG	79
1869	F1970_393424_393446_5_15_371	GCTCAGTCCTAGGTATAATACTAGTA	AGCTTTGTTAGCAGCAGAGA	GTTTTAGAGCTAGAAATAGCAAGTTAAAATAAG	79
1870	F1971_393490_393512_6_15_371	GCTCAGTCCTAGGTATAATACTAGTA	CTCCATCTGTTGCAGAACAA	GTTTTAGAGCTAGAAATAGCAAGTTAAAATAAG	79
1871	F1972_393572_393594_7_15_371	GCTCAGTCCTAGGTATAATACTAGTA	TACCAACGGTGTCTTGTTCC	GTTTTAGAGCTAGAAATAGCAAGTTAAAATAAG	79
1872	F1973_393685_393707_8_15_371	GCTCAGTCCTAGGTATAATACTAGTA	AACATCCTGATCATAGTTGA	GTTTTAGAGCTAGAAATAGCAAGTTAAAATAAG	79
1873	F1974_393806_393828_9_15_371	GCTCAGTCCTAGGTATAATACTAGTA	CTTGATCCACCTGACCAGAA	GTTTTAGAGCTAGAAATAGCAAGTTAAAATAAG	79
1874	F1975_393920_393942_10_15_371	GCTCAGTCCTAGGTATAATACTAGTA	CGTTGCTCATGGTTGCAGAC	GTTTTAGAGCTAGAAATAGCAAGTTAAAATAAG	79
1875	F1976_393970_393992_11_15_371	GCTCAGTCCTAGGTATAATACTAGTA	CAAACCGAAGCCCCAAGCGT	GTTTTAGAGCTAGAAATAGCAAGTTAAAATAAG	79
1876	F1977_394082_394104_12_15_371	GCTCAGTCCTAGGTATAATACTAGTA	CTTTCATGTCGTTGCTCAGC	GTTTTAGAGCTAGAAATAGCAAGTTAAAATAAG	79
1877	F1978_394194_394216_13_15_371	GCTCAGTCCTAGGTATAATACTAGTA	ACGTAAGCCAGTTTGAAGTA	GTTTTAGAGCTAGAAATAGCAAGTTAAAATAAG	79
1878	F1979_394321_394343_14_15_371	GCTCAGTCCTAGGTATAATACTAGTA	GGTATAGGCGCTGAAGTTCT	GTTTTAGAGCTAGAAATAGCAAGTTAAAATAAG	79
1879	F1980_394387_394409_15_15_371	GCTCAGTCCTAGGTATAATACTAGTA	ATATTTAACACCCACGTTCG	GTTTTAGAGCTAGAAATAGCAAGTTAAAATAAG	79
1880	F1981_394524_394546_1_7_374	GCTCAGTCCTAGGTATAATACTAGTA	AGCTTACCAAATTCCTGAAG	GTTTTAGAGCTAGAAATAGCAAGTTAAAATAAG	79
1881	F1982_394612_394634_2_7_374	GCTCAGTCCTAGGTATAATACTAGTA	ATCTTCGTTATTGACATCAC	GTTTTAGAGCTAGAAATAGCAAGTTAAAATAAG	79
1882	F1983_394707_394729_3_7_374	GCTCAGTCCTAGGTATAATACTAGTA	TCAGCCAGCCCCATAATATA	GTTTTAGAGCTAGAAATAGCAAGTTAAAATAAG	79
1883	F1984_394810_394832_4_7_374	GCTCAGTCCTAGGTATAATACTAGTA	ATTTTGTTCAATAAGCGTAA	GTTTTAGAGCTAGAAATAGCAAGTTAAAATAAG	79
1884	F1985_394918_394940_5_7_374	GCTCAGTCCTAGGTATAATACTAGTA	TGTTGCGCGGATTTGTTCGT	GTTTTAGAGCTAGAAATAGCAAGTTAAAATAAG	79
1885	F1987_396656_396678_1_13_376	GCTCAGTCCTAGGTATAATACTAGTA	GAAAAAACGTTCCCGGCTTT	GTTTTAGAGCTAGAAATAGCAAGTTAAAATAAG	79
1886	F1988_396754_396776_2_13_376	GCTCAGTCCTAGGTATAATACTAGTA	CGGGATCTGCCCGGAAGCGC	GTTTTAGAGCTAGAAATAGCAAGTTAAAATAAG	79
1887	F1989_396875_396897_3_13_376	GCTCAGTCCTAGGTATAATACTAGTA	ACCAGTATTGCCAACGATGC	GTTTTAGAGCTAGAAATAGCAAGTTAAAATAAG	79
1888	F1990_396958_396980_4_13_376	GCTCAGTCCTAGGTATAATACTAGTA	CGGCGCATACCAGGCGTTGA	GTTTTAGAGCTAGAAATAGCAAGTTAAAATAAG	79
1889	F1991_397043_397065_5_13_376	GCTCAGTCCTAGGTATAATACTAGTA	CCAGAAAGACGCCCACTTCG	GTTTTAGAGCTAGAAATAGCAAGTTAAAATAAG	79
1890	F1992_397198_397220_6_13_376	GCTCAGTCCTAGGTATAATACTAGTA	GTCTTCCTGCACACGCTGTG	GTTTTAGAGCTAGAAATAGCAAGTTAAAATAAG	79
1891	F1993_397273_397295_7_13_376	GCTCAGTCCTAGGTATAATACTAGTA	GAAGGCGATCAACGTCATGA	GTTTTAGAGCTAGAAATAGCAAGTTAAAATAAG	79
1892	F1994_397356_397378_8_13_376	GCTCAGTCCTAGGTATAATACTAGTA	GCGGCAATCACCAGACCATA	GTTTTAGAGCTAGAAATAGCAAGTTAAAATAAG	79
1893	F1995_397454_397476_9_13_376	GCTCAGTCCTAGGTATAATACTAGTA	GGTAGGCAGCCTCTACACGC	GTTTTAGAGCTAGAAATAGCAAGTTAAAATAAG	79
1894	F1996_397549_397571_10_13_376	GCTCAGTCCTAGGTATAATACTAGTA	GCGGAAATAGTTTTTCCGTA	GTTTTAGAGCTAGAAATAGCAAGTTAAAATAAG	79
1895	F1997_397656_397678_11_13_376	GCTCAGTCCTAGGTATAATACTAGTA	ATCGTACCGGCAACAATTGA	GTTTTAGAGCTAGAAATAGCAAGTTAAAATAAG	79
1896	F1998_397742_397764_12_13_376	GCTCAGTCCTAGGTATAATACTAGTA	GTGTGGTCCATGAGTTAATC	GTTTTAGAGCTAGAAATAGCAAGTTAAAATAAG	79
1897	F2000_397887_397909_1_11_377	GCTCAGTCCTAGGTATAATACTAGTA	AACAATGACAGCGAAGATAG	GTTTTAGAGCTAGAAATAGCAAGTTAAAATAAG	79
1898	F2001_398010_398032_2_11_377	GCTCAGTCCTAGGTATAATACTAGTA	TCGCGGTCTTTCACGCTCGC	GTTTTAGAGCTAGAAATAGCAAGTTAAAATAAG	79
1899	F2002_398082_398104_3_11_377	GCTCAGTCCTAGGTATAATACTAGTA	GAGCAGACGTTTTCCAGCGT	GTTTTAGAGCTAGAAATAGCAAGTTAAAATAAG	79
1900	F2003_398176_398198_4_11_377	GCTCAGTCCTAGGTATAATACTAGTA	ACGACGGTCAATCTCTTGCC	GTTTTAGAGCTAGAAATAGCAAGTTAAAATAAG	79
1901	F2004_398346_398368_5_11_377	GCTCAGTCCTAGGTATAATACTAGTA	CCAAACAGCGTCTGCCCCAT	GTTTTAGAGCTAGAAATAGCAAGTTAAAATAAG	79
1902	F2005_398379_398401_6_11_377	GCTCAGTCCTAGGTATAATACTAGTA	ATCGGCCCACCGGTGCGCAC	GTTTTAGAGCTAGAAATAGCAAGTTAAAATAAG	79
1903	F2006_398489_398511_7_11_377	GCTCAGTCCTAGGTATAATACTAGTA	TACCAAACCACAACCCGCCG	GTTTTAGAGCTAGAAATAGCAAGTTAAAATAAG	79
1904	F2007_398590_398612_8_11_377	GCTCAGTCCTAGGTATAATACTAGTA	CTGAAACGCGGCATTACGGC	GTTTTAGAGCTAGAAATAGCAAGTTAAAATAAG	79
1905	F2008_398685_398707_9_11_377	GCTCAGTCCTAGGTATAATACTAGTA	GTTGCCAGTTCGGTTTTCCC	GTTTTAGAGCTAGAAATAGCAAGTTAAAATAAG	79
1906	F2009_398824_398846_10_11_377	GCTCAGTCCTAGGTATAATACTAGTA	TGATTTACCCGTTTTCGTTT	GTTTTAGAGCTAGAAATAGCAAGTTAAAATAAG	79
1907	F2010_398885_398907_11_11_377	GCTCAGTCCTAGGTATAATACTAGTA	TCAGGTTGCGGGTGATTTTC	GTTTTAGAGCTAGAAATAGCAAGTTAAAATAAG	79
1908	F2011_399602_399624_1_3_379	GCTCAGTCCTAGGTATAATACTAGTA	CAGTCACGGCGGATTTTTAC	GTTTTAGAGCTAGAAATAGCAAGTTAAAATAAG	79
1909	F2012_399711_399733_2_3_379	GCTCAGTCCTAGGTATAATACTAGTA	CGTCACCAGACCGACGGCAT	GTTTTAGAGCTAGAAATAGCAAGTTAAAATAAG	79
1910	F2014_401423_401445_1_3_381	GCTCAGTCCTAGGTATAATACTAGTA	TTTCGACTCTTCTTCTTTTT	GTTTTAGAGCTAGAAATAGCAAGTTAAAATAAG	79
1911	F2015_401517_401539_2_3_381	GCTCAGTCCTAGGTATAATACTAGTA	CCTGATCAATCAACCGCTGT	GTTTTAGAGCTAGAAATAGCAAGTTAAAATAAG	79
1912	F2016_401780_401802_1_15_382	GCTCAGTCCTAGGTATAATACTAGTA	GTCACAGGGGTAAACAGTAA	GTTTTAGAGCTAGAAATAGCAAGTTAAAATAAG	79
1913	F2017_401867_401889_2_15_382	GCTCAGTCCTAGGTATAATACTAGTA	GTTAAACGGCGAGCACCGCC	GTTTTAGAGCTAGAAATAGCAAGTTAAAATAAG	79
1914	F2018_401991_402013_3_15_382	GCTCAGTCCTAGGTATAATACTAGTA	ACCTTCGGCATAATTACGTG	GTTTTAGAGCTAGAAATAGCAAGTTAAAATAAG	79
1915	F2019_402047_402069_4_15_382	GCTCAGTCCTAGGTATAATACTAGTA	TGAGTGTATTGCCCGGTAAG	GTTTTAGAGCTAGAAATAGCAAGTTAAAATAAG	79
1916	F2020_402156_402178_5_15_382	GCTCAGTCCTAGGTATAATACTAGTA	GACGCCCAGCGCGCCGTTAT	GTTTTAGAGCTAGAAATAGCAAGTTAAAATAAG	79
1917	F2021_402255_402277_6_15_382	GCTCAGTCCTAGGTATAATACTAGTA	CGTGGCATCCTGCAACTCTG	GTTTTAGAGCTAGAAATAGCAAGTTAAAATAAG	79
1918	F2022_402347_402369_7_15_382	GCTCAGTCCTAGGTATAATACTAGTA	CCTTTTTCCAGAGCGTTACC	GTTTTAGAGCTAGAAATAGCAAGTTAAAATAAG	79
1919	F2023_402459_402481_8_15_382	GCTCAGTCCTAGGTATAATACTAGTA	TTTTCCCTGCCATTCACCAG	GTTTTAGAGCTAGAAATAGCAAGTTAAAATAAG	79
1920	F2024_402572_402594_9_15_382	GCTCAGTCCTAGGTATAATACTAGTA	TCAGCAAACAGGCCAAGCAG	GTTTTAGAGCTAGAAATAGCAAGTTAAAATAAG	79
1921	F2025_402656_402678_10_15_382	GCTCAGTCCTAGGTATAATACTAGTA	TTTGGCGTACAGGTGACTGC	GTTTTAGAGCTAGAAATAGCAAGTTAAAATAAG	79
1922	F2026_402766_402788_11_15_382	GCTCAGTCCTAGGTATAATACTAGTA	TTGACGCACCTTCAACTTGC	GTTTTAGAGCTAGAAATAGCAAGTTAAAATAAG	79
1923	F2027_402855_402877_12_15_382	GCTCAGTCCTAGGTATAATACTAGTA	GAATTCCAGCGCCCGTTGTA	GTTTTAGAGCTAGAAATAGCAAGTTAAAATAAG	79
1924	F2028_402947_402969_13_15_382	GCTCAGTCCTAGGTATAATACTAGTA	AGGCCCGGAGCTTTGGTATC	GTTTTAGAGCTAGAAATAGCAAGTTAAAATAAG	79
1925	F2029_403050_403072_14_15_382	GCTCAGTCCTAGGTATAATACTAGTA	CGCAATACGCAACTGACTGC	GTTTTAGAGCTAGAAATAGCAAGTTAAAATAAG	79
1926	F2031_403303_403325_1_4_383	GCTCAGTCCTAGGTATAATACTAGTA	AAAAACCAGACCGAAAAGCA	GTTTTAGAGCTAGAAATAGCAAGTTAAAATAAG	79
1927	F2032_403381_403403_2_4_383	GCTCAGTCCTAGGTATAATACTAGTA	CGTCGCCTGCTGATTACAGG	GTTTTAGAGCTAGAAATAGCAAGTTAAAATAAG	79
1928	F2033_403494_403516_3_4_383	GCTCAGTCCTAGGTATAATACTAGTA	TCGCGCATCTTTTGCTGCTG	GTTTTAGAGCTAGAAATAGCAAGTTAAAATAAG	79
1929	F2034_403708_403730_1_12_384	GCTCAGTCCTAGGTATAATACTAGTA	TTTCATCATTCATTATTTTT	GTTTTAGAGCTAGAAATAGCAAGTTAAAATAAG	79
1930	F2035_403815_403837_2_12_384	GCTCAGTCCTAGGTATAATACTAGTA	ACGGGGTAGTCTGACGCGAC	GTTTTAGAGCTAGAAATAGCAAGTTAAAATAAG	79
1931	F2036_403943_403965_3_12_384	GCTCAGTCCTAGGTATAATACTAGTA	GCTATCTGCCAGGCTAAATG	GTTTTAGAGCTAGAAATAGCAAGTTAAAATAAG	79
1932	F2037_404013_404035_4_12_384	GCTCAGTCCTAGGTATAATACTAGTA	CATTCCCGCTAATACTGCAT	GTTTTAGAGCTAGAAATAGCAAGTTAAAATAAG	79
1933	F2038_404119_404141_5_12_384	GCTCAGTCCTAGGTATAATACTAGTA	GACCCGCGACAAACAGACGG	GTTTTAGAGCTAGAAATAGCAAGTTAAAATAAG	79
1934	F2039_404213_404235_6_12_384	GCTCAGTCCTAGGTATAATACTAGTA	AGGGAGAGCCACCATTCCAG	GTTTTAGAGCTAGAAATAGCAAGTTAAAATAAG	79
1935	F2040_404334_404356_7_12_384	GCTCAGTCCTAGGTATAATACTAGTA	CACGCCCGTCATGCCGTCGC	GTTTTAGAGCTAGAAATAGCAAGTTAAAATAAG	79
1936	F2041_404452_404474_8_12_384	GCTCAGTCCTAGGTATAATACTAGTA	TATCGTTGATGCTCTTGAAA	GTTTTAGAGCTAGAAATAGCAAGTTAAAATAAG	79
1937	F2042_404517_404539_9_12_384	GCTCAGTCCTAGGTATAATACTAGTA	CAGGGTAATTTGTAACTGTC	GTTTTAGAGCTAGAAATAGCAAGTTAAAATAAG	79
1938	F2043_404603_404625_10_12_384	GCTCAGTCCTAGGTATAATACTAGTA	GCGGTAATGGCGCTCTCAGC	GTTTTAGAGCTAGAAATAGCAAGTTAAAATAAG	79
1939	F2044_404711_404733_11_12_384	GCTCAGTCCTAGGTATAATACTAGTA	TGACTCATTTGTGGGTTCAG	GTTTTAGAGCTAGAAATAGCAAGTTAAAATAAG	79
1940	F2046_405783_405805_1_5_386	GCTCAGTCCTAGGTATAATACTAGTA	AATTACATTGGGACACGCGT	GTTTTAGAGCTAGAAATAGCAAGTTAAAATAAG	79
1941	F2047_405865_405887_2_5_386	GCTCAGTCCTAGGTATAATACTAGTA	ATGGCGGCACGCGTAAACTC	GTTTTAGAGCTAGAAATAGCAAGTTAAAATAAG	79
1942	F2048_405981_406003_3_5_386	GCTCAGTCCTAGGTATAATACTAGTA	AGCAGCCAAAGGTATATCTG	GTTTTAGAGCTAGAAATAGCAAGTTAAAATAAG	79
1943	F2049_406065_406087_4_5_386	GCTCAGTCCTAGGTATAATACTAGTA	CATCGTCAGGCGCTCACGAA	GTTTTAGAGCTAGAAATAGCAAGTTAAAATAAG	79
1944	F2050_406167_406189_5_5_386	GCTCAGTCCTAGGTATAATACTAGTA	CTTCTCCAGCTCCGCGGCAA	GTTTTAGAGCTAGAAATAGCAAGTTAAAATAAG	79
1945	F2051_406414_406436_1_6_387	GCTCAGTCCTAGGTATAATACTAGTA	CGAGGCCCGATCAGAAAAAG	GTTTTAGAGCTAGAAATAGCAAGTTAAAATAAG	79
1946	F2052_406580_406602_2_6_387	GCTCAGTCCTAGGTATAATACTAGTA	TTCCAGCGCCGCCGTTTCTC	GTTTTAGAGCTAGAAATAGCAAGTTAAAATAAG	79
1947	F2053_406615_406637_3_6_387	GCTCAGTCCTAGGTATAATACTAGTA	CCTGTAGCGATAACGGTGGA	GTTTTAGAGCTAGAAATAGCAAGTTAAAATAAG	79
1948	F2054_406711_406733_4_6_387	GCTCAGTCCTAGGTATAATACTAGTA	CGGTTAACCAGGACTGATAC	GTTTTAGAGCTAGAAATAGCAAGTTAAAATAAG	79
1949	F2055_406873_406895_5_6_387	GCTCAGTCCTAGGTATAATACTAGTA	ATTTCAGAAATCACCTGGCT	GTTTTAGAGCTAGAAATAGCAAGTTAAAATAAG	79
1950	F2056_406905_406927_6_6_387	GCTCAGTCCTAGGTATAATACTAGTA	AACAATTGATCGTCTGTGCC	GTTTTAGAGCTAGAAATAGCAAGTTAAAATAAG	79
1951	F2057_406982_407004_1_2_388	GCTCAGTCCTAGGTATAATACTAGTA	CGAGGATAAGGCGGTTTCGT	GTTTTAGAGCTAGAAATAGCAAGTTAAAATAAG	79
1952	F2058_407081_407103_2_2_388	GCTCAGTCCTAGGTATAATACTAGTA	CTGATCAACGAGTCTGGTTT	GTTTTAGAGCTAGAAATAGCAAGTTAAAATAAG	79
1953	F2059_407448_407470_1_7_389	GCTCAGTCCTAGGTATAATACTAGTA	TAGGTACAATGCCGATGGTC	GTTTTAGAGCTAGAAATAGCAAGTTAAAATAAG	79
1954	F2060_407532_407554_2_7_389	GCTCAGTCCTAGGTATAATACTAGTA	CACGACTTAACTTCCCCAGC	GTTTTAGAGCTAGAAATAGCAAGTTAAAATAAG	79
1955	F2061_407630_407652_3_7_389	GCTCAGTCCTAGGTATAATACTAGTA	CACTTTGCGACGCGAAACAT	GTTTTAGAGCTAGAAATAGCAAGTTAAAATAAG	79
1956	F2062_407770_407792_4_7_389	GCTCAGTCCTAGGTATAATACTAGTA	AGTGGAGGCAATATTCGCGA	GTTTTAGAGCTAGAAATAGCAAGTTAAAATAAG	79
1957	F2063_407836_407858_5_7_389	GCTCAGTCCTAGGTATAATACTAGTA	ACGGGCAGCATCTCCTCAAC	GTTTTAGAGCTAGAAATAGCAAGTTAAAATAAG	79
1958	F2064_407948_407970_6_7_389	GCTCAGTCCTAGGTATAATACTAGTA	TTTTGCCAGTAATTCTTTCC	GTTTTAGAGCTAGAAATAGCAAGTTAAAATAAG	79
1959	F2065_408049_408071_7_7_389	GCTCAGTCCTAGGTATAATACTAGTA	AATACGTTAGACAGCAAGAC	GTTTTAGAGCTAGAAATAGCAAGTTAAAATAAG	79
1960	F2066_408202_408224_1_3_390	GCTCAGTCCTAGGTATAATACTAGTA	GCCGATTGATTTCACTTTGC	GTTTTAGAGCTAGAAATAGCAAGTTAAAATAAG	79
1961	F2067_408283_408305_2_3_390	GCTCAGTCCTAGGTATAATACTAGTA	TTCCGGCTCAGCGGTGCTGA	GTTTTAGAGCTAGAAATAGCAAGTTAAAATAAG	79
1962	F2068_408396_408418_3_3_390	GCTCAGTCCTAGGTATAATACTAGTA	AGATGAAACTCACTGTGACC	GTTTTAGAGCTAGAAATAGCAAGTTAAAATAAG	79
1963	F2069_408724_408746_2_4_391	GCTCAGTCCTAGGTATAATACTAGTA	TGTCGTTAACAACAACGCCG	GTTTTAGAGCTAGAAATAGCAAGTTAAAATAAG	79
1964	F2070_408831_408853_3_4_391	GCTCAGTCCTAGGTATAATACTAGTA	TCGACAAATAAGAGTAATGA	GTTTTAGAGCTAGAAATAGCAAGTTAAAATAAG	79
1965	F2072_410172_410194_1_10_393	GCTCAGTCCTAGGTATAATACTAGTA	CAGTGCAATCACTTCAGTTT	GTTTTAGAGCTAGAAATAGCAAGTTAAAATAAG	79
1966	F2073_410251_410273_2_10_393	GCTCAGTCCTAGGTATAATACTAGTA	CGATCGTTTCAATAGTCTGC	GTTTTAGAGCTAGAAATAGCAAGTTAAAATAAG	79
1967	F2074_410351_410373_3_10_393	GCTCAGTCCTAGGTATAATACTAGTA	TTCTTCACCACACCGGTGTA	GTTTTAGAGCTAGAAATAGCAAGTTAAAATAAG	79
1968	F2076_410618_410640_5_10_393	GCTCAGTCCTAGGTATAATACTAGTA	TCTTCGTCCATCCACGGTAG	GTTTTAGAGCTAGAAATAGCAAGTTAAAATAAG	79
1969	F2077_410665_410687_6_10_393	GCTCAGTCCTAGGTATAATACTAGTA	CTTGTTTACCGCAATAACAA	GTTTTAGAGCTAGAAATAGCAAGTTAAAATAAG	79
1970	F2078_410776_410798_7_10_393	GCTCAGTCCTAGGTATAATACTAGTA	GATCGCTTTCTTCAACCAGG	GTTTTAGAGCTAGAAATAGCAAGTTAAAATAAG	79
1971	F2079_410876_410898_8_10_393	GCTCAGTCCTAGGTATAATACTAGTA	CCCCCCAGGACAATCACATC	GTTTTAGAGCTAGAAATAGCAAGTTAAAATAAG	79
1972	F2080_410981_411003_9_10_393	GCTCAGTCCTAGGTATAATACTAGTA	CCGTGCTTCGCCTTACGCAC	GTTTTAGAGCTAGAAATAGCAAGTTAAAATAAG	79
1973	F2082_417178_417200_1_7_397	GCTCAGTCCTAGGTATAATACTAGTA	AAGCAGACCATTTCGCGAAT	GTTTTAGAGCTAGAAATAGCAAGTTAAAATAAG	79
1974	F2083_417274_417296_2_7_397	GCTCAGTCCTAGGTATAATACTAGTA	AGGAGAATTAAATCCGGCCA	GTTTTAGAGCTAGAAATAGCAAGTTAAAATAAG	79
1975	F2084_417342_417364_3_7_397	GCTCAGTCCTAGGTATAATACTAGTA	GGGTCATCGACTCGCGCTTG	GTTTTAGAGCTAGAAATAGCAAGTTAAAATAAG	79
1976	F2085_417452_417474_4_7_397	GCTCAGTCCTAGGTATAATACTAGTA	CTCCTTCGGCGAAAACGGCT	GTTTTAGAGCTAGAAATAGCAAGTTAAAATAAG	79
1977	F2086_417561_417583_5_7_397	GCTCAGTCCTAGGTATAATACTAGTA	CCATCACTCGGTGAGATGTC	GTTTTAGAGCTAGAAATAGCAAGTTAAAATAAG	79
1978	F2087_417649_417671_6_7_397	GCTCAGTCCTAGGTATAATACTAGTA	TCGCGGCTGTACACGCGCTC	GTTTTAGAGCTAGAAATAGCAAGTTAAAATAAG	79
1979	F2088_417744_417766_7_7_397	GCTCAGTCCTAGGTATAATACTAGTA	CGGGCTCCAGTGCTTTACGC	GTTTTAGAGCTAGAAATAGCAAGTTAAAATAAG	79
1980	F2089_417942_417964_1_13_398	GCTCAGTCCTAGGTATAATACTAGTA	CACCCAGGATGAAAGCCGGG	GTTTTAGAGCTAGAAATAGCAAGTTAAAATAAG	79
1981	F2090_418044_418066_2_13_398	GCTCAGTCCTAGGTATAATACTAGTA	CCACCCACAGCCACCATGAA	GTTTTAGAGCTAGAAATAGCAAGTTAAAATAAG	79
1982	F2091_418108_418130_3_13_398	GCTCAGTCCTAGGTATAATACTAGTA	TGGTGTAAGCCGTATAGTAG	GTTTTAGAGCTAGAAATAGCAAGTTAAAATAAG	79
1983	F2092_418210_418232_4_13_398	GCTCAGTCCTAGGTATAATACTAGTA	GTGGTCAGCACCACCGCGTC	GTTTTAGAGCTAGAAATAGCAAGTTAAAATAAG	79
1984	F2093_418294_418316_5_13_398	GCTCAGTCCTAGGTATAATACTAGTA	ATGTTCTGCCCGTTATCTTC	GTTTTAGAGCTAGAAATAGCAAGTTAAAATAAG	79
1985	F2094_418400_418422_6_13_398	GCTCAGTCCTAGGTATAATACTAGTA	GCGAATTTCCAGATGCCGCC	GTTTTAGAGCTAGAAATAGCAAGTTAAAATAAG	79
1986	F2095_418514_418536_7_13_398	GCTCAGTCCTAGGTATAATACTAGTA	ACGTAACTCATGGCTCACGT	GTTTTAGAGCTAGAAATAGCAAGTTAAAATAAG	79
1987	F2096_418622_418644_8_13_398	GCTCAGTCCTAGGTATAATACTAGTA	CCGCTGGGTCTGCTCGCGCA	GTTTTAGAGCTAGAAATAGCAAGTTAAAATAAG	79
1988	F2097_418691_418713_9_13_398	GCTCAGTCCTAGGTATAATACTAGTA	ATTGAGCAAATGCGTCGGTG	GTTTTAGAGCTAGAAATAGCAAGTTAAAATAAG	79
1989	F2098_418793_418815_10_13_398	GCTCAGTCCTAGGTATAATACTAGTA	GAGGCCGTTATCTATCTCAA	GTTTTAGAGCTAGAAATAGCAAGTTAAAATAAG	79
1990	F2099_418907_418929_11_13_398	GCTCAGTCCTAGGTATAATACTAGTA	CGGCACTCGCTGCCAGCGTA	GTTTTAGAGCTAGAAATAGCAAGTTAAAATAAG	79
1991	F2100_418992_419014_12_13_398	GCTCAGTCCTAGGTATAATACTAGTA	CGCGATAAAAACGCTCGGTC	GTTTTAGAGCTAGAAATAGCAAGTTAAAATAAG	79
1992	F2101_419100_419122_13_13_398	GCTCAGTCCTAGGTATAATACTAGTA	CTACTGTACTCTCAATATTC	GTTTTAGAGCTAGAAATAGCAAGTTAAAATAAG	79
1993	F2102_419595_419617_1_14_399	GCTCAGTCCTAGGTATAATACTAGTA	ATCGCGCGATCTTAATTGAT	GTTTTAGAGCTAGAAATAGCAAGTTAAAATAAG	79
1994	F2103_419734_419756_2_14_399	GCTCAGTCCTAGGTATAATACTAGTA	GCAGGCCAACGGCAGTAATG	GTTTTAGAGCTAGAAATAGCAAGTTAAAATAAG	79
1995	F2104_419806_419828_3_14_399	GCTCAGTCCTAGGTATAATACTAGTA	CTTTACCGATTGGCGTGCTG	GTTTTAGAGCTAGAAATAGCAAGTTAAAATAAG	79
1996	F2105_419901_419923_4_14_399	GCTCAGTCCTAGGTATAATACTAGTA	AATCCCCACTTCAAAGGAAA	GTTTTAGAGCTAGAAATAGCAAGTTAAAATAAG	79
1997	F2106_420008_420030_5_14_399	GCTCAGTCCTAGGTATAATACTAGTA	ACGGTATCCAGCAGCTTGCC	GTTTTAGAGCTAGAAATAGCAAGTTAAAATAAG	79
1998	F2107_420098_420120_6_14_399	GCTCAGTCCTAGGTATAATACTAGTA	GCCGTGCTGATAGAACCCGC	GTTTTAGAGCTAGAAATAGCAAGTTAAAATAAG	79
[truncated: 37,593 more rows]
