# Supplementary material for: CRISPRi screening reveals E. coli’s anaerobic-like respiratory adaptations to gentamicin: membrane depolarization by CpxR
Source: mSystems. 2025 Jun 16;10(7):e00353-25. doi: 10.1128/msystems.00353-25 (PMC12282077; doi:10.1128/msystems.00353-25)
Supplement: Table S2 — Normalized sgRNA counts. [file msystems.00353-25-s0003.xlsx]

## Sheet: Sheet1
Supplementary Table 2. Normalized sgRNA counts (reads per million mapped reads, RPM)
Gene	Start	End	Strand	Fragment	gRNAs per million mapped reads
					w/o dCas9 (Library)		with dCas9
					Lib1	Lib2	LB_1	LB_2	Gentamicin_1	Gentamicin_2	Anaerobic_1	Anaerobic_2
thrL	206	228	+	1_1	4218.32	4046.6	4790.25	4771.32	4251.15	4055.42	3817.93	3662.18
thrA	398	420	+	1_25	17.43	18.64	41.44	52.39	43.95	52.88	21.98	20.37
thrA	437	459	+	2_25	82.54	100.55	71.25	85.83	52.56	32.93	40.21	40.75
thrA	551	573	+	3_25	23.85	30.34	44.35	40.13	29.45	42.41	71.31	67.77
thrA	648	670	+	4_25	12.84	10.4	8	5.57	0.45	2.49	5.36	2.08
thrA	740	762	+	5_25	7.8	9.53	8.72	3.9	2.72	2	4.83	4.99
thrA	845	867	+	6_25	18.34	16.47	29.81	28.42	21.3	17.46	16.08	16.22
thrA	956	978	+	7_25	28.89	25.57	16.72	22.29	22.66	30.93	30.56	25.36
thrA	1037	1059	+	8_25	27.51	25.14	19.63	25.08	7.7	11.97	19.3	24.53
thrA	1137	1159	+	9_25	64.66	70.64	52.34	49.6	27.19	36.92	47.72	48.65
thrA	1249	1271	+	10_25	15.13	21.67	20.36	19.51	10.42	18.96	5.9	9.15
thrA	1361	1383	+	11_25	19.26	21.24	9.45	8.36	5.89	7.98	9.65	7.07
thrA	1473	1495	+	12_25	10.09	11.27	5.09	10.03	2.27	1.5	8.58	7.07
thrA	1559	1581	+	13_25	5.96	8.23	20.36	31.21	8.16	13.97	26.27	24.95
thrA	1682	1704	+	14_25	20.18	17.77	17.45	16.72	19.94	14.97	11.26	8.73
thrA	1847	1869	+	16_25	27.06	22.1	45.8	34	14.95	12.97	16.62	13.3
thrA	1953	1975	+	17_25	20.64	15.17	27.63	25.64	19.48	21.45	20.91	24.95
thrA	2037	2059	+	18_25	12.38	10.83	5.82	3.9	17.22	11.97	1.07	2.08
thrA	2145	2167	+	19_25	8.71	9.97	11.63	10.03	4.53	5.99	4.83	6.24
thrA	2297	2319	+	20_25	6.42	8.67	10.91	6.69	7.25	8.48	6.97	5.41
thrA	2338	2360	+	21_25	16.05	13.87	9.45	10.03	1.36	2	3.75	5.41
thrA	2443	2465	+	22_25	12.38	21.67	15.99	21.74	26.28	35.42	12.87	12.89
thrA	2543	2565	+	23_25	5.5	5.63	10.18	5.02	0.91	1	2.14	3.74
thrA	2666	2688	+	24_25	37.14	29.9	46.53	37.34	35.34	28.44	40.21	37.84
thrA	2747	2769	+	25_25	25.22	23.84	8	5.02	4.53	5.99	13.94	8.73
thrB	2817	2839	+	1_10	22.47	22.1	18.18	12.82	2.72	4.99	9.11	6.24
thrB	2944	2966	+	2_10	21.55	19.07	30.53	31.77	22.2	22.95	31.63	33.68
thrB	3019	3041	+	3_10	17.88	20.37	27.63	25.08	12.69	15.47	31.1	21.62
thrB	3149	3171	+	4_10	50.44	53.74	56.71	50.72	64.8	64.85	50.4	48.23
thrB	3204	3226	+	5_10	22.93	26	27.63	33.44	12.69	9.98	27.88	29.1
thrB	3332	3354	+	6_10	11.92	13.44	26.9	21.18	14.5	13.47	11.26	9.56
thrB	3438	3460	+	7_10	24.76	22.1	22.54	25.08	7.25	5.49	10.19	7.9
thrB	3502	3524	+	8_10	20.18	14.74	17.45	22.29	9.97	8.48	6.97	6.65
thrB	3617	3639	+	9_10	34.39	37.71	36.35	49.05	20.84	15.47	26.81	29.52
thrC	3786	3808	+	1_13	11.46	10.4	13.81	17.83	3.17	2	10.19	12.47
thrC	3835	3857	+	2_13	20.64	19.5	9.45	10.03	4.98	2.99	13.4	8.73
thrC	3934	3956	+	3_13	15.13	17.34	21.08	15.05	16.31	16.96	12.33	9.56
thrC	4037	4059	+	4_13	1.83	1.73	2.91	5.02	4.98	7.98	0	1.25
thrC	4134	4156	+	5_13	26.14	20.37	10.91	11.7	3.62	4.99	8.58	7.9
thrC	4275	4297	+	6_13	24.76	28.6	35.62	41.24	24.92	20.95	21.98	26.19
thrC	4384	4406	+	7_13	19.72	21.24	37.08	41.24	33.98	32.93	43.96	33.68
thrC	4450	4472	+	8_13	29.35	29.47	41.44	39.01	52.11	39.91	28.95	27.03
thrC	4551	4573	+	9_13	44.48	35.97	3.64	3.9	2.27	1	8.58	3.33
thrC	4649	4671	+	10_13	11.01	10.4	10.18	6.13	1.81	1.5	5.36	7.07
thrC	4737	4759	+	11_13	10.09	10.4	21.81	21.74	13.59	8.98	31.1	30.77
thrC	4852	4874	+	12_13	19.26	13	26.17	16.16	12.23	17.96	19.3	22.04
thrC	4952	4974	+	13_13	45.4	63.71	91.6	84.71	83.37	83.81	102.94	93.97
yaaX	5268	5290	+	1_3	27.97	24.7	10.18	12.82	1.81	4.49	4.29	2.08
yaaX	5392	5414	+	2_3	23.39	28.6	13.81	17.28	8.61	12.47	18.23	18.29
yaaX	5440	5462	+	3_3	22.47	21.24	13.81	8.36	2.27	5.49	4.83	5.82
yaaA	6419	6441	-	1_8	64.2	58.94	77.79	90.85	56.19	50.39	73.99	63.61
yaaA	6333	6355	-	2_8	6.42	6.07	8.72	12.26	10.87	10.48	3.22	4.99
yaaA	6233	6255	-	3_8	22.93	16.47	26.9	32.88	54.83	48.89	29.49	40.75
yaaA	6127	6149	-	4_8	16.51	16.9	31.26	22.29	16.31	11.47	16.08	15.8
yaaA	6025	6047	-	5_8	18.8	15.6	23.26	34	15.86	17.46	23.05	24.12
yaaA	5897	5919	-	6_8	26.6	26	11.63	7.8	12.69	15.47	6.43	6.65
yaaA	5764	5786	-	7_8	12.38	9.97	11.63	12.82	2.27	1	7.51	10.81
yaaA	5707	5729	-	8_8	9.17	10.4	10.18	15.05	4.98	5.49	5.36	3.74
yaaJ	7934	7956	-	1_15	14.67	9.97	5.09	3.9	1.36	1.5	1.07	1.25
yaaJ	7818	7840	-	2_15	21.55	21.67	15.99	17.83	16.77	14.47	6.97	4.57
yaaJ	7710	7732	-	3_15	8.25	5.2	3.64	11.7	6.34	5.99	4.83	3.33
yaaJ	7624	7646	-	4_15	28.43	35.54	31.26	41.24	40.33	43.9	46.65	48.65
yaaJ	7498	7520	-	5_15	48.61	62.84	46.53	46.26	41.69	36.92	52.54	50.72
yaaJ	7437	7459	-	6_15	44.02	35.54	23.26	21.74	14.95	15.96	10.19	12.06
yaaJ	7336	7358	-	7_15	33.02	34.67	31.26	35.11	25.37	21.45	17.16	22.87
yaaJ	7174	7196	-	8_15	23.85	18.2	31.99	29.54	32.62	38.41	42.36	41.58
yaaJ	7129	7151	-	9_15	8.71	11.27	10.18	8.36	12.23	13.47	23.59	12.89
yaaJ	7018	7040	-	10_15	27.97	31.64	28.35	22.29	16.77	14.47	15.01	9.56
yaaJ	6930	6952	-	11_15	5.96	6.5	9.45	10.03	10.42	8.98	9.11	10.81
yaaJ	6826	6848	-	12_15	19.72	26	11.63	8.92	23.11	30.43	16.08	17.05
yaaJ	6736	6758	-	13_15	31.64	35.1	20.36	19.51	43.05	38.41	31.1	32.43
yaaJ	6631	6653	-	14_15	90.34	89.71	65.43	73.57	39.42	42.9	73.45	63.2
talB	8254	8276	+	1_10	55.03	59.37	31.26	27.87	45.76	38.41	25.74	25.78
talB	8338	8360	+	2_10	9.63	8.23	2.91	3.34	0.91	0	3.22	3.74
talB	8458	8480	+	3_10	8.71	4.33	0.73	1.11	9.52	3.49	1.61	1.66
talB	8542	8564	+	4_10	11.01	9.53	1.45	3.34	0.45	1	9.65	4.99
talB	8644	8666	+	5_10	18.34	16.47	18.18	13.93	2.72	4.49	5.9	4.57
talB	8756	8778	+	6_10	16.97	22.54	16.72	20.06	13.14	8.98	10.72	10.39
talB	8838	8860	+	7_10	13.76	19.94	18.9	17.83	14.5	14.97	31.1	22.45
talB	8957	8979	+	8_10	61.91	75.41	61.07	49.05	77.94	89.3	46.65	49.06
talB	9054	9076	+	9_10	7.34	9.53	12.36	6.13	2.27	1.5	1.61	3.33
talB	9152	9174	+	10_10	3.67	4.77	0.73	2.23	0	2	0	0.42
mog	9334	9356	+	1_6	62.82	65.01	93.06	84.71	90.17	86.31	61.66	54.88
mog	9415	9437	+	2_6	14.67	12.57	12.36	10.59	2.72	2.99	1.61	4.99
mog	9506	9528	+	3_6	16.51	15.17	21.08	25.64	15.86	19.46	20.91	27.44
mog	9617	9639	+	4_6	48.61	53.74	87.24	98.65	111.47	107.26	89.54	93.97
mog	9711	9733	+	5_6	11.01	11.7	5.09	8.36	10.87	10.98	12.33	9.56
mog	9819	9841	+	6_6	7.34	10.83	17.45	15.61	13.59	12.97	24.66	21.62
satP	10448	10470	-	1_6	7.34	12.57	5.09	4.46	4.53	3.49	5.9	3.33
satP	10354	10376	-	2_6	24.76	23.84	15.27	17.28	4.53	7.98	12.87	9.98
satP	10264	10286	-	3_6	14.22	21.24	26.17	21.74	5.89	8.98	16.08	15.38
satP	10167	10189	-	4_6	10.55	9.97	9.45	6.69	10.87	6.98	4.83	5.82
satP	10066	10088	-	5_6	19.26	16.47	25.45	25.64	13.14	12.47	16.08	9.98
satP	9934	9956	-	6_6	22.01	25.57	36.35	24.52	14.05	12.97	7.51	6.24
yaaW	11320	11342	-	1_8	28.43	19.5	21.81	17.83	23.11	22.95	24.13	23.28
yaaW	11221	11243	-	2_8	37.6	42.91	45.07	45.7	29.45	28.94	12.87	20.37
yaaW	11099	11121	-	3_8	8.71	12.57	5.09	8.36	16.31	20.45	6.97	9.56
yaaW	11024	11046	-	4_8	12.84	14.74	19.63	17.28	25.83	27.94	33.24	40.75
yaaW	10907	10929	-	5_8	8.25	5.2	9.45	10.03	7.7	8.48	12.87	7.48
yaaW	10826	10848	-	6_8	26.14	28.6	19.63	23.97	16.77	16.46	27.34	18.29
yaaW	10694	10716	-	7_8	102.26	89.28	77.79	83.04	50.75	36.92	42.36	33.68
yaaI	11757	11779	-	1_5	23.85	15.17	10.91	12.82	26.28	33.43	13.4	12.89
yaaI	11662	11684	-	2_5	16.05	15.17	5.09	6.13	33.98	30.43	15.55	20.37
yaaI	11541	11563	-	3_5	25.22	12.57	35.62	40.69	22.66	19.46	28.95	33.68
yaaI	11424	11446	-	4_5	36.69	38.14	38.53	47.93	66.16	72.84	75.6	72.35
dnaK	12186	12208	+	1_20	27.97	23.84	5.82	5.57	2.27	2.99	4.29	1.66
dnaK	12266	12288	+	2_20	69.24	66.31	28.35	34.55	10.42	11.97	9.65	13.72
dnaK	12375	12397	+	3_20	23.85	17.34	17.45	12.82	2.27	5.49	3.22	4.16
dnaK	12483	12505	+	4_20	17.43	9.1	9.45	10.03	4.53	3.99	5.36	6.65
dnaK	12584	12606	+	5_20	13.76	14.74	13.81	15.61	4.53	4.49	5.9	3.74
dnaK	12676	12698	+	6_20	16.97	10.4	8.72	8.92	2.27	1.5	5.9	5.82
dnaK	12806	12828	+	7_20	13.76	13.44	15.27	16.72	5.89	2.49	4.83	5.41
dnaK	12864	12886	+	8_20	12.38	15.17	13.09	14.49	4.53	8.48	5.9	6.65
dnaK	12986	13008	+	9_20	31.64	39.44	17.45	21.74	29	33.43	27.34	31.6
dnaK	13083	13105	+	10_20	17.43	14.74	19.63	21.74	7.25	7.48	4.83	5.82
dnaK	13176	13198	+	11_20	47.69	45.07	4.36	5.02	3.17	4.99	2.14	3.33
dnaK	13370	13392	+	13_20	9.63	6.5	16.72	16.16	9.52	6.49	9.11	6.24
dnaK	13472	13494	+	14_20	3.67	9.53	3.64	1.11	0	0.5	1.07	0.42
dnaK	13570	13592	+	15_20	24.3	24.7	54.53	57.96	45.76	35.92	42.36	41.99
dnaK	13698	13720	+	16_20	16.05	19.07	7.27	12.82	1.81	3.99	3.22	2.91
dnaK	13773	13795	+	17_20	8.25	8.23	8.72	6.13	1.36	1	0.54	0.83
dnaK	13907	13929	+	18_20	16.05	12.57	9.45	13.93	0	1	2.14	2.49
dnaK	13967	13989	+	19_20	71.08	67.61	40.71	36.23	7.7	8.48	11.26	11.23
dnaJ	14205	14227	+	1_12	10.55	10.4	9.45	7.8	1.36	2	10.72	11.64
dnaJ	14272	14294	+	2_12	11.92	14.3	10.91	14.49	4.98	5.49	12.33	12.06
dnaJ	14538	14560	+	4_12	10.09	9.97	17.45	17.83	28.09	25.94	19.84	26.19
dnaJ	14575	14597	+	5_12	8.25	7.37	5.09	7.8	0	1.5	3.22	0.42
dnaJ	14686	14708	+	6_12	18.8	17.77	28.35	29.54	7.25	4.99	5.9	5.41
dnaJ	14805	14827	+	7_12	8.71	11.27	18.18	19.51	1.81	1.5	3.22	7.07
dnaJ	14885	14907	+	8_12	10.55	14.3	11.63	12.82	13.14	9.48	4.83	3.74
dnaJ	14968	14990	+	9_12	19.72	29.04	21.08	15.61	8.61	10.98	5.36	4.57
dnaJ	15076	15098	+	10_12	11.01	5.63	22.54	20.06	15.41	10.48	17.16	16.22
dnaJ	15217	15239	+	11_12	21.09	18.2	16.72	26.19	10.42	8.48	11.26	15.8
insL1	16507	16529	+	11_12	52.28	54.61	26.17	31.77	29.91	26.44	25.2	24.53
mokC	16917	16939	-	1_3	33.48	29.47	77.06	76.91	88.36	88.8	113.13	100.2
hokC	16853	16875	-	1_2	58.24	60.24	55.25	47.37	56.64	49.89	38.07	34.09
hokC	16780	16802	-	2_2	13.3	13.87	8.72	7.8	3.17	1.5	3.22	3.74
nhaA	17523	17545	+	1_12	10.55	9.53	6.54	8.36	7.7	10.48	4.29	2.91
nhaA	17589	17611	+	2_12	16.05	9.97	12.36	21.74	4.98	3.49	12.87	9.15
nhaA	17704	17726	+	3_12	13.3	8.67	5.82	11.15	0.91	1	3.22	1.66
nhaA	17810	17832	+	4_12	7.8	7.37	4.36	6.69	0.45	0	1.61	1.25
nhaA	17933	17955	+	5_12	12.84	7.8	8.72	7.25	1.36	2	4.29	1.66
nhaA	18033	18055	+	6_12	47.69	39.44	34.17	39.01	22.2	21.45	43.96	37
nhaA	18097	18119	+	7_12	22.47	24.27	26.17	34	31.72	27.44	33.78	34.93
nhaA	18200	18222	+	8_12	7.34	7.37	19.63	13.38	11.78	17.46	2.68	4.57
nhaA	18342	18364	+	9_12	18.8	20.37	8	11.7	13.59	6.49	13.4	13.72
nhaA	18389	18411	+	10_12	9.17	12.14	4.36	5.57	7.25	2.49	0	0.42
nhaA	18525	18547	+	11_12	34.39	39.87	28.35	31.77	23.11	25.94	19.84	17.05
nhaR	18741	18763	+	1_10	39.44	46.37	53.8	60.19	88.36	95.79	61.12	58.21
nhaR	18821	18843	+	2_10	18.8	21.24	17.45	16.72	14.5	10.98	19.84	19.13
nhaR	18932	18954	+	3_10	27.51	27.3	29.81	27.87	43.95	51.38	39.14	44.07
nhaR	19031	19053	+	4_10	46.77	36.41	32.72	30.1	63.89	56.87	86.86	84.4
nhaR	19171	19193	+	5_10	18.8	13.44	26.9	20.06	27.19	26.44	25.74	24.12
nhaR	19249	19271	+	6_10	29.81	32.5	47.98	40.13	41.23	42.41	42.36	39.08
nhaR	19352	19374	+	7_10	3.67	4.33	2.18	5.02	0.91	1	0.54	0.83
nhaR	19442	19464	+	8_10	39.44	44.64	51.62	51.27	68.87	58.87	49.86	52.39
nhaR	19524	19546	+	9_10	50.9	46.37	63.25	66.88	112.83	117.74	134.04	130.55
rpsT	21025	21047	-	1_3	33.93	39.44	9.45	8.92	14.95	16.46	9.11	10.39
rpsT	20891	20913	-	2_3	19.72	22.97	2.91	4.46	6.34	5.49	1.07	1.66
rpsT	20856	20878	-	3_3	23.85	31.64	16.72	19.51	25.37	22.45	21.45	23.7
yaaY	21186	21208	+	1_3	22.93	16.9	3.64	3.9	6.8	2.99	5.36	1.66
yaaY	21286	21308	+	2_3	27.51	18.64	17.45	15.05	21.75	12.97	9.11	9.56
ribF	21439	21461	+	1_10	3.67	3.9	1.45	0.56	12.23	15.96	56.3	56.55
ribF	21551	21573	+	2_10	15.59	19.5	5.82	4.46	213.87	206.54	388.71	381.68
ribF	21609	21631	+	3_10	17.43	15.17	0.73	0	109.65	99.28	361.9	362.14
ribF	21714	21736	+	4_10	49.98	44.64	28.35	26.75	2005.95	2107.78	2860.9	2858.06
ribF	21861	21883	+	5_10	50.9	52.01	15.99	21.74	319.9	346.72	335.09	330.96
ribF	21909	21931	+	6_10	16.97	16.47	0	0.56	0	0.5	0	0.83
ribF	22027	22049	+	7_10	15.13	17.77	1.45	2.23	2.72	1.5	11.8	13.72
ribF	22112	22134	+	8_10	27.51	26.44	0.73	4.46	0.45	2.49	4.29	1.25
ribF	22216	22238	+	9_10	7.34	10.83	0.73	2.23	0.45	1	0.54	0
ribF	22311	22333	+	10_10	9.63	9.53	10.91	12.26	3.62	2.49	4.29	3.33
ileS	22410	22432	+	1_29	5.96	3.9	0	1.11	0.45	0	0	0.42
ileS	22513	22535	+	2_29	5.96	4.77	11.63	13.93	1.36	5.99	6.43	13.3
ileS	22632	22654	+	3_29	29.81	31.2	15.99	12.82	9.06	13.47	9.11	9.15
ileS	22691	22713	+	4_29	10.55	12.14	10.91	3.9	0.91	1.5	1.61	4.57
ileS	22816	22838	+	5_29	8.25	5.2	0	0	0	0	0	0
ileS	22921	22943	+	6_29	7.34	7.8	11.63	6.69	0	0.5	1.61	1.66
ileS	23012	23034	+	7_29	70.16	75.84	29.81	23.41	6.8	5.49	17.69	14.97
ileS	23112	23134	+	8_29	44.94	45.51	13.09	8.92	1.81	2	9.11	6.24
ileS	23199	23221	+	9_29	10.09	7.37	8.72	10.03	3.62	1.5	9.11	8.32
ileS	23310	23332	+	10_29	16.97	26.44	26.17	13.38	4.53	2.99	8.58	10.39
ileS	23391	23413	+	11_29	8.25	9.97	10.18	9.47	5.89	5.99	2.68	4.16
ileS	23495	23517	+	12_29	10.55	10.4	9.45	11.7	8.16	8.48	8.58	7.48
ileS	23600	23622	+	13_29	13.3	11.7	5.09	5.02	0.91	2.49	1.61	0.42
ileS	23722	23744	+	14_29	10.55	7.8	1.45	1.67	0	0	0	0
ileS	23796	23818	+	15_29	18.34	25.14	19.63	12.26	3.17	2.99	6.97	6.24
ileS	23905	23927	+	16_29	9.63	14.74	4.36	3.34	4.08	4.99	4.29	4.16
ileS	24000	24022	+	17_29	27.51	29.47	6.54	6.69	9.52	7.98	3.75	3.33
ileS	24108	24130	+	18_29	12.38	13	2.91	4.46	0.91	1	1.61	2.08
ileS	24207	24229	+	19_29	40.35	39.87	3.64	3.9	4.98	5.49	1.07	1.25
ileS	24294	24316	+	20_29	20.64	16.04	8.72	4.46	8.16	3.99	6.97	7.9
ileS	24401	24423	+	21_29	3.21	4.33	6.54	3.34	13.59	14.97	16.08	12.89
ileS	24514	24536	+	22_29	16.05	14.3	3.64	3.9	8.16	8.48	5.36	6.24
ileS	24600	24622	+	23_29	24.3	25.14	2.91	10.59	1.81	2.49	3.75	7.07
ileS	24693	24715	+	24_29	34.39	31.64	12.36	16.16	12.69	6.98	19.3	18.71
ileS	24912	24934	+	26_29	11.46	6.93	0.73	2.23	0	0.5	0	0
ileS	24996	25018	+	27_29	27.97	29.04	10.91	7.25	4.08	2.99	8.58	7.9
ileS	25093	25115	+	28_29	77.96	79.31	17.45	19.51	20.39	13.47	13.4	17.46
lspA	25326	25348	+	2_5	24.76	21.67	2.91	3.9	0.45	1.5	3.75	2.08
lspA	25424	25446	+	3_5	15.59	15.17	12.36	8.36	22.66	21.45	9.65	12.47
lspA	25539	25561	+	4_5	14.22	13	4.36	5.02	15.41	16.46	2.14	4.99
lspA	25610	25632	+	5_5	36.23	35.1	8	5.57	38.06	40.41	6.97	14.14
fkpB	25854	25876	+	1_5	43.1	39.87	10.18	9.47	28.55	22.95	40.75	32.85
fkpB	25936	25958	+	2_5	52.73	50.27	19.63	29.54	21.3	15.96	32.17	35.34
fkpB	26045	26067	+	3_5	14.22	14.3	9.45	3.9	4.08	2.99	15.55	12.89
fkpB	26130	26152	+	4_5	22.01	26	5.09	6.13	53.92	59.87	23.05	24.12
ispH	26285	26307	+	1_10	5.96	3.47	5.09	4.46	0.45	1	2.14	1.66
ispH	26381	26403	+	2_10	29.35	26	15.27	15.05	16.31	20.45	1.61	4.99
ispH	26480	26502	+	3_10	22.01	22.1	0.73	1.11	0.45	0	1.07	0.83
ispH	26596	26618	+	4_10	5.04	4.77	2.91	3.9	0.91	1	33.78	37.84
ispH	26684	26706	+	5_10	6.42	8.23	1.45	1.11	9.97	9.48	1.61	4.57
ispH	26831	26853	+	6_10	30.72	23.4	15.99	12.26	13.59	8.98	10.72	14.97
ispH	26882	26904	+	7_10	12.38	11.27	7.27	7.8	29.45	26.94	16.08	15.8
ispH	26980	27002	+	8_10	8.25	6.07	0	0	0	0	0	0
ispH	27087	27109	+	9_10	12.38	10.83	5.82	4.46	3.17	3.99	2.14	2.08
ispH	27189	27211	+	10_10	22.93	24.7	6.54	2.23	0.91	1.5	2.68	5.82
rihC	27302	27324	+	1_10	96.3	108.78	105.42	91.4	62.98	80.82	48.25	56.55
rihC	27393	27415	+	2_10	16.97	18.2	10.18	11.15	6.34	7.48	14.48	11.23
rihC	27497	27519	+	3_10	18.8	19.94	24.72	25.08	39.42	33.43	21.45	23.28
rihC	27596	27618	+	4_10	20.18	27.3	37.08	40.69	19.03	17.46	36.46	36.17
rihC	27700	27722	+	5_10	17.88	8.67	8.72	12.26	6.34	7.98	4.83	4.57
rihC	27795	27817	+	6_10	17.88	18.2	17.45	16.72	4.53	1.5	8.58	3.74
rihC	27905	27927	+	7_10	24.3	19.07	29.81	27.87	60.72	55.87	47.18	53.64
rihC	28002	28024	+	8_10	16.97	21.67	19.63	15.05	11.33	10.48	5.36	6.24
rihC	28114	28136	+	9_10	31.18	25.14	23.26	25.64	18.12	18.96	16.08	16.22
dapB	28391	28413	+	1_9	27.51	19.94	11.63	11.7	12.69	10.98	7.51	15.8
dapB	28519	28541	+	2_9	8.25	5.63	6.54	6.13	7.25	9.48	7.51	8.32
dapB	28612	28634	+	3_9	17.88	18.2	13.81	15.61	14.5	8.98	11.8	9.15
dapB	28699	28721	+	4_9	20.64	16.04	13.81	8.92	11.78	18.96	11.26	8.73
dapB	28804	28826	+	5_9	14.67	16.47	12.36	6.13	9.06	7.98	5.36	5.82
dapB	28882	28904	+	6_9	8.71	11.27	1.45	6.69	2.72	1.5	1.61	0.83
dapB	28980	29002	+	7_9	25.22	33.37	29.08	26.19	22.66	20.95	19.3	19.96
dapB	29074	29096	+	8_9	35.77	37.27	73.43	59.63	49.84	54.88	89.54	92.3
carA	29688	29710	+	1_12	9.63	13.87	5.82	7.25	1.36	1.5	3.22	4.16
carA	29760	29782	+	2_12	40.81	51.57	26.9	25.64	42.59	45.4	34.31	26.19
carA	29853	29875	+	3_12	29.81	28.17	21.08	15.61	12.69	17.46	14.48	18.71
carA	29953	29975	+	4_12	33.93	35.54	27.63	36.78	41.69	30.43	21.98	23.7
carA	30061	30083	+	5_12	14.22	13.44	8	12.82	2.72	7.48	3.22	4.57
carA	30183	30205	+	6_12	25.22	12.57	10.91	17.83	4.98	5.99	8.04	4.57
carA	30252	30274	+	7_12	22.47	20.37	13.09	10.59	2.72	1.5	6.43	9.15
carA	30361	30383	+	8_12	37.14	35.54	19.63	17.83	22.2	25.94	21.98	26.61
carA	30520	30542	+	9_12	16.05	10.4	11.63	14.49	5.89	13.47	8.58	6.65
carA	30573	30595	+	10_12	46.77	47.24	27.63	22.29	16.31	15.47	12.87	15.8
carA	30678	30700	+	11_12	38.98	34.67	31.26	37.34	2.72	4.99	14.48	13.3
carA	30754	30776	+	12_12	24.76	20.37	13.09	12.82	7.7	8.48	26.27	24.53
carB	30820	30842	+	1_33	5.04	5.2	5.09	2.79	2.27	2.99	2.68	0.83
carB	30923	30945	+	2_33	5.5	5.63	7.27	3.34	3.62	2.49	1.61	2.49
carB	31018	31040	+	3_33	24.76	29.04	12.36	16.16	17.22	18.46	3.75	3.74
carB	31157	31179	+	4_33	30.72	35.1	5.09	1.11	0.91	0	0.54	0
carB	31244	31266	+	5_33	45.4	39.01	37.08	25.64	48.03	39.91	24.13	32.85
carB	31323	31345	+	6_33	19.72	25.14	13.09	11.7	3.17	6.98	2.68	4.57
carB	31418	31440	+	7_33	18.34	17.77	12.36	12.26	14.05	8.98	23.05	19.54
carB	31542	31564	+	8_33	34.85	49.84	29.08	26.19	22.66	12.47	30.56	27.86
carB	31652	31674	+	9_33	12.84	10.83	8	11.7	24.47	28.94	28.95	28.69
carB	31719	31741	+	10_33	46.31	45.51	43.62	40.69	33.98	21.45	19.84	21.62
carB	31849	31871	+	11_33	24.3	32.94	13.09	6.13	3.17	2	3.22	3.33
carB	31919	31941	+	12_33	33.48	38.14	24.72	24.52	6.8	8.98	18.23	16.22
carB	32019	32041	+	13_33	15.59	19.5	2.91	6.69	2.27	0	2.68	1.66
carB	32135	32157	+	14_33	13.76	6.93	4.36	15.61	2.27	2.99	3.75	1.66
carB	32265	32287	+	15_33	39.44	35.97	45.8	46.82	42.14	40.41	32.17	39.5
carB	32355	32377	+	16_33	27.06	24.7	36.35	33.44	30.81	33.43	40.21	45.32
carB	32426	32448	+	17_33	48.15	39.44	17.45	20.06	9.97	6.49	18.77	19.13
carB	32520	32542	+	18_33	16.51	22.54	8	6.69	1.36	1	2.68	4.57
carB	32622	32644	+	19_33	33.93	30.34	4.36	5.02	1.81	2	1.61	0.83
carB	32719	32741	+	20_33	11.01	21.67	3.64	6.13	2.72	3.99	2.14	0.83
carB	32826	32848	+	21_33	16.97	17.34	8.72	17.28	4.08	1.5	4.83	8.32
carB	32946	32968	+	22_33	18.34	15.6	10.18	8.92	3.62	3.99	6.43	6.24
carB	33030	33052	+	23_33	16.05	13.87	13.09	11.7	3.62	0.5	3.75	5.82
carB	33182	33204	+	24_33	27.06	29.47	18.9	23.41	18.58	14.47	13.94	16.22
carB	33246	33268	+	25_33	12.84	12.57	13.81	13.93	14.95	15.96	16.62	17.46
carB	33330	33352	+	26_33	32.56	41.17	42.17	46.26	45.31	43.9	30.56	27.44
carB	33455	33477	+	27_33	30.27	26.87	24.72	17.83	3.62	7.98	8.58	11.64
carB	33517	33539	+	28_33	5.5	7.37	6.54	11.7	3.17	3.99	8.04	6.24
carB	33626	33648	+	29_33	7.8	10.83	15.27	15.05	8.61	10.48	11.8	7.48
carB	33737	33759	+	30_33	11.92	7.8	3.64	5.57	0.45	3.99	3.75	2.49
carB	33825	33847	+	31_33	10.55	10.4	12.36	9.47	7.25	9.98	12.87	5.41
carB	33941	33963	+	32_33	52.73	48.11	53.07	66.88	44.41	29.43	56.83	57.79
caiF	34324	34346	+	1_4	38.52	42.04	79.97	73.01	61.62	69.34	68.09	58.62
caiF	34430	34452	+	2_4	17.88	21.24	19.63	18.95	18.12	14.47	6.43	8.32
caiF	34512	34534	+	3_4	11.01	9.53	14.54	10.03	4.08	4.99	2.68	3.33
caiF	34612	34634	+	4_4	35.77	31.64	36.35	20.62	12.69	12.97	8.58	10.81
caiE	35336	35358	-	1_6	4.59	5.63	0.73	1.11	0.45	0.5	0	0.42
caiE	35236	35258	-	2_6	24.76	23.84	25.45	26.75	6.34	5.49	33.24	32.85
caiE	35116	35138	-	3_6	12.84	9.53	19.63	13.93	17.22	17.96	3.75	3.74
caiE	35003	35025	-	4_6	27.06	29.9	19.63	15.61	19.94	18.96	25.2	26.61
caiE	34941	34963	-	5_6	16.05	14.74	15.27	21.74	17.22	11.97	26.81	27.03
caiE	34827	34849	-	6_6	9.17	8.67	2.91	6.69	12.23	23.45	3.75	2.08
caiD	36118	36140	-	1_8	5.04	6.5	1.45	3.9	1.36	0	1.61	0
caiD	36018	36040	-	2_8	34.85	32.07	56.71	65.21	129.59	113.75	87.39	89.39
caiD	35918	35940	-	3_8	18.8	20.37	26.9	20.06	26.28	19.46	20.37	19.96
caiD	35827	35849	-	4_8	12.84	7.8	2.91	5.57	4.98	4.99	3.22	0
caiD	35729	35751	-	5_8	6.88	7.37	11.63	11.7	7.7	7.48	6.43	13.3
caiD	35610	35632	-	6_8	11.92	9.53	14.54	8.36	5.89	2.49	19.3	21.2
caiD	35540	35562	-	7_8	11.01	7.37	10.91	8.92	6.8	9.48	2.68	3.74
caiD	35438	35460	-	8_8	26.14	22.97	21.08	27.31	12.23	6.49	15.55	19.54
caiC	37695	37717	-	2_16	25.22	19.94	17.45	17.83	18.58	19.46	12.87	8.73
caiC	37587	37609	-	3_16	25.22	27.74	12.36	17.83	17.67	8.48	12.87	14.14
caiC	37491	37513	-	4_16	24.76	26.44	47.26	55.73	56.19	52.88	51.47	58.62
caiC	37389	37411	-	5_16	42.19	35.1	76.34	59.63	58.91	53.88	77.74	77.33
caiC	37301	37323	-	6_16	42.19	41.61	14.54	15.05	91.08	75.83	79.35	80.25
caiC	37189	37211	-	7_16	20.64	18.64	36.35	28.98	69.33	58.37	35.92	41.16
caiC	37087	37109	-	8_16	29.81	25.57	27.63	36.78	33.08	21.95	30.02	25.36
caiC	36995	37017	-	9_16	24.3	18.2	31.99	24.52	41.23	48.39	65.41	63.2
caiC	36832	36854	-	10_16	7.8	10.4	10.91	12.82	29.91	30.93	19.84	23.7
caiC	36785	36807	-	11_16	9.17	6.93	5.82	5.02	0.45	1.5	1.07	3.33
caiC	36680	36702	-	12_16	13.3	12.57	30.53	27.31	14.05	13.97	29.49	29.94
caiC	36598	36620	-	13_16	22.93	19.5	20.36	21.74	25.83	29.93	33.24	36.59
caiC	36481	36503	-	14_16	23.85	15.6	20.36	21.74	14.05	12.47	5.36	8.32
caiC	36360	36382	-	15_16	20.64	24.7	18.18	14.49	23.11	17.96	16.62	15.8
caiC	36293	36315	-	16_16	4.59	12.14	2.91	3.34	0.45	1.5	0.54	0
caiB	39081	39103	-	1_13	18.34	16.9	25.45	31.21	31.72	35.92	18.77	19.54
caiB	38954	38976	-	2_13	16.05	14.74	22.54	14.49	13.59	8.98	11.8	12.06
caiB	38860	38882	-	3_13	12.38	13.44	5.82	11.15	23.56	23.45	20.37	20.37
caiB	38789	38811	-	4_13	7.34	8.67	7.27	1.67	4.53	2	2.14	1.66
caiB	38690	38712	-	5_13	37.6	35.54	36.35	32.88	20.84	32.43	50.93	52.8
caiB	38591	38613	-	6_13	42.19	48.97	49.44	61.86	22.66	27.44	35.39	43.66
caiB	38470	38492	-	7_13	22.01	18.2	10.91	15.05	12.23	12.97	2.14	2.49
caiB	38393	38415	-	8_13	11.01	12.57	9.45	8.92	5.44	4.99	15.55	10.81
caiB	38280	38302	-	9_13	33.02	38.14	35.62	39.57	17.67	20.45	27.34	29.52
caiB	38183	38205	-	10_13	17.43	15.17	45.8	41.24	65.25	75.83	41.28	43.24
caiB	38045	38067	-	11_13	23.39	18.2	30.53	36.23	112.37	110.25	79.35	86.07
caiB	37980	38002	-	12_13	76.12	80.18	82.88	98.65	95.61	82.81	105.62	115.17
caiA	40324	40346	-	1_12	38.06	40.31	41.44	29.54	14.95	6.49	28.42	37
caiA	40251	40273	-	2_12	14.22	10.4	8	9.47	5.89	1.5	3.22	9.15
caiA	40153	40175	-	3_12	7.34	9.1	4.36	8.36	5.44	6.98	2.14	2.08
caiA	40029	40051	-	4_12	15.59	13.87	6.54	11.15	5.44	6.49	13.94	13.72
caiA	39960	39982	-	5_12	30.72	30.34	21.81	25.08	18.58	21.95	12.87	12.47
caiA	39842	39864	-	6_12	43.56	43.34	45.8	40.13	43.05	42.9	34.31	34.93
caiA	39733	39755	-	7_12	17.88	26	34.17	37.34	24.92	21.95	36.99	44.07
caiA	39651	39673	-	8_12	27.06	35.54	37.08	39.57	53.92	45.4	45.57	41.16
caiA	39537	39559	-	9_12	11.92	14.3	17.45	8.92	6.34	8.98	25.74	33.68
caiA	39442	39464	-	10_12	31.18	22.1	16.72	17.83	22.66	21.45	10.19	9.56
caiA	39333	39355	-	11_12	42.19	39.87	58.89	51.83	39.87	42.41	20.91	22.45
caiA	39261	39283	-	12_12	12.38	9.53	2.18	4.46	2.72	4.49	1.07	1.25
caiT	41876	41898	-	1_16	83	98.81	77.06	84.16	115.09	124.72	57.9	65.28
caiT	41767	41789	-	2_16	9.17	7.37	17.45	6.69	21.3	21.45	10.72	8.73
caiT	41694	41716	-	3_16	16.97	13.87	23.26	17.28	41.23	41.41	9.65	10.81
caiT	41602	41624	-	4_16	11.92	11.27	9.45	13.38	7.7	6.98	6.97	7.07
caiT	41490	41512	-	5_16	17.43	19.5	21.08	26.19	36.7	40.41	19.84	24.95
caiT	41400	41422	-	6_16	24.76	11.7	17.45	18.95	8.61	11.97	46.65	45.74
caiT	41293	41315	-	7_16	34.39	39.44	46.53	37.9	16.77	13.47	36.46	47.4
caiT	41200	41222	-	8_16	58.7	48.54	115.59	112.58	150.44	162.14	139.4	124.32
caiT	41109	41131	-	9_16	11.46	12.14	6.54	5.02	1.36	1.5	2.14	2.49
caiT	40999	41021	-	10_16	14.67	15.6	18.18	23.41	49.84	52.38	7.51	13.3
caiT	40908	40930	-	11_16	39.44	51.14	30.53	37.9	12.69	11.47	10.72	12.89
caiT	40766	40788	-	12_16	28.43	29.9	43.62	39.01	90.62	80.32	86.86	83.57
caiT	40706	40728	-	13_16	34.39	39.44	40.71	41.24	34.89	31.43	27.34	32.43
caiT	40605	40627	-	14_16	6.42	6.93	0.73	1.11	0.45	0	0	0
caiT	40506	40528	-	15_16	28.43	23.84	71.97	58.52	54.83	55.38	44.5	50.72
fixA	42433	42455	+	1_8	1.38	1.73	2.91	3.34	1.36	0	1.61	0
fixA	42507	42529	+	2_8	22.93	22.1	16.72	21.74	21.75	25.94	11.26	10.39
fixA	42605	42627	+	3_8	3.21	6.07	8.72	7.8	24.02	29.43	26.81	20.79
fixA	42722	42744	+	4_8	11.92	12.57	29.81	27.31	10.87	11.47	15.55	17.88
fixA	42813	42835	+	5_8	16.51	21.24	15.27	20.06	14.05	11.47	8.58	10.39
fixA	42908	42930	+	6_8	30.27	34.67	26.9	35.11	11.33	13.47	22.52	28.69
fixA	43006	43028	+	7_8	9.17	9.1	14.54	10.03	10.42	8.98	11.8	11.23
fixA	43139	43161	+	8_8	37.14	41.17	51.62	45.14	48.94	39.91	44.5	39.91
fixB	43225	43247	+	1_10	30.27	26	31.99	15.05	14.5	11.97	12.33	15.38
fixB	43292	43314	+	2_10	15.59	12.57	28.35	30.1	86.55	82.32	42.36	49.89
fixB	43390	43412	+	3_10	6.88	4.33	1.45	0	0	0	0.54	0.42
fixB	43493	43515	+	4_10	13.76	10.83	18.18	15.61	3.17	4.49	4.29	8.32
fixB	43603	43625	+	5_10	19.72	19.94	29.81	28.42	30.81	29.43	21.45	19.96
fixB	43704	43726	+	6_10	34.39	26.87	55.98	60.19	106.03	118.73	70.24	81.08
fixB	43864	43886	+	7_10	8.71	5.2	8.72	6.69	6.8	9.98	9.65	13.3
fixB	43927	43949	+	8_10	12.84	9.97	4.36	5.02	33.53	26.44	29.49	29.94
fixB	44014	44036	+	9_10	16.51	17.77	6.54	8.36	2.27	3.49	11.26	7.9
fixB	44096	44118	+	10_10	12.84	10.4	6.54	16.16	1.81	3.99	2.14	3.74
fixC	44184	44206	+	1_13	29.81	35.97	19.63	19.51	15.86	15.96	10.19	8.73
fixC	44295	44317	+	2_13	31.18	27.3	61.8	60.19	86.55	85.31	30.02	35.76
fixC	44389	44411	+	3_13	27.06	34.24	50.89	45.7	32.17	37.42	34.85	44.9
fixC	44490	44512	+	4_13	8.71	7.8	5.82	5.02	0.45	1.5	2.68	4.16
fixC	44616	44638	+	5_13	13.76	13.87	13.81	16.72	12.69	10.48	9.65	9.98
fixC	44711	44733	+	6_13	7.8	6.5	2.18	1.11	1.36	1	0	0.83
fixC	44809	44831	+	7_13	36.69	32.5	25.45	27.31	33.08	40.91	28.95	29.1
fixC	44933	44955	+	8_13	5.5	4.33	5.09	8.92	1.81	1.5	3.75	4.57
fixC	45009	45031	+	9_13	15.59	19.07	25.45	21.18	3.62	5.49	3.75	7.9
fixC	45087	45109	+	10_13	37.6	28.6	53.8	70.22	62.98	60.86	63.8	52.8
fixC	45245	45267	+	11_13	17.43	15.6	25.45	27.87	63.89	53.88	45.57	42.41
fixC	45286	45308	+	12_13	25.22	29.9	22.54	25.08	35.34	29.93	39.68	39.08
fixC	45394	45416	+	13_13	10.55	9.97	7.27	5.02	0.91	3.49	4.29	1.25
fixX	45472	45494	+	1_3	23.85	16.04	13.09	22.85	12.69	7.48	9.65	7.07
fixX	45591	45613	+	2_3	9.17	6.07	5.82	2.23	3.17	2.99	4.83	2.49
fixX	45665	45687	+	3_3	7.8	6.07	1.45	2.23	0.45	0.5	0.54	0.42
yaaU	45813	45835	+	1_14	24.3	29.47	22.54	19.51	10.87	10.98	15.01	11.23
yaaU	45942	45964	+	2_14	12.84	6.5	13.81	17.83	24.02	25.94	22.52	17.88
yaaU	46036	46058	+	3_14	22.01	17.34	34.17	34	31.72	40.41	32.17	34.93
yaaU	46120	46142	+	4_14	31.64	29.9	24.72	18.39	9.06	7.98	15.55	12.47
yaaU	46210	46232	+	5_14	5.96	5.2	5.82	10.59	2.27	2.49	1.61	3.74
yaaU	46349	46371	+	6_14	36.23	43.77	42.89	39.01	23.11	24.45	24.13	27.44
yaaU	46464	46486	+	7_14	13.76	13	5.09	5.02	2.27	1	5.36	6.65
yaaU	46523	46545	+	8_14	57.32	69.78	44.35	40.13	19.48	20.45	20.37	24.95
yaaU	46673	46695	+	9_14	45.4	57.21	61.07	60.75	54.37	62.86	62.73	65.69
yaaU	46723	46745	+	10_14	34.39	26.44	8.72	12.82	2.72	2	2.68	2.08
yaaU	46825	46847	+	11_14	15.13	16.04	28.35	28.42	16.31	18.46	14.48	14.97
yaaU	46907	46929	+	12_14	10.09	10.83	5.82	12.26	5.44	5.99	8.58	7.48
yaaU	47056	47078	+	13_14	21.55	28.17	18.9	21.74	4.08	8.48	8.58	8.73
kefF	47270	47292	+	1_6	47.23	41.17	58.16	64.09	68.42	61.36	75.6	87.73
kefF	47363	47385	+	2_6	28.89	35.97	14.54	13.93	17.22	15.47	7.51	12.06
kefF	47456	47478	+	3_6	4.13	7.8	7.27	5.02	1.36	0.5	4.83	2.08
kefF	47562	47584	+	4_6	4.13	6.5	7.27	9.47	6.34	8.48	3.22	1.25
kefF	47666	47688	+	5_6	107.3	94.05	86.51	106.45	67.51	69.84	45.04	61.54
kefC	47777	47799	+	1_19	21.55	19.5	56.71	45.14	23.11	29.93	38.07	42.41
kefC	47870	47892	+	2_19	13.3	16.9	18.18	11.15	9.06	8.98	7.51	9.98
kefC	47981	48003	+	3_19	19.72	23.4	37.08	30.65	53.01	47.39	58.44	48.23
kefC	48142	48164	+	4_19	19.72	19.94	10.18	12.82	4.98	3.99	5.36	4.99
kefC	48211	48233	+	5_19	15.13	14.74	4.36	7.25	31.72	20.45	1.07	2.49
kefC	48289	48311	+	6_19	12.38	10.4	5.82	12.26	2.72	1.5	4.29	6.24
kefC	48381	48403	+	7_19	18.34	14.74	22.54	17.28	14.95	11.47	30.02	29.94
kefC	48539	48561	+	8_19	11.92	8.67	13.09	22.85	16.77	23.45	21.45	20.37
kefC	48644	48666	+	9_19	53.65	49.41	40.71	28.42	42.59	36.92	42.36	39.08
kefC	48677	48699	+	10_19	38.52	40.74	30.53	24.52	34.89	29.93	19.84	20.79
kefC	48784	48806	+	11_19	14.67	15.17	16.72	19.51	7.25	4.49	15.01	13.3
kefC	48882	48904	+	12_19	49.98	57.64	65.43	70.78	79.75	80.32	52.54	48.65
kefC	48982	49004	+	13_19	7.8	5.63	1.45	5.57	3.17	1.5	1.61	3.33
kefC	49078	49100	+	14_19	7.8	10.4	10.18	13.38	2.72	3.49	3.75	6.24
kefC	49177	49199	+	15_19	14.22	18.2	8.72	10.03	0.91	1	4.29	6.24
kefC	49271	49293	+	16_19	132.07	122.65	112.69	111.47	96.97	95.29	105.62	118.91
kefC	49377	49399	+	17_19	5.5	7.37	18.18	15.05	17.67	16.96	26.81	30.35
kefC	49469	49491	+	18_19	12.84	8.67	13.81	10.59	11.78	12.47	18.77	19.13
kefC	49570	49592	+	19_19	6.42	5.2	7.27	10.59	8.16	8.98	9.65	8.73
folA	49878	49900	+	1_5	24.76	33.37	5.09	6.13	1.81	1.5	1.61	2.91
folA	49926	49948	+	2_5	4.59	3.03	2.18	2.79	1.36	1	0	0
folA	50064	50086	+	3_5	9.63	6.93	0.73	0.56	0.45	0	0.54	0.83
folA	50135	50157	+	4_5	25.22	23.4	14.54	13.93	14.05	17.96	16.62	10.39
folA	50242	50264	+	5_5	17.43	14.74	5.82	8.92	13.14	19.96	8.04	5.41
apaH	51189	51211	-	1_9	21.55	17.34	5.82	7.25	14.05	14.47	30.56	38.67
apaH	51074	51096	-	2_9	26.14	19.94	9.45	9.47	14.5	19.46	20.91	15.38
apaH	50977	50999	-	3_9	30.27	32.94	17.45	22.85	26.73	27.94	40.21	44.49
apaH	50889	50911	-	4_9	13.76	16.9	2.91	3.34	1.36	0	2.14	3.33
apaH	50761	50783	-	5_9	63.74	66.31	37.08	34	82.47	81.32	68.09	75.26
apaH	50671	50693	-	6_9	17.43	19.94	6.54	18.39	40.33	34.92	16.62	15.38
apaH	50593	50615	-	7_9	9.17	13	6.54	13.38	8.16	7.48	5.9	6.65
apaH	50492	50514	-	8_9	17.88	16.9	26.9	21.18	14.5	13.47	10.19	13.72
apaH	50394	50416	-	9_9	13.3	14.74	3.64	5.02	3.62	2.49	3.75	3.74
apaG	51572	51594	-	1_4	13.76	11.7	6.54	3.9	2.72	6.49	8.58	8.73
apaG	51484	51506	-	2_4	13.3	9.53	14.54	13.38	21.3	20.45	36.99	27.86
apaG	51375	51397	-	3_4	37.6	35.54	36.35	34.55	35.8	25.94	49.86	51.97
apaG	51264	51286	-	4_4	46.31	53.74	35.62	28.98	49.39	47.89	77.21	85.65
rsmA	52394	52416	-	1_9	21.09	22.54	13.81	13.93	31.27	37.42	24.66	24.95
rsmA	52307	52329	-	2_9	7.34	6.5	2.91	5.57	0.91	0.5	0	2.08
rsmA	52205	52227	-	3_9	23.39	26.44	13.81	16.16	27.19	26.44	23.05	19.96
rsmA	52107	52129	-	4_9	16.05	14.3	15.27	12.82	23.11	20.95	10.19	9.15
rsmA	52008	52030	-	5_9	24.76	28.17	9.45	6.69	14.5	13.97	7.51	13.3
rsmA	51896	51918	-	6_9	9.63	8.67	9.45	15.05	1.36	2	4.29	8.73
rsmA	51808	51830	-	7_9	43.56	56.77	34.17	35.11	29.45	28.94	35.92	33.26
rsmA	51677	51699	-	8_9	6.88	8.23	0	2.23	0.45	1	0	0
pdxA	53384	53406	-	1_10	67.41	73.24	101.78	122.61	85.64	80.32	68.09	81.49
pdxA	53282	53304	-	2_10	85.29	84.51	58.89	71.9	29.91	30.93	48.25	53.22
pdxA	53166	53188	-	3_10	16.05	11.7	9.45	7.8	3.17	1	9.11	7.48
pdxA	53054	53076	-	4_10	31.64	29.9	62.52	66.88	36.25	31.93	33.24	27.03
pdxA	52994	53016	-	5_10	22.93	21.67	33.44	23.97	19.48	22.45	11.26	13.3
pdxA	52893	52915	-	6_10	22.93	22.97	17.45	21.74	43.05	47.89	62.19	64.45
pdxA	52794	52816	-	7_10	27.97	28.17	48.71	47.93	43.5	36.92	27.34	25.78
pdxA	52668	52690	-	8_10	24.76	32.94	26.17	22.85	43.5	38.41	15.55	17.05
pdxA	52584	52606	-	9_10	8.71	7.8	2.91	3.34	0.91	1	2.14	0
pdxA	52469	52491	-	10_10	24.3	22.54	20.36	14.49	32.62	28.94	8.58	16.22
surA	54646	54668	-	1_13	30.72	32.94	5.82	6.13	10.87	14.97	11.8	9.56
surA	54480	54502	-	3_13	27.06	21.24	8.72	10.03	31.72	33.43	6.43	11.64
surA	54333	54355	-	4_13	19.26	18.64	33.44	32.33	47.12	38.91	10.72	10.39
surA	54229	54251	-	5_13	14.22	14.3	30.53	34.55	16.31	20.45	55.22	43.66
surA	54172	54194	-	6_13	18.8	17.34	2.91	7.25	1.81	1.5	4.83	8.73
surA	54079	54101	-	7_13	22.47	20.37	21.81	22.29	7.25	5.99	9.65	10.39
surA	53979	54001	-	8_13	13.3	14.74	15.27	15.61	90.62	73.34	47.18	61.54
surA	53865	53887	-	9_13	1.83	3.03	4.36	2.23	1.36	1	0.54	2.91
surA	53773	53795	-	10_13	22.01	15.17	3.64	8.36	1.81	1.5	1.61	1.66
surA	53673	53695	-	11_13	4.13	6.5	1.45	1.67	0	0	0	0.83
surA	53579	53601	-	12_13	43.56	42.91	20.36	15.05	8.61	9.48	19.3	16.22
surA	53472	53494	-	13_13	15.13	10.4	15.27	12.26	9.97	9.98	11.8	11.23
lptD	57073	57095	-	1_24	33.02	32.94	2.18	1.67	2.72	2	1.61	1.25
lptD	56982	57004	-	2_24	42.65	40.31	20.36	26.19	22.66	20.95	21.45	22.45
lptD	56848	56870	-	3_24	34.39	27.74	8	5.57	41.69	35.92	7.51	7.9
lptD	56780	56802	-	4_24	31.64	40.74	12.36	11.15	33.53	35.42	22.52	20.37
lptD	56668	56690	-	5_24	19.72	17.34	8.72	11.15	14.95	16.96	18.23	15.8
lptD	56576	56598	-	6_24	15.13	20.37	10.18	5.02	1.81	1.5	6.97	5.82
lptD	56486	56508	-	7_24	32.1	33.8	9.45	3.9	2.27	4.49	4.83	2.91
lptD	56381	56403	-	8_24	32.56	38.14	12.36	18.95	11.33	7.48	16.62	8.32
lptD	56260	56282	-	9_24	18.34	16.47	10.18	6.69	15.41	12.47	3.75	7.48
lptD	56182	56204	-	10_24	13.76	14.3	21.08	17.83	24.47	22.45	26.81	24.53
lptD	56079	56101	-	11_24	36.23	38.57	47.98	45.7	35.34	29.43	48.25	39.5
lptD	55979	56001	-	12_24	23.85	28.17	5.82	7.25	2.72	2.49	4.83	3.74
lptD	55875	55897	-	13_24	18.34	23.84	18.9	11.15	15.86	14.97	18.23	17.88
lptD	55784	55806	-	14_24	7.8	9.53	8	7.8	13.59	9.98	12.33	14.14
lptD	55685	55707	-	15_24	11.46	8.67	10.91	6.69	6.34	6.98	2.68	4.99
lptD	55584	55606	-	16_24	18.34	10.4	26.17	25.64	15.41	20.45	20.91	21.62
lptD	55471	55493	-	17_24	16.97	16.04	47.26	49.05	32.17	30.43	32.71	33.26
lptD	55376	55398	-	18_24	35.31	32.5	6.54	5.57	7.25	4.99	1.07	5.82
lptD	55238	55260	-	19_24	16.97	15.17	13.81	17.83	11.33	9.48	11.8	7.9
lptD	55178	55200	-	20_24	32.56	35.54	8.72	5.02	3.62	1.5	2.68	3.74
lptD	55083	55105	-	21_24	54.57	46.81	30.53	31.21	28.55	31.93	24.66	24.95
lptD	54983	55005	-	22_24	60.53	71.51	26.17	28.98	16.77	16.46	5.36	8.32
djlA	57395	57417	+	1_9	27.97	22.54	26.17	35.11	8.16	6.49	13.4	17.46
djlA	57470	57492	+	2_9	9.17	13	11.63	16.16	37.16	33.92	8.04	8.32
djlA	57566	57588	+	3_9	11.46	15.17	3.64	5.02	1.81	1.5	1.61	1.66
djlA	57666	57688	+	4_9	3.21	2.6	2.18	1.11	0.91	0.5	0	0
djlA	57768	57790	+	5_9	31.18	26.44	39.99	31.77	6.8	4.49	15.01	14.14
djlA	57870	57892	+	6_9	41.27	40.31	42.17	42.91	50.75	68.35	42.36	52.39
djlA	57964	57986	+	7_9	13.76	14.3	18.18	18.95	14.5	21.45	8.58	9.98
djlA	58064	58086	+	8_9	20.18	19.5	16.72	31.77	34.89	28.44	21.98	13.72
yabP	58489	58511	+	1_6	25.68	14.3	25.45	15.05	21.3	17.46	17.69	18.71
yabP	58605	58627	+	2_6	26.14	21.24	39.26	24.52	24.92	29.43	20.37	21.2
yabP	58688	58710	+	3_6	6.42	2.6	4.36	4.46	23.11	15.47	0.54	0.42
yabP	58786	58808	+	4_6	6.42	5.63	5.09	3.34	0	1	2.14	0.42
yabP	58914	58936	+	5_6	19.26	19.07	27.63	27.31	11.33	14.97	21.98	29.52
yabP	58980	59002	+	6_6	2.29	1.73	4.36	5.02	12.69	14.97	6.43	4.16
yabP	59059	59081	+	1_3	14.22	16.9	2.18	2.23	0.45	1	0	0
yabP	59171	59193	+	2_3	16.51	22.1	8.72	12.82	4.98	4.99	17.16	13.3
rluA	60303	60325	-	1_7	11.01	8.67	10.18	10.59	1.36	2	5.9	4.57
rluA	60219	60241	-	2_7	10.55	9.1	10.18	7.8	15.86	20.45	10.72	13.3
rluA	60098	60120	-	3_7	1.38	2.6	4.36	6.13	5.89	4.49	1.61	1.66
rluA	60015	60037	-	4_7	17.88	15.17	15.99	16.72	3.17	4.99	11.26	10.39
rluA	59859	59881	-	5_7	7.34	14.3	5.82	4.46	0.91	0.5	2.68	3.33
rluA	59805	59827	-	6_7	14.67	16.9	7.27	4.46	23.56	24.94	9.11	12.89
rluA	59717	59739	-	7_7	32.56	35.97	34.9	44.03	32.62	27.94	57.37	55.3
rapA	63239	63261	-	1_30	20.18	26.87	30.53	42.91	26.73	23.95	17.16	18.29
rapA	63141	63163	-	2_30	12.38	17.34	14.54	16.16	28.09	24.45	21.98	19.54
rapA	62998	63020	-	3_30	22.93	18.64	19.63	19.51	7.25	4.99	13.4	12.47
rapA	62940	62962	-	4_30	24.3	18.64	55.25	41.8	36.25	31.93	42.89	32.01
rapA	62836	62858	-	5_30	16.97	16.9	20.36	25.08	15.41	14.97	11.8	9.56
rapA	62742	62764	-	6_30	38.52	38.57	55.25	52.95	33.08	32.93	51.47	56.55
rapA	62622	62644	-	7_30	51.36	41.61	125.05	107.57	124.15	132.7	127.6	130.55
rapA	62536	62558	-	8_30	37.6	26	26.9	28.98	29.91	29.43	30.56	35.34
rapA	62428	62450	-	9_30	8.25	5.63	19.63	11.7	27.64	23.45	9.11	5.82
rapA	62324	62346	-	10_30	31.18	23.84	37.08	49.6	15.86	13.97	40.21	41.99
rapA	62241	62263	-	11_30	36.69	29.04	18.9	20.06	34.89	38.91	19.3	17.46
rapA	62093	62115	-	12_30	19.72	10.83	15.99	20.62	18.58	12.97	21.45	24.53
rapA	62013	62035	-	13_30	9.63	12.57	7.27	9.47	1.36	4.49	12.33	9.15
rapA	61939	61961	-	14_30	18.34	20.8	29.08	27.31	36.25	32.93	10.19	15.38
rapA	61836	61858	-	15_30	3.67	9.97	3.64	8.36	3.17	2	4.29	5.41
rapA	61711	61733	-	16_30	25.68	31.64	34.17	40.13	16.31	12.47	20.91	14.97
rapA	61641	61663	-	17_30	12.38	13.44	13.09	10.59	9.97	6.98	10.72	8.73
rapA	61527	61549	-	18_30	22.47	27.74	22.54	27.31	4.53	3.49	17.16	18.29
rapA	61440	61462	-	19_30	17.88	16.47	22.54	20.06	36.7	47.39	24.13	28.69
rapA	61339	61361	-	20_30	13.3	7.8	10.91	8.36	5.89	6.98	5.36	5.82
rapA	61233	61255	-	21_30	10.09	10.4	19.63	22.85	45.31	49.39	25.74	36.59
rapA	61105	61127	-	22_30	39.89	48.54	30.53	36.23	55.73	54.88	49.33	52.8
rapA	61019	61041	-	23_30	55.49	66.31	74.15	67.44	45.31	43.4	57.37	57.38
rapA	60910	60932	-	24_30	12.84	11.27	8	8.36	0.91	4.49	2.68	5.41
rapA	60815	60837	-	25_30	9.63	13.44	2.18	1.67	9.06	12.47	3.75	0.83
rapA	60738	60760	-	26_30	6.42	8.23	16.72	9.47	44.86	37.92	41.82	39.5
rapA	60636	60658	-	27_30	14.22	14.74	21.08	18.39	4.98	7.48	11.8	8.32
rapA	60514	60536	-	28_30	16.05	19.5	11.63	10.03	2.72	6.98	8.58	9.98
rapA	60433	60455	-	29_30	74.29	64.58	72.7	74.68	76.12	79.32	67.56	60.7
polB	65733	65755	-	1_24	19.26	28.6	45.07	38.46	33.08	25.44	33.24	33.26
polB	65647	65669	-	2_24	19.72	17.77	9.45	19.51	4.53	4.99	14.48	15.38
polB	65537	65559	-	3_24	10.55	14.74	15.99	9.47	15.41	10.48	2.68	4.57
polB	65454	65476	-	4_24	14.22	14.3	22.54	20.62	33.53	30.43	24.13	25.36
polB	65346	65368	-	5_24	28.89	25.14	15.27	15.61	9.06	11.47	4.83	4.57
polB	65252	65274	-	6_24	6.42	6.93	2.18	4.46	1.36	0	2.68	2.49
polB	65156	65178	-	7_24	15.59	16.04	19.63	18.39	13.14	14.47	12.87	15.38
polB	65049	65071	-	8_24	28.89	34.24	41.44	40.69	53.47	48.39	47.72	51.97
polB	64958	64980	-	9_24	7.34	9.97	10.18	11.7	33.53	27.94	29.49	22.45
polB	64832	64854	-	10_24	0.92	1.73	0.73	1.11	0	1	0.54	0
polB	64730	64752	-	11_24	27.97	26.44	37.8	35.67	32.62	29.93	45.04	41.99
polB	64624	64646	-	12_24	23.85	17.34	14.54	11.7	14.95	13.47	18.77	16.22
polB	64534	64556	-	13_24	20.18	22.97	19.63	23.41	45.76	44.9	40.75	39.5
polB	64456	64478	-	14_24	7.8	9.53	13.09	13.38	3.62	3.49	4.83	5.82
polB	64320	64342	-	15_24	14.22	7.8	8.72	7.8	7.7	4.99	4.83	4.57
polB	64245	64267	-	16_24	23.39	22.54	31.26	28.98	24.92	26.44	31.1	37.42
polB	64122	64144	-	17_24	69.24	79.31	87.24	81.93	38.06	42.41	61.12	65.28
polB	64035	64057	-	18_24	3.67	5.63	7.27	15.05	4.98	2	8.04	13.3
polB	63949	63971	-	19_24	37.6	33.37	45.8	40.69	22.66	28.94	53.08	45.74
polB	63852	63874	-	20_24	30.27	26	24.72	31.21	38.51	30.43	28.42	29.94
polB	63753	63775	-	21_24	6.42	8.67	18.9	20.62	31.72	35.42	23.59	29.52
polB	63658	63680	-	22_24	30.27	28.17	15.99	22.85	23.56	22.95	23.05	20.79
polB	63558	63580	-	23_24	7.8	15.6	14.54	20.06	38.06	38.41	26.27	23.7
polB	63429	63451	-	24_24	14.22	13.87	18.18	18.39	4.53	5.99	5.9	12.06
araD	66508	66530	-	1_7	18.8	15.17	9.45	12.82	4.53	2.49	5.36	7.07
araD	66402	66424	-	2_7	10.55	10.83	4.36	7.25	1.36	2.99	11.26	8.32
araD	66312	66334	-	3_7	21.55	19.07	18.9	17.28	9.52	6.49	2.14	4.57
araD	66227	66249	-	4_7	8.25	5.2	12.36	11.15	3.62	2.49	1.61	3.74
araD	66095	66117	-	5_7	33.93	45.94	29.08	24.52	9.97	10.48	36.46	37
araD	66025	66047	-	6_7	19.72	28.6	9.45	7.8	5.44	5.49	9.11	4.99
araD	65916	65938	-	7_7	27.51	26.44	22.54	24.52	9.52	8.98	17.16	10.39
araA	68271	68293	-	1_16	19.26	15.6	19.63	25.64	5.89	10.48	27.88	23.28
araA	68183	68205	-	2_16	29.81	27.3	29.81	34	23.11	19.96	24.66	22.87
araA	68071	68093	-	3_16	16.97	17.77	15.99	17.83	1.36	1.5	4.29	5.82
araA	68007	68029	-	4_16	68.33	60.24	106.87	112.58	83.37	69.84	106.16	112.26
araA	67882	67904	-	5_16	16.05	12.14	15.27	9.47	5.44	5.99	3.75	3.33
araA	67798	67820	-	6_16	32.56	27.3	50.16	47.37	69.33	76.33	57.37	55.3
araA	67702	67724	-	7_16	15.13	16.47	7.27	9.47	4.08	3.49	2.68	5.82
araA	67603	67625	-	8_16	39.89	26	16.72	13.38	5.89	2.99	9.65	4.99
araA	67500	67522	-	9_16	25.22	38.14	12.36	11.15	2.72	2.49	6.43	4.16
araA	67381	67403	-	10_16	23.39	22.97	8.72	10.59	13.59	7.98	3.75	2.91
araA	67309	67331	-	11_16	7.34	7.37	13.09	13.93	9.06	12.47	5.36	5.82
araA	67181	67203	-	12_16	38.98	42.04	30.53	36.23	23.56	22.45	46.65	34.51
araA	67107	67129	-	13_16	26.6	33.37	32.72	30.65	22.66	23.45	13.94	12.89
araA	67010	67032	-	14_16	14.67	16.04	16.72	16.16	6.8	4.49	8.58	5.41
araA	66873	66895	-	15_16	24.76	21.24	70.52	64.65	67.97	59.37	73.99	70.27
araB	70009	70031	-	1_18	19.72	12.57	28.35	29.54	49.84	41.91	18.77	23.28
araB	69924	69946	-	2_18	4.13	4.77	1.45	1.11	0.91	1	1.61	0.42
araB	69764	69786	-	3_18	12.84	19.07	7.27	10.59	7.25	4.99	4.83	6.24
araB	69712	69734	-	4_18	9.17	11.27	15.99	12.82	24.02	26.44	35.39	37
araB	69622	69644	-	5_18	10.55	10.4	18.9	15.61	9.52	7.98	12.33	16.63
araB	69521	69543	-	6_18	19.72	17.34	26.9	34	37.61	43.9	11.8	21.2
araB	69416	69438	-	7_18	57.32	62.84	47.26	48.49	29	32.43	33.78	33.68
araB	69324	69346	-	8_18	15.59	10.83	5.09	2.79	1.81	1	6.97	4.99
araB	69221	69243	-	9_18	6.88	6.5	6.54	7.25	10.87	5.49	4.29	4.99
araB	69119	69141	-	10_18	10.09	13.87	13.09	14.49	3.62	8.98	8.58	10.81
araB	69025	69047	-	11_18	12.38	7.37	14.54	15.05	19.94	13.97	8.58	7.9
araB	68921	68943	-	12_18	14.22	14.3	10.18	12.82	5.89	7.48	10.19	11.23
araB	68824	68846	-	13_18	18.34	12.57	5.82	3.9	1.81	0.5	2.14	1.66
araB	68726	68748	-	14_18	16.05	12.57	15.27	10.03	25.37	20.95	23.59	15.38
araB	68615	68637	-	15_18	17.88	17.77	37.08	27.31	45.76	39.41	39.14	29.1
araB	68506	68528	-	16_18	11.92	14.3	22.54	27.87	25.37	24.94	23.59	18.71
araB	68416	68438	-	17_18	17.88	17.34	25.45	22.85	11.78	4.99	12.33	10.39
araC	70408	70430	+	1_9	26.6	30.34	17.45	17.83	31.72	34.42	24.13	32.01
araC	70497	70519	+	2_9	6.88	11.7	8	11.15	2.27	2	9.11	5.82
araC	70588	70610	+	3_9	53.19	65.44	68.34	100.32	76.58	77.33	63.8	70.27
araC	70691	70713	+	4_9	21.55	19.5	29.08	39.01	37.16	29.43	49.86	49.06
araC	70805	70827	+	5_9	4.13	4.77	2.18	1.67	1.36	1.5	6.43	4.16
araC	70899	70921	+	6_9	17.43	16.04	36.35	26.75	37.16	41.91	18.77	18.29
araC	71008	71030	+	7_9	29.81	32.5	18.9	18.39	18.58	12.97	18.77	21.62
araC	71111	71133	+	8_9	10.55	12.57	21.08	13.93	3.17	5.99	6.43	9.15
araC	71192	71214	+	9_9	1.38	1.73	3.64	2.79	0.45	1	1.07	0.42
yabI	71379	71401	+	1_8	22.93	21.24	34.17	35.67	24.02	16.96	19.3	24.12
yabI	71459	71481	+	2_8	5.96	6.07	0	0	0.91	0	0.54	0
yabI	71600	71622	+	3_8	30.72	30.34	38.53	40.69	20.39	20.95	23.05	21.62
yabI	71685	71707	+	4_8	3.67	3.47	3.64	6.69	0.45	1	0.54	0.42
yabI	71756	71778	+	5_8	25.68	22.1	22.54	18.95	29	34.42	11.8	15.38
yabI	71855	71877	+	6_8	4.13	5.63	16.72	12.82	9.52	7.48	15.55	16.22
yabI	71968	71990	+	7_8	127.48	133.05	209.38	241.88	293.17	297.83	255.74	251.96
yabI	72061	72083	+	8_8	11.92	13.87	4.36	3.9	17.22	15.96	12.87	12.89
thiQ	72883	72905	-	1_7	38.52	39.01	31.99	37.34	35.34	35.42	49.86	42.83
thiQ	72787	72809	-	2_7	50.44	47.24	62.52	69.11	84.28	98.78	93.29	96.88
thiQ	72704	72726	-	3_7	16.51	13	8	9.47	6.34	2.99	2.14	1.66
thiQ	72565	72587	-	4_7	3.67	4.77	8	12.82	17.67	13.97	13.4	11.23
thiQ	72461	72483	-	5_7	23.39	26.87	31.26	34	23.11	13.97	34.85	36.59
thiQ	72378	72400	-	6_7	24.76	21.67	42.89	47.37	27.64	22.95	35.92	35.34
thiQ	72295	72317	-	7_7	12.38	8.67	9.45	8.36	8.16	10.48	4.83	5.82
thiP	74472	74494	-	1_17	11.01	14.74	3.64	11.15	28.09	28.44	105.62	96.46
thiP	74385	74407	-	2_17	6.88	6.5	5.82	6.13	1.36	1	6.43	2.08
thiP	74283	74305	-	3_17	33.93	26	28.35	29.54	58.91	53.88	53.62	41.58
thiP	74197	74219	-	4_17	3.67	3.47	3.64	3.9	7.7	2	8.58	7.9
thiP	74094	74116	-	5_17	22.47	25.14	13.09	21.74	8.16	18.46	21.45	17.88
thiP	73982	74004	-	6_17	33.48	40.31	58.16	45.7	27.64	38.41	26.27	27.03
thiP	73874	73896	-	7_17	27.97	30.34	32.72	35.11	30.36	32.43	13.94	16.63
thiP	73782	73804	-	8_17	6.42	5.2	2.18	5.57	10.42	6.98	4.83	4.57
thiP	73692	73714	-	9_17	6.42	9.1	5.09	2.79	10.42	11.47	5.9	3.74
thiP	73590	73612	-	10_17	19.72	21.67	19.63	17.83	77.03	77.83	31.63	31.18
thiP	73454	73476	-	11_17	8.25	6.93	2.18	1.67	4.53	5.49	0.54	2.08
thiP	73366	73388	-	12_17	20.18	17.77	20.36	17.28	17.67	18.96	24.66	18.29
thiP	73299	73321	-	13_17	18.8	17.77	9.45	13.93	9.06	8.98	12.87	9.56
thiP	73130	73152	-	14_17	9.17	7.8	1.45	3.9	0.91	1	3.22	2.91
thiP	73036	73058	-	15_17	33.48	35.1	16.72	18.95	4.53	7.48	15.01	16.22
thiP	72998	73020	-	16_17	35.77	27.3	45.8	37.9	36.7	32.93	24.13	20.79
thiB	75440	75462	-	1_10	39.89	22.1	37.8	32.33	38.06	31.43	45.04	53.22
thiB	75353	75375	-	2_10	12.84	12.14	15.27	7.25	13.14	14.47	6.97	12.47
thiB	75232	75254	-	3_10	11.01	9.97	0	3.9	1.36	1	0.54	0
thiB	75145	75167	-	4_10	11.01	15.6	8.72	8.36	16.77	10.98	10.19	19.54
thiB	75051	75073	-	5_10	1.83	3.9	1.45	1.11	1.36	1.5	1.07	0.83
thiB	74923	74945	-	6_10	20.64	26.44	8	15.05	21.75	18.96	5.9	6.24
thiB	74853	74875	-	7_10	9.17	7.37	3.64	4.46	1.36	2	3.22	2.49
thiB	74719	74741	-	8_10	19.26	12.57	7.27	8.92	7.25	9.48	7.51	6.24
thiB	74654	74676	-	9_10	18.8	26	24.72	18.95	17.22	14.97	33.78	26.61
thiB	74557	74579	-	10_10	44.48	55.91	82.15	89.17	56.19	56.87	61.12	56.96
sgrR	77274	77296	-	1_17	28.89	28.17	37.08	32.88	5.89	4.49	15.01	17.05
sgrR	77153	77175	-	2_17	3.21	5.2	8.72	18.39	2.72	4.49	3.75	2.91
sgrR	77071	77093	-	3_17	16.05	13.87	12.36	10.59	3.17	3.49	10.19	12.06
sgrR	76942	76964	-	4_17	7.8	12.57	15.99	25.08	10.87	12.97	16.62	14.14
sgrR	76875	76897	-	5_17	11.92	6.93	5.09	5.57	20.39	17.96	10.72	8.73
sgrR	76772	76794	-	6_17	22.47	22.97	18.18	11.15	1.36	2.49	2.14	4.99
sgrR	76670	76692	-	7_17	41.73	54.61	54.53	52.95	38.51	46.89	33.24	39.91
sgrR	76575	76597	-	8_17	15.59	18.64	16.72	14.49	11.78	6.49	11.8	8.32
sgrR	76475	76497	-	9_17	12.38	13.87	17.45	17.28	15.86	21.95	17.69	21.2
sgrR	76365	76387	-	10_17	10.55	10.4	5.82	5.57	18.58	11.47	6.43	6.65
sgrR	76252	76274	-	11_17	14.67	21.67	19.63	20.06	7.25	5.99	4.83	6.65
sgrR	76159	76181	-	12_17	16.05	14.3	13.09	11.7	3.17	2.99	9.65	5.82
sgrR	76069	76091	-	13_17	43.56	38.14	42.17	41.24	43.05	30.93	10.19	14.97
sgrR	75908	75930	-	14_17	51.36	46.81	29.81	26.75	8.61	11.47	21.45	15.8
sgrR	75855	75877	-	15_17	17.88	18.2	15.99	15.05	17.22	15.47	16.62	10.81
sgrR	75769	75791	-	16_17	10.55	11.27	2.91	5.57	0	2.49	1.61	1.66
sgrR	75674	75696	-	17_17	19.26	16.04	31.26	40.13	51.66	46.4	66.48	71.93
sgrT	77416	77438	+	1_2	36.23	29.9	30.53	31.77	12.69	8.48	11.8	25.36
setA	77647	77669	+	1_12	25.22	19.07	26.17	29.54	44.41	34.92	52.01	62.78
setA	77762	77784	+	2_12	68.78	68.04	69.79	66.32	67.06	71.34	87.39	77.75
setA	77943	77965	+	4_12	16.05	15.17	33.44	22.29	13.59	15.47	22.52	27.44
setA	78092	78114	+	5_12	31.64	29.04	48.71	39.57	24.92	29.43	21.45	28.27
setA	78150	78172	+	6_12	25.68	26.44	21.81	33.44	6.8	6.49	16.08	13.72
setA	78221	78243	+	7_12	18.34	16.47	13.09	13.38	26.73	33.92	26.27	17.46
setA	78335	78357	+	8_12	40.81	38.57	52.34	49.05	36.25	37.92	46.65	45.74
setA	78529	78551	+	10_12	32.56	37.71	79.97	75.8	88.81	84.81	70.24	54.88
setA	78642	78664	+	11_12	12.38	14.74	8.72	11.15	4.98	9.98	4.83	7.48
setA	78777	78799	+	12_12	17.43	15.17	31.26	26.75	35.8	44.4	34.85	32.43
leuD	79402	79424	-	1_7	13.3	16.04	8.72	7.25	3.62	3.99	2.14	5.82
leuD	79328	79350	-	2_7	6.88	7.37	5.09	4.46	4.98	4.49	2.68	4.57
leuD	79217	79239	-	3_7	18.34	21.67	8.72	6.13	4.53	1	3.22	3.74
leuD	79122	79144	-	4_7	27.51	24.7	24.72	37.34	18.12	20.95	13.4	16.63
leuD	79014	79036	-	5_7	19.72	17.34	27.63	36.23	36.7	49.89	18.77	15.38
leuD	78931	78953	-	6_7	55.03	61.98	54.53	56.85	14.5	20.45	28.42	28.27
leuC	80790	80812	-	1_15	21.55	22.54	12.36	10.59	5.89	5.99	1.61	4.16
leuC	80736	80758	-	2_15	8.25	12.57	10.18	8.92	2.72	1	4.29	2.08
leuC	80642	80664	-	3_15	22.93	23.4	8.72	12.26	40.78	32.93	35.92	34.09
leuC	80537	80559	-	4_15	21.55	16.9	32.72	36.23	29	29.93	20.37	17.05
leuC	80421	80443	-	5_15	15.59	17.77	10.18	13.93	14.05	17.96	12.87	12.89
leuC	80333	80355	-	6_15	6.88	4.77	5.82	6.69	1.81	2.49	0.54	2.91
leuC	80219	80241	-	7_15	22.01	19.94	27.63	22.29	25.83	27.94	46.65	25.78
leuC	80140	80162	-	8_15	22.93	28.17	15.99	16.72	4.98	4.49	9.11	5.41
leuC	80019	80041	-	9_15	9.63	9.53	5.09	6.13	0.91	1.5	0.54	2.08
leuC	79930	79952	-	10_15	12.38	12.57	16.72	23.41	7.25	5.99	4.83	7.48
leuC	79839	79861	-	11_15	11.92	13	13.81	11.7	11.33	11.97	5.9	7.9
leuC	79738	79760	-	12_15	3.67	2.17	2.91	2.23	3.62	2.49	9.65	10.39
leuC	79630	79652	-	13_15	26.14	27.74	24.72	34.55	56.19	56.87	24.66	19.96
leuC	79541	79563	-	14_15	5.04	7.37	15.99	13.38	9.52	11.47	10.19	9.56
leuB	81922	81944	-	1_11	6.88	6.5	1.45	0.56	0.45	0.5	6.97	2.91
leuB	81821	81843	-	2_11	54.11	59.81	60.34	62.42	32.17	36.42	50.93	46.57
leuB	81734	81756	-	3_11	20.18	16.04	8	8.36	2.72	1.5	3.22	1.25
leuB	81616	81638	-	4_11	7.8	6.07	1.45	1.11	0	0	0	0
leuB	81535	81557	-	5_11	33.48	34.24	79.24	93.07	55.73	53.88	83.64	78.17
leuB	81433	81455	-	6_11	27.51	23.84	37.08	35.67	19.94	20.95	27.34	28.27
leuB	81335	81357	-	7_11	12.84	10.83	7.27	1.67	8.61	9.48	5.36	1.66
leuB	81228	81250	-	8_11	27.97	32.07	32.72	36.23	28.55	26.94	32.17	26.61
leuB	81135	81157	-	9_11	17.88	26.87	18.9	13.93	30.36	21.45	10.72	10.39
leuB	81031	81053	-	10_11	22.01	23.84	3.64	7.8	3.62	0	4.29	4.57
leuB	80930	80952	-	11_11	23.39	19.07	39.26	25.08	48.03	45.9	23.05	20.79
leuA	83502	83524	-	1_16	23.85	26.87	24.72	28.42	29.45	34.42	31.63	27.44
leuA	83407	83429	-	2_16	17.43	19.07	38.53	32.88	47.12	45.4	28.42	27.86
leuA	83304	83326	-	3_16	24.3	24.27	39.26	36.78	19.48	18.46	32.17	27.44
leuA	83206	83228	-	4_16	22.47	23.4	35.62	42.91	45.31	37.92	18.77	17.88
leuA	83080	83102	-	5_16	11.46	11.27	14.54	16.72	5.44	8.48	16.08	22.45
leuA	83003	83025	-	6_16	24.3	25.14	8.72	9.47	17.67	16.96	11.26	11.64
leuA	82900	82922	-	7_16	34.85	30.34	41.44	31.21	68.42	65.85	30.56	29.94
leuA	82801	82823	-	8_16	14.22	14.3	24.72	26.19	2.72	4.49	7.51	8.32
leuA	82702	82724	-	9_16	11.46	22.97	10.91	10.59	2.27	2	12.87	12.06
leuA	82587	82609	-	10_16	14.67	17.34	18.9	18.95	31.27	28.44	23.05	9.98
leuA	82372	82394	-	12_16	11.01	9.97	14.54	21.18	21.75	12.47	14.48	17.05
leuA	82291	82313	-	13_16	24.76	23.4	29.08	21.74	44.41	41.41	30.02	47.4
leuA	82197	82219	-	14_16	22.47	25.57	26.17	21.74	65.7	57.87	47.72	54.47
leuA	82089	82111	-	15_16	10.09	7.37	13.09	7.8	6.8	3.49	2.14	2.08
leuA	82003	82025	-	16_16	13.76	9.97	11.63	14.49	4.08	8.48	8.58	7.07
leuO	84371	84393	+	1_10	44.02	45.07	50.89	50.72	51.2	77.83	78.28	63.61
leuO	84492	84514	+	2_10	28.43	33.8	16.72	21.74	12.23	7.98	20.91	18.71
leuO	84586	84608	+	3_10	53.19	53.74	57.43	55.73	39.87	47.89	46.65	40.75
leuO	84668	84690	+	4_10	22.47	20.8	44.35	42.91	23.56	33.43	35.92	36.59
leuO	84782	84804	+	5_10	15.59	9.97	15.27	16.16	20.39	18.96	18.77	13.72
leuO	84880	84902	+	6_10	19.26	30.34	16.72	20.06	7.7	7.98	21.45	26.19
leuO	85040	85062	+	7_10	3.21	3.47	4.36	1.11	1.36	0	0	0
leuO	85068	85090	+	8_10	19.72	13.87	2.91	9.47	1.36	0.5	5.36	7.48
leuO	85176	85198	+	9_10	62.36	51.57	52.34	58.52	25.83	25.94	47.72	49.06
ilvI	85649	85671	+	1_18	10.55	14.74	2.18	0.56	0	0.5	0.54	0.83
ilvI	85745	85767	+	2_18	12.38	13.87	2.91	4.46	6.34	5.49	5.9	5.41
ilvI	85858	85880	+	3_18	8.25	1.3	2.91	1.11	1.81	0.5	1.61	0.42
ilvI	85943	85965	+	4_18	21.09	16.47	16.72	13.93	14.5	14.47	9.11	8.73
ilvI	86044	86066	+	5_18	9.63	11.27	8.72	3.9	2.27	0.5	1.07	2.91
ilvI	86131	86153	+	6_18	14.22	14.3	31.99	31.77	46.67	53.88	26.27	25.36
ilvI	86254	86276	+	7_18	4.59	6.5	15.99	14.49	22.2	20.45	12.87	9.15
ilvI	86335	86357	+	8_18	12.38	13.44	21.08	21.74	4.08	3.49	21.98	24.53
ilvI	86462	86484	+	9_18	26.6	21.67	21.81	16.16	6.8	7.98	6.43	7.48
ilvI	86548	86570	+	10_18	17.88	15.6	21.81	27.31	19.94	16.96	18.23	13.72
ilvI	86645	86667	+	11_18	44.94	51.57	54.53	34.55	73.86	59.87	41.82	45.32
ilvI	86749	86771	+	12_18	18.8	19.5	29.08	27.31	8.16	5.99	13.94	14.14
ilvI	86848	86870	+	13_18	16.97	13	8.72	8.36	1.81	2.49	10.19	13.3
ilvI	86941	86963	+	14_18	11.46	9.53	23.99	14.49	74.31	82.81	46.11	49.48
ilvI	87054	87076	+	15_18	15.13	13	17.45	18.95	27.64	20.45	12.87	15.8
ilvI	87133	87155	+	16_18	21.55	27.3	14.54	14.49	16.31	19.96	13.94	10.39
ilvI	87246	87268	+	17_18	61.45	52.87	63.25	57.41	34.44	33.92	35.39	32.43
ilvH	87362	87384	+	1_5	44.48	62.84	72.7	75.24	169.92	157.15	97.58	99.37
ilvH	87457	87479	+	2_5	16.97	17.77	30.53	24.52	10.87	5.49	8.58	9.15
ilvH	87634	87656	+	3_5	4.59	3.9	0.73	0	0	0.5	0.54	0.42
ilvH	87680	87702	+	4_5	35.77	41.17	16.72	22.85	7.7	5.49	10.72	9.98
cra	88071	88093	+	1_11	10.55	17.34	5.82	3.9	2.27	2	3.22	5.82
cra	88128	88150	+	2_11	15.13	15.17	10.18	6.13	4.08	1	8.04	7.48
cra	88231	88253	+	3_11	9.63	7.8	8	3.9	7.7	6.49	8.04	10.39
cra	88334	88356	+	4_11	13.76	16.04	8.72	7.25	7.7	6.98	8.04	5.82
cra	88447	88469	+	5_11	16.05	14.3	5.82	5.57	11.78	9.48	12.33	14.97
cra	88559	88581	+	6_11	23.85	21.67	2.18	7.8	2.72	2.49	3.22	6.65
cra	88630	88652	+	7_11	10.55	15.17	1.45	2.79	4.53	1	2.14	2.91
cra	88736	88758	+	8_11	15.59	13.44	9.45	12.26	4.53	6.49	18.23	12.47
cra	88828	88850	+	9_11	22.47	18.2	5.82	5.57	4.08	3.99	2.14	1.66
cra	88939	88961	+	10_11	29.35	25.14	53.07	50.16	59.81	57.37	49.33	50.31
mraZ	89639	89661	+	1_5	3.21	7.8	3.64	0.56	0.45	0	0.54	3.74
mraZ	89743	89765	+	2_5	50.44	42.47	10.18	14.49	3.62	1.5	2.14	5.82
mraZ	89834	89856	+	3_5	10.09	6.07	3.64	2.23	0.91	1	0.54	0.83
mraZ	89938	89960	+	4_5	5.5	7.37	2.18	2.79	0.45	0	0.54	0.83
mraZ	90052	90074	+	5_5	10.55	6.93	1.45	1.67	0	0	0.54	0
rsmH	90137	90159	+	1_10	35.77	47.24	3.64	1.67	0.91	1	0.54	1.25
rsmH	90216	90238	+	2_10	7.8	7.37	0	1.11	0	0	1.07	0
rsmH	90301	90323	+	3_10	76.58	80.61	1.45	4.46	1.36	1	1.61	1.66
rsmH	90412	90434	+	4_10	26.14	26	10.91	10.59	9.06	10.48	6.43	7.07
rsmH	90500	90522	+	5_10	26.14	19.5	1.45	3.34	4.98	4.99	1.07	1.66
rsmH	90609	90631	+	6_10	29.81	20.8	21.81	16.72	18.58	15.96	9.11	7.9
rsmH	90698	90720	+	7_10	38.52	36.84	4.36	3.34	0.45	0.5	2.68	0.42
rsmH	90816	90838	+	8_10	30.72	20.37	5.82	8.36	3.62	2.49	1.61	2.08
rsmH	90927	90949	+	9_10	80.25	59.37	39.99	32.33	31.72	30.43	47.18	42.83
ftsL	91085	91107	+	1_4	9.63	11.27	4.36	2.79	1.36	1.5	1.07	0.83
ftsL	91146	91168	+	2_4	35.31	41.61	5.09	1.67	0	1	1.61	1.66
ftsL	91280	91302	+	3_4	11.92	6.07	3.64	4.46	2.27	2.49	4.29	7.9
ftsL	91333	91355	+	4_4	10.09	9.97	0	0	0.45	0	0	0.42
ftsI	91440	91462	+	1_18	15.13	16.9	0.73	1.11	0.91	0	1.61	0.83
ftsI	91558	91580	+	2_18	9.63	11.27	0	0	0	0	0	0.42
ftsI	91615	91637	+	3_18	21.55	17.34	1.45	0.56	0	0.5	2.68	6.65
ftsI	91736	91758	+	4_18	11.92	11.27	2.91	0.56	0.91	1.5	0.54	0
ftsI	91844	91866	+	5_18	26.14	15.6	0	1.67	0	0	0.54	0.42
ftsI	91920	91942	+	6_18	33.48	33.8	23.99	19.51	8.16	8.48	17.16	13.3
ftsI	92014	92036	+	7_18	3.21	3.47	2.91	1.67	0.45	0.5	1.07	1.25
ftsI	92129	92151	+	8_18	20.18	20.8	21.81	11.15	30.36	39.41	25.2	23.7
ftsI	92218	92240	+	9_18	8.71	9.97	1.45	0.56	0	0	0.54	0.42
ftsI	92325	92347	+	10_18	7.8	5.2	0	0.56	0	0	0	0
ftsI	92426	92448	+	11_18	12.84	18.2	5.82	7.25	3.62	1	1.61	6.24
ftsI	92526	92548	+	12_18	12.84	16.9	13.81	20.62	13.14	7.98	19.3	18.71
ftsI	92616	92638	+	13_18	14.67	19.94	4.36	7.8	2.27	1.5	2.68	2.49
ftsI	92738	92760	+	14_18	19.72	20.37	2.18	4.46	0.91	0.5	0.54	0.42
ftsI	92841	92863	+	15_18	0.46	1.3	0	0	0	0	0	0.42
ftsI	92919	92941	+	16_18	30.27	29.9	2.91	2.23	0.45	2	1.61	2.49
ftsI	93015	93037	+	17_18	33.93	28.6	5.82	7.25	11.33	5.49	4.29	3.33
murE	93189	93211	+	1_15	15.59	13.87	3.64	6.13	6.8	8.98	3.75	2.08
murE	93321	93343	+	2_15	6.42	3.9	1.45	1.11	0	0	0.54	0.42
murE	93380	93402	+	3_15	15.13	18.2	7.27	7.8	6.8	6.98	8.04	9.15
murE	93471	93493	+	4_15	18.8	24.27	10.18	11.7	1.36	3.49	3.75	4.57
murE	93593	93615	+	5_15	9.63	14.74	2.18	2.79	1.81	1	3.22	2.49
murE	93719	93741	+	6_15	6.88	5.63	4.36	1.11	0.45	0	2.14	2.08
murE	93779	93801	+	7_15	20.18	16.47	4.36	3.9	2.72	4.49	9.11	8.32
murE	93887	93909	+	8_15	14.67	12.14	4.36	4.46	5.44	6.49	2.14	2.08
murE	93995	94017	+	9_15	36.23	30.34	15.99	12.82	24.92	22.45	27.88	29.1
murE	94068	94090	+	10_15	21.55	25.57	0.73	1.67	0	0	1.61	0.83
murE	94177	94199	+	11_15	15.59	14.74	0.73	0.56	3.62	2	0	0
murE	94268	94290	+	12_15	28.43	26.87	5.09	10.03	28.55	24.45	39.68	37.84
murE	94370	94392	+	13_15	16.05	14.74	15.27	11.7	22.66	25.94	32.71	22.45
murE	94469	94491	+	14_15	11.46	11.27	4.36	6.13	4.53	6.49	1.61	2.49
murE	94566	94588	+	15_15	18.34	26.44	2.18	4.46	9.97	8.48	5.36	5.41
murF	94663	94685	+	1_14	27.97	27.74	4.36	3.9	0.45	1	1.07	0.42
murF	94755	94777	+	2_14	19.26	18.64	5.82	7.8	5.89	5.99	0	2.49
murF	94853	94875	+	3_14	24.76	26.87	2.91	3.34	0.45	2	0	1.25
murF	94972	94994	+	4_14	23.39	19.94	7.27	6.13	2.72	2	2.14	0
murF	95073	95095	+	5_14	16.97	19.5	0	0	0	0	0	0
murF	95152	95174	+	6_14	30.27	21.67	3.64	1.11	0.45	0.5	0	0.83
murF	95273	95295	+	7_14	6.42	9.1	8.72	15.61	18.12	21.45	12.87	10.39
murF	95370	95392	+	8_14	11.92	13	1.45	0.56	0	0.5	0	0.42
murF	95452	95474	+	9_14	16.97	16.9	9.45	10.03	58	45.9	14.48	9.98
murF	95589	95611	+	10_14	52.73	47.67	15.99	14.49	7.25	6.98	6.97	10.81
murF	95653	95675	+	11_14	18.8	14.74	7.27	6.13	0.91	1.5	2.68	3.74
murF	95758	95780	+	12_14	16.97	17.77	2.18	2.23	0.45	1.5	0.54	2.08
murF	95959	95981	+	14_14	11.92	15.6	0.73	1.67	19.48	18.46	0.54	0.42
mraY	96018	96040	+	1_11	12.38	12.14	0	0	0	0	0	0
mraY	96124	96146	+	2_11	15.13	21.24	5.82	1.67	0.91	2.99	0	1.25
mraY	96215	96237	+	3_11	13.76	14.74	6.54	8.36	4.98	2	1.61	4.57
mraY	96375	96397	+	4_11	27.97	21.67	7.27	8.36	6.8	6.98	3.22	3.74
mraY	96435	96457	+	5_11	26.6	20.8	15.27	10.59	13.59	17.96	6.97	10.81
mraY	96509	96531	+	6_11	13.76	16.04	3.64	3.34	0.45	1	0.54	0.83
mraY	96611	96633	+	7_11	27.51	28.6	4.36	5.57	2.72	3.49	1.61	1.25
mraY	96708	96730	+	8_11	12.84	9.1	0	0	0	0	0	0
mraY	96843	96865	+	9_11	24.76	26.87	9.45	6.13	15.41	14.97	12.87	9.56
mraY	96916	96938	+	10_11	20.18	18.64	1.45	1.67	10.87	11.97	0	0.83
mraY	97007	97029	+	11_11	18.8	17.34	6.54	7.8	1.36	2.99	4.83	9.98
murD	97125	97147	+	1_14	14.67	10.83	2.91	3.9	0.91	0	1.07	1.66
murD	97207	97229	+	2_14	26.6	24.7	2.18	1.11	4.98	2.99	2.68	0.83
murD	97298	97320	+	3_14	25.68	28.17	8.72	15.05	10.87	11.97	18.23	10.81
murD	97402	97424	+	4_14	7.34	6.07	9.45	7.25	15.86	15.96	4.29	8.73
murD	97509	97531	+	5_14	24.76	26.87	2.18	4.46	0	0.5	1.07	0.83
murD	97589	97611	+	6_14	7.34	7.8	2.91	2.79	0.45	0.5	1.07	0.42
murD	97733	97755	+	7_14	8.25	12.57	2.91	5.02	0.91	1	3.22	2.49
murD	97803	97825	+	8_14	6.42	6.93	0.73	1.67	2.27	0.5	3.75	2.49
murD	97898	97920	+	9_14	5.5	3.47	0.73	0	0	0	0.54	0
murD	97987	98009	+	10_14	28.89	24.27	3.64	3.34	10.87	9.48	5.36	2.91
murD	98148	98170	+	11_14	23.39	13.44	0.73	2.79	0.45	0	1.07	0.83
murD	98229	98251	+	12_14	4.59	3.47	0.73	0	0	0	0	0
murD	98296	98318	+	13_14	50.9	50.71	13.81	20.62	58.91	69.84	31.63	35.76
ftsW	98417	98439	+	1_13	11.92	11.27	3.64	2.79	0.45	0.5	2.68	1.66
ftsW	98515	98537	+	2_13	22.93	23.84	1.45	0.56	0	0.5	0	0
ftsW	98607	98629	+	3_13	33.93	35.54	2.91	5.57	0.91	2	11.8	9.98
ftsW	98709	98731	+	4_13	17.88	22.1	9.45	8.36	2.27	2	12.87	9.98
ftsW	98840	98862	+	5_13	7.8	6.07	2.91	4.46	4.98	5.49	11.26	6.24
ftsW	98924	98946	+	6_13	4.59	4.33	0	0	0	0	0	0
ftsW	99041	99063	+	7_13	0.92	1.3	5.09	5.57	3.62	1.5	3.22	1.25
ftsW	99118	99140	+	8_13	36.69	25.14	5.09	2.79	0.45	2	2.68	3.33
ftsW	99276	99298	+	9_13	19.26	22.54	0	2.23	3.62	8.48	1.07	1.25
ftsW	99304	99326	+	10_13	7.34	8.23	1.45	0	0	0	0	0
ftsW	99413	99435	+	11_13	37.14	35.97	13.09	20.06	2.27	2.49	3.75	6.24
ftsW	99504	99526	+	12_13	84.83	78.88	36.35	36.78	10.87	15.47	30.56	29.94
murG	99687	99709	+	1_11	37.14	29.04	18.18	15.61	35.34	37.42	13.4	13.3
murG	99768	99790	+	2_11	19.26	16.47	2.91	7.8	9.52	7.98	3.22	4.57
murG	99870	99892	+	3_11	31.64	34.24	21.81	22.29	12.23	12.47	9.11	10.39
murG	99968	99990	+	4_11	12.38	15.6	2.91	1.11	0.91	1	0	2.08
murG	100065	100087	+	5_11	12.84	16.9	6.54	2.23	0.45	0	0.54	0.83
murG	100151	100173	+	6_11	15.13	18.64	3.64	2.23	0	1	0.54	0.83
murG	100247	100269	+	7_11	15.59	27.74	10.91	8.36	19.48	18.46	8.58	8.73
murG	100349	100371	+	8_11	11.46	10.83	0	0	0	0	0	0
murG	100452	100474	+	9_11	16.51	19.07	3.64	7.8	25.83	26.44	5.36	9.15
murG	100545	100567	+	10_11	27.06	23.84	0.73	1.11	15.41	15.96	4.83	2.91
murG	100653	100675	+	11_11	9.63	4.33	0.73	0.56	4.08	4.49	3.22	2.08
murC	100796	100818	+	1_15	51.82	48.97	15.99	16.72	36.25	30.43	52.54	61.95
murC	100871	100893	+	2_15	11.01	10.4	0.73	0	0.45	0	0.54	0
murC	100974	100996	+	3_15	20.64	18.2	8.72	5.02	2.27	1.5	0	1.66
murC	101074	101096	+	4_15	22.01	17.34	3.64	1.11	0.45	0.5	1.07	0.83
murC	101165	101187	+	5_15	51.36	42.91	7.27	9.47	3.17	2	6.97	5.41
murC	101274	101296	+	6_15	10.09	5.63	5.82	4.46	1.36	0.5	2.68	0.42
murC	101369	101391	+	7_15	7.8	7.37	1.45	0.56	0	0	1.07	0.42
murC	101472	101494	+	8_15	14.22	11.27	5.09	5.02	19.48	16.46	13.4	14.55
murC	101565	101587	+	9_15	26.14	28.17	14.54	8.92	22.2	25.44	17.16	17.05
murC	101727	101749	+	10_15	5.04	4.77	1.45	2.23	0	0.5	0	1.66
murC	101766	101788	+	11_15	10.09	12.57	5.09	5.02	0.45	0.5	1.07	0
murC	101875	101897	+	12_15	11.92	12.57	8.72	9.47	0.91	1	11.8	5.41
murC	101972	101994	+	13_15	6.88	9.53	0	0	0	0	0	0
murC	102073	102095	+	14_15	22.01	15.6	1.45	2.79	0.91	2.99	0.54	1.25
murC	102179	102201	+	15_15	18.8	16.04	0.73	2.79	0.45	0.5	0.54	0.83
ddlB	102253	102275	+	1_10	17.88	14.74	9.45	7.25	1.36	2.49	2.68	1.66
ddlB	102347	102369	+	2_10	4.59	4.77	6.54	6.13	1.81	1.5	2.68	5.82
ddlB	102476	102498	+	3_10	13.3	11.7	1.45	5.02	0.91	1.5	0.54	2.08
ddlB	102552	102574	+	4_10	27.06	23.4	9.45	6.69	5.89	7.48	12.87	8.73
ddlB	102650	102672	+	5_10	18.8	18.64	5.09	6.13	0	1	2.14	0.42
ddlB	102788	102810	+	6_10	16.97	23.4	8.72	7.8	2.72	1	1.61	2.49
ddlB	102845	102867	+	7_10	12.38	19.5	3.64	2.79	0.45	0.5	1.07	1.66
ddlB	102936	102958	+	8_10	17.88	20.8	4.36	3.34	3.17	2	1.07	1.66
ddlB	103044	103066	+	9_10	61.91	64.14	26.17	23.97	30.81	26.44	21.45	27.44
ftsQ	103208	103230	+	1_9	11.01	10.4	0	2.23	0.45	0.5	1.07	0.42
ftsQ	103316	103338	+	2_9	6.88	13.87	0	0.56	0.45	0.5	0.54	0
ftsQ	103376	103398	+	3_9	24.76	30.77	2.91	3.9	4.98	4.49	0.54	2.91
ftsQ	103460	103482	+	4_9	7.34	10.83	5.09	5.57	1.81	1.5	3.75	4.99
ftsQ	103585	103607	+	5_9	33.93	34.24	18.18	16.16	10.42	10.98	25.2	11.64
ftsQ	103790	103812	+	7_9	4.13	3.9	0.73	1.11	11.33	8.48	4.29	10.39
ftsQ	103861	103883	+	8_9	48.15	45.51	34.9	35.11	22.66	23.95	36.46	30.77
ftsA	104031	104053	+	1_13	32.56	34.67	2.91	3.34	0	2	4.29	2.49
ftsA	104104	104126	+	2_13	10.55	12.57	0.73	2.79	0.45	0	0.54	1.66
ftsA	104251	104273	+	3_13	14.67	13.87	2.18	0.56	0.45	0.5	5.36	4.16
ftsA	104320	104342	+	4_13	15.13	10.83	2.18	1.67	17.22	17.96	0	0.83
ftsA	104417	104439	+	5_13	7.34	13.44	0.73	0.56	0	0	1.07	0.83
ftsA	104530	104552	+	6_13	13.76	18.2	5.82	4.46	5.89	4.49	15.55	13.72
ftsA	104637	104659	+	7_13	20.18	24.27	1.45	0	0	1.5	1.07	1.66
ftsA	104700	104722	+	8_13	19.26	21.67	9.45	8.36	2.27	2	2.14	0.83
ftsA	104813	104835	+	9_13	12.84	8.23	4.36	3.9	33.08	33.92	8.04	11.23
ftsA	104886	104908	+	10_13	34.85	43.34	8	1.67	3.62	3.49	1.07	2.08
ftsA	104985	105007	+	11_13	6.42	9.97	6.54	4.46	1.81	1.5	3.75	3.74
ftsA	105101	105123	+	12_13	3.21	2.6	6.54	3.34	46.67	53.38	10.19	17.46
ftsZ	105314	105336	+	1_12	20.64	26	9.45	3.9	1.81	1.5	1.61	2.49
ftsZ	105435	105457	+	2_12	13.76	11.27	8	7.8	10.87	9.98	8.04	5.41
ftsZ	105524	105546	+	3_12	3.67	5.63	2.18	2.79	0	1	2.14	1.25
ftsZ	105627	105649	+	4_12	17.88	21.24	2.91	2.23	1.36	0	1.07	1.66
ftsZ	105765	105787	+	5_12	21.55	19.94	1.45	2.23	0.45	0.5	1.07	0.42
ftsZ	105823	105845	+	6_12	27.06	23.84	16.72	11.15	7.7	6.98	2.14	2.49
ftsZ	105911	105933	+	7_12	16.51	13	13.81	8.36	20.39	28.44	20.91	22.87
ftsZ	106006	106028	+	8_12	12.84	11.27	0	0	0	0	0	0
ftsZ	106111	106133	+	9_12	15.13	13.87	4.36	3.34	3.17	6.49	4.29	6.24
ftsZ	106230	106252	+	10_12	33.48	43.34	26.9	31.21	40.33	41.91	38.07	43.24
ftsZ	106321	106343	+	11_12	11.01	11.27	11.63	13.93	9.97	6.49	8.58	7.48
ftsZ	106409	106431	+	12_12	27.06	24.7	8	10.59	8.16	14.47	5.36	3.74
lpxC	106615	106637	+	1_10	35.31	39.87	3.64	10.03	8.16	8.48	3.75	3.33
lpxC	106660	106682	+	2_10	45.86	44.64	1.45	6.13	0	0.5	1.61	4.57
lpxC	106783	106805	+	3_10	16.05	14.3	3.64	6.69	1.81	3.49	2.68	2.08
lpxC	106859	106881	+	4_10	7.34	6.93	2.18	4.46	3.62	4.99	6.97	7.48
lpxC	107001	107023	+	5_10	12.84	16.04	8	7.25	0.45	2.99	3.22	1.66
lpxC	107059	107081	+	6_10	15.59	15.17	9.45	6.13	19.94	13.47	2.14	5.82
lpxC	107164	107186	+	7_10	2.29	2.17	0.73	2.23	1.36	1.5	1.61	2.08
lpxC	107332	107354	+	8_10	26.14	32.5	11.63	11.7	12.69	16.96	18.77	21.62
lpxC	107381	107403	+	9_10	11.46	9.1	7.27	6.69	4.53	6.49	6.97	7.48
secM	107756	107778	+	1_6	10.55	8.23	5.82	0	0.91	0.5	1.07	2.91
secM	107814	107836	+	2_6	22.47	21.24	18.18	21.74	11.78	16.46	6.43	11.23
secM	107914	107936	+	3_6	57.32	69.34	51.62	45.14	38.06	34.42	42.36	47.81
secM	108011	108033	+	4_6	46.31	51.57	34.9	38.46	44.86	40.41	25.2	20.37
secM	108138	108160	+	5_6	60.53	58.51	57.43	61.86	13.59	19.46	35.39	27.86
secA	108328	108350	+	1_28	8.25	10.83	0.73	0	0	0	0	0
secA	108394	108416	+	2_28	3.67	1.73	0	0.56	0.45	0.5	1.07	0
secA	108484	108506	+	3_28	27.06	26.87	13.09	18.95	6.8	10.48	5.9	8.73
secA	108589	108611	+	4_28	12.84	16.04	8	9.47	28.09	32.43	12.87	15.38
secA	108680	108702	+	5_28	8.71	5.2	1.45	0	0	1	0.54	0.42
secA	108836	108858	+	6_28	3.67	8.23	10.91	17.83	7.25	7.98	4.83	5.41
secA	108916	108938	+	7_28	18.8	16.9	23.26	18.39	28.55	33.92	26.81	21.2
secA	109008	109030	+	8_28	12.38	18.64	2.91	2.79	0.45	1	4.29	2.49
secA	109088	109110	+	9_28	8.25	7.8	0	0	0.45	0	0	0
secA	109179	109201	+	10_28	30.27	32.5	28.35	23.97	11.78	10.98	12.33	13.72
secA	109297	109319	+	11_28	14.22	13.44	8	15.61	2.72	3.99	5.9	2.91
secA	109385	109407	+	12_28	22.01	27.3	5.09	5.02	1.81	0	1.07	1.66
secA	109504	109526	+	13_28	33.48	31.2	15.27	6.13	2.27	0.5	7.51	10.81
secA	109625	109647	+	14_28	9.63	7.8	13.81	12.82	10.42	7.48	7.51	4.16
secA	109687	109709	+	15_28	13.3	16.9	6.54	4.46	0.45	2.99	1.61	2.08
secA	109789	109811	+	16_28	16.51	16.9	18.9	11.15	9.52	10.48	2.14	2.91
secA	109894	109916	+	17_28	19.72	15.6	5.09	3.9	0.91	0.5	0	2.49
secA	109985	110007	+	18_28	30.27	29.04	11.63	6.69	7.7	7.98	4.29	7.48
secA	110081	110103	+	19_28	23.39	26	10.91	10.59	14.05	13.47	4.29	3.33
secA	110186	110208	+	20_28	24.76	25.57	10.18	11.7	17.67	20.95	10.19	18.71
secA	110302	110324	+	21_28	5.5	6.5	1.45	1.11	0	0	0	0
secA	110388	110410	+	22_28	8.71	8.23	5.82	3.34	4.53	4.99	8.04	8.32
secA	110506	110528	+	23_28	25.68	13.87	10.91	6.13	3.62	4.99	9.11	5.41
secA	110596	110618	+	24_28	15.59	18.64	8.72	4.46	13.14	10.48	18.77	12.06
secA	110704	110726	+	25_28	12.84	21.24	11.63	11.7	5.89	4.49	3.22	6.65
secA	110821	110843	+	26_28	23.39	29.04	16.72	21.74	39.42	36.92	41.28	35.76
secA	110899	110921	+	27_28	9.63	1.73	5.82	1.67	0	0	0.54	1.25
mutT	111149	111171	+	2_4	10.09	13.44	17.45	15.05	20.84	20.95	10.19	11.64
mutT	111268	111290	+	3_4	20.64	14.74	18.9	17.28	9.97	7.48	8.04	8.32
mutT	111344	111366	+	4_4	19.72	18.2	12.36	16.16	8.61	8.48	11.26	13.3
yacG	111798	111820	-	1_2	4.13	4.33	13.81	7.8	0.91	2	4.83	3.74
yacG	111717	111739	-	2_2	11.01	16.9	11.63	18.39	6.34	7.48	7.51	7.48
zapD	112570	112592	-	1_8	46.77	41.61	27.63	26.75	9.52	9.48	15.55	9.56
zapD	112470	112492	-	2_8	11.92	10.4	10.18	10.03	4.98	6.98	9.65	9.15
zapD	112374	112396	-	3_8	11.92	9.53	4.36	8.92	17.22	17.46	13.94	9.56
zapD	112267	112289	-	4_8	0.46	0	2.18	0	0.45	0.5	0	0.42
zapD	112169	112191	-	5_8	48.61	38.57	45.8	44.03	41.23	30.43	43.43	32.85
zapD	112072	112094	-	6_8	24.76	17.77	8.72	10.03	9.97	9.98	5.9	4.99
zapD	111972	111994	-	7_8	48.61	45.51	34.9	46.82	58	53.38	48.25	41.16
zapD	111869	111891	-	8_8	24.3	21.67	11.63	8.92	5.44	2	7.51	9.56
coaE	113181	113203	-	1_7	11.46	12.14	3.64	9.47	11.78	12.47	15.01	15.8
coaE	113074	113096	-	2_7	16.51	15.6	6.54	10.03	45.76	41.91	19.3	34.09
coaE	112997	113019	-	3_7	5.04	9.97	2.91	3.34	8.16	7.48	14.48	10.39
coaE	112884	112906	-	4_7	19.72	25.57	11.63	8.36	9.52	5.99	16.62	16.63
coaE	112776	112798	-	5_7	19.26	22.97	10.91	15.05	7.25	9.48	7.51	6.65
coaE	112663	112685	-	6_7	25.68	17.34	5.09	4.46	4.08	4.99	5.36	4.57
guaC	113491	113513	+	1_11	71.08	63.71	66.88	69.11	37.61	37.42	38.6	32.43
guaC	113550	113572	+	2_11	39.89	47.67	59.61	67.99	110.11	121.73	95.97	103.11
guaC	113718	113740	+	3_11	27.51	25.14	10.91	17.28	20.84	19.46	5.9	4.99
guaC	113751	113773	+	4_11	21.09	20.37	13.09	12.82	20.39	19.46	10.72	12.06
guaC	113847	113869	+	5_11	6.88	6.07	2.91	3.34	0.91	1	0.54	1.25
guaC	113950	113972	+	6_11	29.35	39.44	31.26	36.23	25.37	20.45	38.6	33.26
guaC	114060	114082	+	7_11	22.01	16.9	36.35	40.69	62.53	59.37	45.57	41.99
guaC	114150	114172	+	8_11	28.43	41.61	50.16	47.93	56.64	62.86	76.67	80.25
guaC	114255	114277	+	9_11	18.34	17.77	24.72	26.75	30.36	24.45	30.02	32.85
guaC	114354	114376	+	10_11	32.1	32.94	71.25	69.11	93.34	104.77	85.78	78.58
hofC	115665	115687	-	1_13	4.59	4.77	7.27	5.02	6.8	6.49	3.22	1.66
hofC	115581	115603	-	2_13	14.67	13	14.54	13.38	9.97	9.98	12.33	9.98
hofC	115438	115460	-	3_13	11.46	7.37	17.45	15.61	10.87	12.97	23.59	26.61
hofC	115371	115393	-	4_13	50.9	55.47	43.62	33.44	37.16	43.9	43.96	45.32
hofC	115299	115321	-	5_13	17.43	18.2	9.45	6.69	2.27	1	4.29	6.65
hofC	115147	115169	-	6_13	43.1	52.87	37.8	39.01	29.45	29.93	38.07	29.52
hofC	114995	115017	-	8_13	104.55	111.38	143.95	117.6	218.86	214.02	139.4	155.5
hofC	114794	114816	-	10_13	51.82	60.24	63.25	53.5	58.91	47.39	48.79	48.65
hofC	114693	114715	-	11_13	10.55	13	18.18	6.13	7.25	4.99	7.51	5.82
hofC	114601	114623	-	12_13	28.89	29.9	31.99	44.59	31.27	27.44	42.89	43.24
hofB	117068	117090	-	1_14	48.61	54.61	26.9	27.31	13.14	13.97	15.01	10.81
hofB	116944	116966	-	2_14	80.25	80.61	135.22	141.56	105.58	123.22	104.01	104.36
hofB	116867	116889	-	3_14	4.59	4.77	6.54	7.8	7.7	11.47	5.9	3.74
hofB	116768	116790	-	4_14	36.23	23.84	18.18	18.39	28.55	23.95	20.91	19.13
hofB	116677	116699	-	5_14	12.84	12.14	9.45	11.15	4.08	2	1.07	2.08
hofB	116566	116588	-	6_14	15.13	13	6.54	13.93	18.58	14.97	16.08	20.37
hofB	116477	116499	-	7_14	21.09	19.5	16.72	13.38	36.25	36.42	9.65	9.98
hofB	116374	116396	-	8_14	14.67	15.6	22.54	30.65	32.17	33.92	25.74	25.78
hofB	116272	116294	-	9_14	18.34	18.64	6.54	13.93	4.08	2.99	9.11	9.98
hofB	116148	116170	-	10_14	26.14	32.94	26.9	15.05	6.8	3.99	4.29	5.41
hofB	116077	116099	-	11_14	14.67	12.14	18.18	18.95	30.81	24.94	4.29	5.41
hofB	115973	115995	-	12_14	30.72	35.1	43.62	39.57	65.25	54.88	64.34	61.54
hofB	115871	115893	-	13_14	33.02	37.71	51.62	49.05	29	17.96	37.53	32.85
hofB	115764	115786	-	14_14	7.8	8.67	13.09	9.47	2.72	1	5.9	7.48
ppdD	117469	117491	-	1_5	11.01	10.4	6.54	8.36	64.34	47.89	36.99	33.68
ppdD	117418	117440	-	2_5	53.19	56.77	48.71	45.14	10.87	13.97	18.23	22.04
ppdD	117308	117330	-	3_5	23.39	30.34	31.99	39.01	9.52	8.48	15.01	14.55
ppdD	117203	117225	-	4_5	16.51	13	9.45	7.8	9.06	5.99	4.29	2.49
ppdD	117124	117146	-	5_5	21.09	19.07	18.9	17.28	17.67	29.43	9.11	6.24
nadC	118620	118642	-	1_9	107.76	114.85	196.29	186.71	151.79	166.63	168.89	177.12
nadC	118502	118524	-	2_9	39.89	42.47	71.97	66.88	69.78	45.9	25.2	31.6
nadC	118364	118386	-	3_9	17.43	22.54	31.26	25.08	60.72	57.87	42.89	47.4
nadC	118316	118338	-	4_9	21.55	21.67	49.44	58.52	36.7	34.42	43.43	48.23
nadC	118216	118238	-	5_9	12.84	9.97	8	9.47	6.8	6.98	11.8	19.54
nadC	118099	118121	-	6_9	24.3	23.4	27.63	23.41	23.11	26.44	26.27	24.53
nadC	118013	118035	-	7_9	28.89	27.3	40.71	39.01	18.12	21.45	25.74	29.52
nadC	117887	117909	-	8_9	10.09	14.74	9.45	7.8	9.06	8.48	3.22	2.49
nadC	117812	117834	-	9_9	11.01	11.7	8.72	6.13	1.36	1.5	2.68	4.16
ampD	118768	118790	+	1_6	66.03	65.01	45.8	42.91	31.27	40.41	24.66	26.19
ampD	118843	118865	+	2_6	6.42	8.23	10.91	10.03	9.06	4.49	5.36	4.99
ampD	118935	118957	+	3_6	29.81	32.94	28.35	45.14	87	79.82	55.76	59.46
ampD	119091	119113	+	4_6	11.46	8.67	3.64	8.92	4.53	3.49	18.77	13.3
ampD	119165	119187	+	5_6	27.51	31.64	41.44	40.13	53.92	56.37	45.57	46.98
ampE	119297	119319	+	1_9	56.4	58.94	72.7	55.18	59.36	62.86	57.37	72.76
ampE	119420	119442	+	2_9	41.27	35.97	45.07	56.85	23.11	35.92	29.49	38.67
ampE	119485	119507	+	3_9	20.18	19.5	18.9	26.19	9.97	17.96	21.98	18.29
ampE	119589	119611	+	4_9	8.71	5.2	17.45	18.95	4.98	4.99	13.94	14.55
ampE	119719	119741	+	5_9	17.43	15.17	8	7.8	8.61	6.49	6.97	6.24
ampE	119821	119843	+	6_9	40.35	34.67	58.16	55.73	102.86	82.81	52.54	50.72
ampE	119906	119928	+	7_9	11.92	12.57	26.17	21.74	24.02	17.96	11.26	16.22
ampE	120022	120044	+	8_9	25.68	26.44	32.72	34.55	19.48	21.95	31.63	26.61
aroP	121488	121510	-	1_14	28.43	27.74	27.63	20.06	13.59	19.46	28.42	30.77
aroP	121428	121450	-	2_14	21.09	16.47	24.72	18.95	26.73	28.44	15.01	17.88
aroP	121310	121332	-	3_14	6.88	7.8	4.36	3.34	1.81	1	0.54	1.66
aroP	121210	121232	-	4_14	16.51	23.84	28.35	23.97	17.22	22.45	18.23	16.63
aroP	121111	121133	-	5_14	94.01	100.11	117.78	116.48	92.44	84.81	110.98	91.06
aroP	120987	121009	-	6_14	14.67	12.14	17.45	11.15	3.17	2	2.68	3.74
aroP	120928	120950	-	7_14	16.51	19.94	17.45	23.97	19.94	15.96	17.69	17.05
aroP	120827	120849	-	8_14	37.14	27.3	34.17	25.64	33.08	45.9	34.85	37.42
aroP	120724	120746	-	9_14	51.36	48.97	44.35	46.26	18.58	17.96	32.17	30.77
aroP	120606	120628	-	10_14	26.14	28.6	21.81	23.41	25.83	26.44	17.69	19.96
aroP	120523	120545	-	11_14	32.1	38.57	31.99	32.33	16.31	12.97	23.05	19.96
aroP	120396	120418	-	12_14	30.27	29.9	35.62	42.91	95.61	99.28	30.02	32.01
aroP	120323	120345	-	13_14	17.88	20.37	37.8	39.57	40.78	46.89	42.36	34.09
aroP	120181	120203	-	14_14	16.97	12.14	18.9	13.93	17.22	19.96	19.3	19.96
pdhR	122096	122118	+	1_8	66.49	42.91	15.27	16.72	29.91	22.45	25.2	31.18
pdhR	122193	122215	+	2_8	7.8	8.23	5.09	8.92	0.45	1	0.54	0.42
pdhR	122292	122314	+	3_8	32.1	28.6	12.36	18.95	35.8	33.92	18.23	22.04
pdhR	122408	122430	+	4_8	6.88	11.7	6.54	4.46	5.44	5.49	4.83	4.99
pdhR	122537	122559	+	5_8	33.93	31.64	3.64	1.67	1.81	0	18.23	18.29
pdhR	122614	122636	+	6_8	44.94	44.64	39.26	33.44	49.39	49.89	51.47	50.72
pdhR	122694	122716	+	7_8	22.47	25.14	4.36	5.57	1.36	3.49	2.68	3.74
pdhR	122811	122833	+	8_8	39.89	39.01	20.36	12.82	18.58	16.96	41.82	30.77
aceE	123031	123053	+	1_27	15.59	13.87	1.45	1.11	0.45	1	1.07	1.66
aceE	123130	123152	+	2_27	25.68	29.04	19.63	15.05	6.8	5.99	8.58	12.06
aceE	123224	123246	+	3_27	3.21	1.73	2.91	2.23	2.27	0.5	3.22	2.49
aceE	123319	123341	+	4_27	6.42	2.6	2.18	0.56	0.45	0	1.07	0.83
aceE	123424	123446	+	5_27	28.89	32.94	9.45	10.59	6.8	10.98	6.97	6.65
aceE	123538	123560	+	6_27	66.03	71.08	23.26	18.39	11.33	10.98	12.87	14.55
aceE	123628	123650	+	7_27	21.55	29.47	13.09	13.38	78.39	86.81	73.99	79
aceE	123725	123747	+	8_27	11.46	11.7	1.45	1.11	0	0	0	0.42
aceE	123817	123839	+	9_27	15.59	8.23	0.73	1.11	0.45	0.5	0	0.83
aceE	123936	123958	+	10_27	16.97	12.57	2.18	4.46	4.53	3.49	1.61	2.08
aceE	124043	124065	+	11_27	13.76	9.97	8.72	7.25	11.78	13.47	5.36	8.73
aceE	124155	124177	+	12_27	5.04	8.67	5.09	1.11	2.72	0.5	1.61	1.25
aceE	124240	124262	+	13_27	6.42	4.77	0	0.56	0	0	1.61	0.42
aceE	124328	124350	+	14_27	16.51	19.5	8.72	6.69	1.81	1	20.37	18.29
aceE	124418	124440	+	15_27	17.43	13	2.91	2.79	1.36	2	0.54	1.25
aceE	124568	124590	+	16_27	12.84	16.04	7.27	2.79	1.81	1.5	4.83	3.33
aceE	124636	124658	+	17_27	28.89	22.54	0.73	2.23	0.91	0	0.54	0.83
aceE	124749	124771	+	18_27	9.17	5.63	5.82	6.69	2.72	1.5	11.26	16.22
aceE	124831	124853	+	19_27	18.8	11.7	8.72	7.25	9.52	9.48	15.55	13.72
aceE	124954	124976	+	20_27	47.23	49.84	42.89	36.23	111.47	95.29	112.59	104.36
aceE	125123	125145	+	22_27	19.26	19.5	9.45	10.03	39.42	29.93	21.45	19.96
aceE	125221	125243	+	23_27	14.67	12.57	6.54	3.34	3.17	5.99	6.43	2.49
aceE	125353	125375	+	24_27	12.84	13.87	0.73	3.34	0.91	2	2.14	2.49
aceE	125421	125443	+	25_27	21.55	22.97	6.54	7.25	10.87	12.47	6.97	7.07
aceE	125518	125540	+	26_27	46.31	41.61	6.54	5.02	2.27	2.49	4.29	4.16
aceE	125634	125656	+	27_27	6.42	6.07	0.73	0	1.36	0.5	1.07	0.42
aceF	125716	125738	+	1_19	5.04	5.2	0	0	0	0	0	0
aceF	125801	125823	+	2_19	11.92	9.1	6.54	6.13	10.42	13.97	1.61	2.49
aceF	125921	125943	+	3_19	22.01	20.8	3.64	2.79	0.45	1	0	1.25
aceF	126025	126047	+	4_19	7.8	8.67	0.73	0	0	0	0	0
aceF	126110	126132	+	5_19	10.09	10.4	2.91	1.67	1.81	2.49	2.68	2.49
aceF	126203	126225	+	6_19	38.98	27.74	6.54	4.46	2.27	1.5	0.54	3.33
aceF	126298	126320	+	7_19	16.05	9.53	0	2.23	1.81	1.5	5.36	4.57
aceF	126413	126435	+	8_19	6.88	8.67	1.45	1.11	0.91	0	0.54	0.42
aceF	126547	126569	+	9_19	40.81	34.67	13.81	6.69	3.62	6.98	2.14	3.33
aceF	126608	126630	+	10_19	8.71	4.77	8.72	9.47	2.27	3.99	5.36	6.24
aceF	126696	126718	+	11_19	7.34	10.83	8	4.46	4.98	3.49	1.61	1.25
aceF	126820	126842	+	12_19	6.88	13	0	1.11	0	0	0	0.42
aceF	126912	126934	+	13_19	21.09	28.17	20.36	12.26	16.31	17.96	22.52	17.05
aceF	126998	127020	+	14_19	21.55	15.6	0.73	1.67	5.44	4.49	1.61	0.83
aceF	127117	127139	+	15_19	27.51	27.3	15.27	11.7	11.78	7.98	12.87	11.64
aceF	127199	127221	+	16_19	28.43	27.3	6.54	10.03	4.53	1.5	5.9	8.32
aceF	127340	127362	+	17_19	15.13	14.3	6.54	3.9	2.72	1.5	12.87	14.14
aceF	127396	127418	+	18_19	24.76	28.17	2.18	3.9	0.45	0.5	2.68	0.42
aceF	127500	127522	+	19_19	15.59	21.24	9.45	8.36	7.7	10.98	3.75	4.99
lpd	127956	127978	+	1_15	40.35	39.44	1.45	1.67	5.89	4.99	77.21	83.99
lpd	128030	128052	+	2_15	19.26	18.2	0.73	1.67	1.81	1	2.14	2.49
lpd	128146	128168	+	3_15	11.46	11.27	2.91	7.8	17.22	18.46	8.04	5.82
lpd	128232	128254	+	4_15	22.47	29.04	2.18	3.34	4.98	2	0.54	2.49
lpd	128312	128334	+	5_15	22.47	27.74	2.91	8.92	3.62	0.5	13.94	22.04
lpd	128434	128456	+	6_15	5.5	4.77	2.18	4.46	1.36	0	0.54	1.25
lpd	128535	128557	+	7_15	15.59	16.04	2.91	0.56	1.81	1.5	1.07	2.49
lpd	128618	128640	+	8_15	9.17	10.83	0	0	0	0.5	0	0.83
lpd	128734	128756	+	9_15	25.22	16.9	0	0.56	0.45	0	2.14	5.41
lpd	128819	128841	+	10_15	48.15	48.97	11.63	12.82	1.36	0.5	7.51	11.23
lpd	128918	128940	+	11_15	23.39	31.2	6.54	6.69	12.69	14.47	10.19	12.89
lpd	129038	129060	+	12_15	16.05	12.14	4.36	6.69	9.52	9.98	5.36	4.99
lpd	129129	129151	+	13_15	5.5	4.33	0	0	0	0	1.07	0
lpd	129233	129255	+	14_15	53.19	42.04	2.91	5.02	2.72	2	9.65	5.82
yacH	131223	131245	-	1_19	50.9	52.44	52.34	50.72	117.36	118.24	61.12	66.52
yacH	131130	131152	-	2_19	16.51	11.7	15.99	24.52	22.2	28.44	24.66	16.22
yacH	131027	131049	-	3_19	7.8	5.2	2.91	3.34	19.03	18.96	4.29	2.49
yacH	130937	130959	-	4_19	13.76	6.07	15.27	13.93	18.12	14.97	13.94	15.38
yacH	130835	130857	-	5_19	20.18	23.4	39.26	35.11	9.52	11.97	13.4	17.46
yacH	130737	130759	-	6_19	12.84	13	18.18	24.52	14.05	11.47	12.33	20.37
yacH	130626	130648	-	7_19	30.72	29.47	45.8	33.44	52.56	61.36	75.06	78.17
yacH	130532	130554	-	8_19	21.55	25.14	29.08	45.14	30.36	30.93	25.2	25.36
yacH	130431	130453	-	9_19	13.3	16.47	17.45	27.31	6.34	4.99	20.37	24.95
yacH	130312	130334	-	10_19	17.43	18.2	32.72	25.64	47.12	53.88	15.01	13.3
yacH	130201	130223	-	11_19	27.06	26.44	26.9	26.19	12.23	11.47	27.88	17.05
yacH	130128	130150	-	12_19	13.3	12.14	15.99	13.38	16.31	24.45	12.33	13.72
yacH	130033	130055	-	13_19	5.96	6.07	5.82	5.57	0	2	1.07	1.25
yacH	129901	129923	-	14_19	56.86	60.24	28.35	43.47	23.11	17.46	12.87	13.3
yacH	129825	129847	-	15_19	5.96	8.23	8.72	7.8	9.52	7.98	12.87	14.14
yacH	129729	129751	-	16_19	7.8	7.37	3.64	9.47	3.62	2	4.29	4.16
yacH	129633	129655	-	17_19	2.75	3.47	0.73	0	3.17	4.49	0	0
yacH	129537	129559	-	18_19	28.43	36.41	26.17	29.54	19.94	28.94	35.92	38.25
acnB	131629	131651	+	1_26	29.81	25.14	5.09	6.13	0.91	0.5	2.14	1.66
acnB	131722	131744	+	2_26	3.21	3.03	1.45	2.79	1.81	1	2.68	1.25
acnB	131815	131837	+	3_26	7.34	8.23	0	1.67	0.45	0	1.07	0.42
acnB	131915	131937	+	4_26	15.59	18.64	0	0	0.45	0	2.68	2.91
acnB	132060	132082	+	5_26	10.55	10.4	9.45	8.36	3.17	7.98	12.87	9.56
acnB	132150	132172	+	6_26	54.57	71.51	14.54	11.7	5.44	6.98	18.23	16.22
acnB	132228	132250	+	7_26	8.71	14.3	7.27	4.46	12.23	13.47	3.22	3.74
acnB	132357	132379	+	8_26	29.81	27.74	6.54	6.13	3.62	3.49	5.9	8.73
acnB	132433	132455	+	9_26	25.68	29.47	47.26	37.9	39.42	39.41	52.54	56.55
acnB	132544	132566	+	10_26	5.5	4.33	0.73	1.67	0.45	0.5	0.54	1.25
acnB	132643	132665	+	11_26	29.35	33.8	6.54	12.26	27.64	24.94	6.43	4.16
acnB	132721	132743	+	12_26	12.84	15.6	9.45	7.25	9.52	8.48	19.3	19.13
acnB	132830	132852	+	13_26	16.51	15.6	5.09	4.46	2.27	2.49	1.61	1.66
acnB	132922	132944	+	14_26	21.09	20.8	13.81	10.59	13.14	13.97	17.16	19.13
acnB	133034	133056	+	15_26	38.98	37.71	2.91	3.34	7.25	7.48	2.14	3.33
acnB	133120	133142	+	16_26	36.23	27.74	14.54	18.95	4.98	7.48	9.11	6.65
acnB	133238	133260	+	17_26	17.43	16.47	1.45	2.23	0.45	1	1.07	1.25
acnB	133342	133364	+	18_26	6.42	7.8	8.72	7.8	2.72	2	4.83	4.16
acnB	133425	133447	+	19_26	6.42	15.6	1.45	3.34	1.81	2	3.22	2.08
acnB	133533	133555	+	20_26	23.85	21.67	4.36	4.46	3.62	2.49	2.68	5.41
acnB	133652	133674	+	21_26	25.68	32.94	5.82	5.02	3.62	0.5	3.75	3.74
acnB	133740	133762	+	22_26	42.19	39.87	25.45	37.9	18.12	18.96	29.49	28.27
acnB	133816	133838	+	23_26	18.34	15.17	9.45	5.02	1.81	2	1.61	3.33
acnB	133923	133945	+	24_26	10.09	9.97	8.72	4.46	2.72	2.99	6.97	3.74
acnB	134026	134048	+	25_26	12.84	11.27	3.64	2.79	0.45	0.5	1.61	2.91
acnB	134124	134146	+	26_26	23.39	26.44	13.81	12.26	7.7	7.48	4.83	2.08
yacL	134416	134438	+	1_4	8.71	9.1	8.72	3.34	0.45	2	1.07	0.83
yacL	134492	134514	+	2_4	30.27	29.04	27.63	40.13	59.36	59.37	40.21	36.59
yacL	134614	134636	+	3_4	40.35	25.57	32.72	31.77	19.94	20.95	35.92	32.01
yacL	134726	134748	+	4_4	11.46	13	7.27	2.23	0.45	0.5	2.14	0.42
speD	135523	135545	-	1_8	8.25	11.27	2.91	5.57	22.2	20.95	12.33	9.15
speD	135427	135449	-	2_8	58.7	57.64	64.7	50.72	44.86	33.92	24.13	29.52
speD	135360	135382	-	3_8	12.84	7.8	13.81	7.8	4.53	6.98	12.87	7.48
speD	135257	135279	-	4_8	23.39	26.87	37.8	34.55	20.84	18.96	48.25	46.98
speD	135145	135167	-	5_8	16.97	20.37	39.26	44.03	69.78	64.85	45.04	42.83
speD	135049	135071	-	6_8	11.46	10.83	5.09	6.69	2.27	2.99	2.68	3.74
speD	134922	134944	-	7_8	13.3	14.74	13.81	4.46	0.91	2	1.61	2.49
speD	134851	134873	-	8_8	6.42	5.63	5.82	5.02	0.45	0.5	1.07	1.25
speE	136438	136460	-	1_9	24.76	24.7	15.99	22.29	10.87	15.96	6.97	7.07
speE	136279	136301	-	2_9	14.22	12.14	36.35	35.11	20.84	22.45	25.74	27.86
speE	136240	136262	-	3_9	42.19	43.77	65.43	57.96	24.47	33.92	21.98	23.7
speE	136092	136114	-	4_9	18.34	12.14	26.17	22.29	5.44	4.49	8.58	16.22
speE	136000	136022	-	5_9	35.31	28.17	17.45	12.82	7.25	13.47	12.33	7.48
speE	135939	135961	-	6_9	24.76	31.2	19.63	17.83	6.34	10.98	3.75	3.74
speE	135838	135860	-	7_9	23.39	31.2	31.99	26.19	8.61	10.98	12.87	12.06
speE	135721	135743	-	8_9	11.01	10.4	3.64	1.67	0.91	1.5	1.07	1.66
speE	135639	135661	-	9_9	30.72	24.27	27.63	21.74	11.33	13.47	33.24	29.94
yacC	136860	136882	-	1_4	23.39	26.44	21.81	27.31	13.14	13.47	6.97	4.57
yacC	136755	136777	-	2_4	33.48	36.41	40.71	41.8	61.17	55.38	68.09	64.86
yacC	136689	136711	-	3_4	50.9	55.04	79.97	89.73	57.09	59.87	100.8	94.38
yacC	136591	136613	-	4_4	48.61	50.71	39.99	40.13	22.66	22.95	17.69	18.29
cueO	137111	137133	+	1_16	3.67	4.33	3.64	3.34	0.91	2	1.61	1.25
cueO	137185	137207	+	2_16	64.66	64.14	38.53	37.9	16.31	14.47	13.4	15.8
cueO	137308	137330	+	3_16	25.68	23.84	36.35	31.77	40.33	35.92	39.68	47.4
cueO	137404	137426	+	4_16	28.89	19.07	34.17	38.46	24.47	29.43	72.38	76.09
cueO	137486	137508	+	5_16	90.8	89.28	89.42	86.94	62.98	57.37	91.68	92.3
cueO	137583	137605	+	6_16	16.97	15.17	11.63	11.7	43.5	56.87	25.2	28.27
cueO	137693	137715	+	7_16	8.71	13.87	14.54	8.36	27.19	20.45	31.1	28.69
cueO	137804	137826	+	8_16	87.59	77.58	74.88	62.98	48.48	54.38	46.11	51.14
cueO	137902	137924	+	9_16	2.75	0.87	4.36	9.47	4.08	2.49	3.22	2.49
cueO	137985	138007	+	10_16	11.01	11.27	24.72	23.41	44.86	41.91	13.4	21.62
cueO	138090	138112	+	11_16	35.31	32.07	30.53	27.31	21.75	24.94	19.3	19.96
cueO	138212	138234	+	12_16	16.51	15.6	13.81	19.51	21.3	21.95	23.59	22.45
cueO	138294	138316	+	13_16	16.51	15.17	30.53	38.46	32.62	31.93	29.49	21.2
cueO	138412	138434	+	14_16	22.47	19.94	13.81	16.72	4.53	4.99	11.26	5.41
cueO	138497	138519	+	15_16	17.43	15.17	29.08	39.01	52.56	54.38	36.99	33.68
gcd	141154	141176	-	1_24	15.59	18.2	10.18	13.93	31.27	32.93	30.02	27.44
gcd	141085	141107	-	2_24	38.52	34.67	33.44	33.44	58	55.87	32.17	23.7
gcd	140995	141017	-	3_24	35.77	44.21	31.26	35.11	18.12	21.45	25.2	20.37
gcd	140889	140911	-	4_24	24.3	26.87	51.62	34	73.86	66.85	62.19	57.38
gcd	140802	140824	-	5_24	29.81	24.27	29.08	28.98	35.8	34.42	24.66	26.61
gcd	140699	140721	-	6_24	16.51	16.04	31.99	22.29	10.42	6.98	7.51	9.56
gcd	140582	140604	-	7_24	10.09	8.67	16.72	15.05	21.3	23.95	9.11	13.72
gcd	140499	140521	-	8_24	23.39	24.7	62.52	58.52	62.08	59.37	44.5	51.14
gcd	140386	140408	-	9_24	59.61	52.01	82.88	84.16	58	53.88	40.75	40.33
gcd	140269	140291	-	10_24	16.97	16.47	11.63	12.82	9.97	9.98	5.9	7.9
gcd	140201	140223	-	11_24	32.1	27.74	51.62	67.99	29.45	30.43	34.31	32.85
gcd	140089	140111	-	12_24	5.96	4.77	4.36	1.11	3.17	0.5	2.14	1.25
gcd	140003	140025	-	13_24	21.55	15.6	21.81	16.16	37.61	36.42	28.42	32.43
gcd	139885	139907	-	14_24	11.01	10.4	5.82	8.36	3.62	4.99	5.9	4.57
gcd	139796	139818	-	15_24	13.3	14.74	18.9	3.9	19.94	14.47	11.26	10.39
gcd	139676	139698	-	16_24	6.88	6.5	15.99	15.61	9.52	11.47	13.4	10.81
gcd	139593	139615	-	17_24	4.59	11.27	7.27	3.9	14.05	16.96	11.8	4.99
gcd	139486	139508	-	18_24	21.55	21.67	18.9	12.82	5.89	6.98	6.97	8.32
gcd	139387	139409	-	19_24	28.89	26.44	26.9	29.54	14.5	12.47	9.11	13.72
gcd	139288	139310	-	20_24	33.02	32.94	23.99	34	61.62	47.39	42.36	46.98
gcd	139133	139155	-	21_24	38.06	32.07	79.97	46.82	42.14	41.91	35.39	30.77
gcd	139100	139122	-	22_24	21.55	17.34	15.99	16.16	23.11	24.45	16.62	19.13
gcd	138956	138978	-	23_24	11.46	11.7	23.26	30.65	36.25	37.42	18.77	24.53
gcd	138892	138914	-	24_24	33.48	22.97	13.81	14.49	14.5	12.97	7.51	6.24
hpt	141457	141479	+	1_6	13.3	6.93	5.09	2.79	2.27	4.49	5.36	7.48
hpt	141583	141605	+	2_6	10.09	9.97	10.18	9.47	3.17	2.49	7.51	11.64
hpt	141633	141655	+	3_6	25.22	23.84	34.17	20.06	26.28	22.45	6.97	8.73
hpt	141778	141800	+	4_6	13.76	14.74	27.63	26.19	38.06	29.93	8.04	11.64
hpt	141847	141869	+	5_6	16.97	15.17	11.63	13.93	13.59	15.47	14.48	13.72
hpt	141932	141954	+	6_6	24.3	29.04	19.63	12.82	19.03	16.96	15.01	17.46
can	142582	142604	-	1_7	8.25	10.4	23.99	21.74	33.98	32.93	33.78	30.35
can	142546	142568	-	2_7	14.67	22.1	8.72	11.15	2.72	2.99	5.36	3.74
can	142445	142467	-	3_7	7.8	6.5	10.91	8.36	12.23	15.96	2.68	4.99
can	142332	142354	-	4_7	28.89	29.04	23.26	16.16	12.23	14.97	10.72	9.98
can	142237	142259	-	5_7	15.59	19.5	11.63	9.47	3.17	4.99	5.9	4.99
can	142125	142147	-	6_7	26.6	24.7	41.44	42.91	18.12	13.97	17.69	20.37
can	142034	142056	-	7_7	48.15	49.41	53.07	44.03	28.09	33.43	27.88	26.19
yadG	142783	142805	+	1_10	29.81	35.1	29.08	36.78	18.58	10.98	13.4	19.96
yadG	142893	142915	+	2_10	2.75	3.9	8	5.57	5.89	6.49	13.94	8.73
yadG	143028	143050	+	3_10	55.94	57.21	89.42	87.5	57.55	53.88	49.86	53.22
yadG	143123	143145	+	4_10	5.96	9.97	8.72	5.57	4.08	2.49	2.68	5.82
yadG	143207	143229	+	5_10	10.55	9.53	7.27	9.47	4.08	3.49	8.04	6.65
yadG	143294	143316	+	6_10	20.18	23.4	16.72	20.06	25.37	27.94	11.26	17.05
yadG	143387	143409	+	7_10	25.68	27.3	8.72	16.72	22.2	27.44	19.3	17.88
yadG	143490	143512	+	8_10	18.34	24.27	18.9	36.23	33.53	36.92	20.37	19.96
yadG	143648	143670	+	9_10	12.38	12.57	16.72	20.62	3.17	6.98	13.4	11.23
yadH	143752	143774	+	1_8	11.46	11.7	10.18	8.92	10.87	10.48	9.65	6.24
yadH	143802	143824	+	2_8	4.13	1.73	6.54	5.57	1.81	1.5	3.75	4.16
yadH	143919	143941	+	3_8	16.97	16.47	19.63	26.75	43.5	33.92	48.25	48.65
yadH	144002	144024	+	4_8	23.85	35.1	30.53	34	66.16	64.85	33.24	34.51
yadH	144129	144151	+	5_8	18.34	22.1	23.26	23.97	22.2	27.94	21.45	25.78
yadH	144214	144236	+	6_8	16.51	23.84	10.91	11.7	2.27	1.5	7.51	5.82
yadH	144310	144332	+	7_8	4.13	6.07	2.91	1.67	0.91	0	0	0.42
yadH	144445	144467	+	8_8	19.26	25.14	45.8	36.23	63.89	65.35	31.63	38.67
yadI	144596	144618	+	1_5	17.88	15.17	27.63	27.87	43.05	44.4	31.63	26.19
yadI	144711	144733	+	2_5	45.86	39.01	8	6.69	2.27	0.5	8.04	10.81
yadI	144779	144801	+	3_5	10.09	10.4	15.27	12.82	3.62	3.49	6.97	3.74
yadI	144885	144907	+	4_5	8.25	11.7	12.36	12.82	6.34	7.48	1.07	4.99
yadI	144979	145001	+	5_5	29.81	33.37	23.26	27.31	20.84	23.95	19.3	14.97
yadE	145104	145126	+	1_13	32.1	30.77	52.34	60.19	67.06	58.87	49.86	37.84
yadE	145211	145233	+	2_13	7.8	10.83	7.27	8.92	2.72	5.99	8.04	7.07
yadE	145324	145346	+	3_13	4.13	2.6	0.73	2.79	0.45	0	0.54	0.83
yadE	145400	145422	+	4_13	20.64	19.5	19.63	28.42	59.36	55.87	26.27	22.45
yadE	145517	145539	+	5_13	29.81	36.41	31.26	25.08	33.08	27.94	15.01	16.63
yadE	145587	145609	+	6_13	33.48	35.1	39.26	42.91	52.56	52.38	49.86	63.2
yadE	145683	145705	+	7_13	16.05	16.9	5.09	7.8	6.8	4.99	6.43	6.65
yadE	145790	145812	+	8_13	28.43	29.9	13.09	13.38	7.7	5.99	5.9	4.57
yadE	145896	145918	+	9_13	8.71	8.23	9.45	13.38	4.53	10.98	6.97	12.47
yadE	145985	146007	+	10_13	11.01	14.74	15.99	17.83	8.61	8.98	11.26	11.64
yadE	146098	146120	+	11_13	52.73	60.24	34.17	38.46	49.84	33.92	39.68	31.18
yadE	146192	146214	+	12_13	14.67	17.77	26.17	32.33	22.66	25.94	20.37	18.29
panD	146643	146665	-	1_4	23.85	22.54	18.18	17.83	8.16	3.99	19.3	21.62
panD	146566	146588	-	2_4	22.01	19.94	22.54	24.52	7.25	7.98	8.04	7.48
panD	146446	146468	-	3_4	13.3	12.14	10.91	13.38	7.25	7.48	6.97	10.39
panD	146366	146388	-	4_4	16.51	16.04	23.26	21.18	14.05	11.47	23.05	18.29
yadD	146977	146999	+	1_10	51.82	34.67	50.89	59.08	33.08	31.93	52.54	46.15
yadD	147087	147109	+	2_10	39.44	44.64	49.44	46.26	23.56	21.95	34.85	46.98
yadD	147184	147206	+	3_10	18.8	21.67	9.45	17.28	13.14	16.96	9.65	8.73
yadD	147269	147291	+	4_10	18.8	19.94	16.72	21.18	12.23	6.49	15.01	11.64
yadD	147391	147413	+	5_10	11.46	9.97	16.72	17.28	19.48	17.96	5.9	4.99
yadD	147516	147538	+	6_10	22.93	17.77	35.62	34.55	71.14	74.83	43.43	47.4
yadD	147596	147618	+	7_10	21.09	19.5	40.71	39.57	19.48	21.45	38.07	32.01
yadD	147773	147795	+	9_10	19.72	25.57	13.81	25.08	14.5	16.46	12.33	7.07
panC	148757	148779	-	1_9	8.71	9.53	6.54	6.69	14.95	19.46	10.72	10.39
panC	148666	148688	-	2_9	9.63	11.27	15.27	15.61	12.23	15.96	8.58	7.48
panC	148560	148582	-	3_9	16.97	17.34	24.72	31.77	19.48	19.46	17.69	20.37
panC	148460	148482	-	4_9	40.35	47.24	60.34	66.88	56.19	49.39	54.69	49.89
panC	148357	148379	-	5_9	24.76	23.4	44.35	32.33	18.12	24.45	21.98	27.03
panC	148248	148270	-	6_9	5.96	10.83	13.81	9.47	7.25	14.97	20.37	13.3
panC	148170	148192	-	7_9	5.5	9.97	13.09	6.69	17.67	29.43	10.19	7.48
panC	148060	148082	-	8_9	13.76	23.84	4.36	10.03	1.36	3.49	6.97	7.07
panC	147955	147977	-	9_9	8.25	6.07	2.91	5.57	6.34	5.49	2.14	0.83
panB	149573	149595	-	1_8	64.2	70.21	38.53	32.88	21.3	16.96	11.8	13.3
panB	149413	149435	-	2_8	97.67	104.88	130.13	108.12	70.23	70.84	95.43	88.15
panB	149379	149401	-	3_8	30.72	28.17	56.71	60.19	32.17	26.44	32.17	30.77
panB	149263	149285	-	4_8	11.01	9.97	10.91	12.82	22.2	28.44	17.16	21.62
panB	149159	149181	-	5_8	21.55	22.54	25.45	22.85	13.14	15.47	31.1	29.52
panB	149074	149096	-	6_8	3.67	3.9	0	0	0	0	0.54	0.42
panB	148944	148966	-	7_8	16.97	19.94	10.91	9.47	1.81	1.5	1.07	5.41
panB	148876	148898	-	8_8	13.3	18.64	14.54	13.93	22.66	22.45	7.51	7.48
yadC	150815	150837	-	2_13	22.47	23.84	8.72	11.7	1.81	2.99	4.29	4.16
yadC	150704	150726	-	3_13	12.84	15.6	32.72	35.11	34.44	42.41	38.07	37.84
yadC	150621	150643	-	4_13	6.42	5.2	12.36	18.39	18.58	16.46	4.29	4.16
yadC	150493	150515	-	5_13	23.85	21.24	5.82	10.03	4.08	7.48	9.65	9.15
yadC	150322	150344	-	7_13	33.02	35.54	29.81	40.69	15.86	17.46	22.52	23.28
yadC	150224	150246	-	8_13	24.76	26.44	23.26	17.28	23.11	18.46	10.19	7.48
yadC	150079	150101	-	9_13	94.46	78.88	87.24	109.24	38.51	37.92	54.15	56.55
yadC	149913	149935	-	11_13	30.27	34.67	24.72	22.29	6.34	3.99	10.72	15.8
yadC	149819	149841	-	12_13	14.22	12.14	10.91	14.49	21.3	29.43	24.13	29.1
yadC	149724	149746	-	13_13	24.3	22.97	23.26	12.82	17.67	13.97	10.19	12.47
yadK	151571	151593	-	1_6	13.3	16.47	15.27	12.26	3.17	2	20.91	16.63
yadK	151471	151493	-	2_6	28.43	23.84	39.99	33.44	46.67	57.37	17.69	24.95
yadK	151373	151395	-	3_6	16.97	21.24	15.27	18.95	2.27	2.99	5.36	4.99
yadK	151267	151289	-	4_6	22.01	28.17	28.35	23.97	29	26.44	42.36	46.98
yadK	151120	151142	-	5_6	12.84	15.17	13.09	11.7	3.17	3.49	12.33	9.98
yadK	151066	151088	-	6_6	2.75	2.17	1.45	1.11	0	0	0	0
yadL	152175	152197	-	1_7	45.4	48.11	67.61	86.39	61.62	58.87	55.22	55.3
yadL	152103	152125	-	2_7	15.13	8.23	5.82	7.8	3.62	5.99	2.68	1.66
yadL	151992	152014	-	3_7	6.42	6.5	2.91	1.67	0.45	0.5	0.54	1.66
yadL	151902	151924	-	4_7	15.13	12.57	22.54	22.85	20.39	15.96	15.01	7.9
yadL	151798	151820	-	5_7	5.96	9.1	0.73	1.67	0	0	0.54	1.25
yadL	151705	151727	-	6_7	38.06	32.5	18.18	18.39	24.47	25.94	27.88	25.36
yadM	152775	152797	-	1_6	14.67	13	26.17	15.61	20.39	21.45	21.45	15.8
yadM	152678	152700	-	2_6	19.26	27.74	22.54	27.31	35.34	32.93	17.69	17.88
yadM	152543	152565	-	3_6	7.34	8.67	2.18	7.8	2.72	4.49	3.22	2.49
yadM	152475	152497	-	4_6	60.53	55.04	109.78	97.53	120.08	109.75	107.23	113.92
yadM	152387	152409	-	5_6	17.88	21.67	15.27	16.16	3.62	6.49	9.11	8.32
yadM	152268	152290	-	6_6	14.22	13.87	22.54	16.16	4.98	9.48	7.51	7.48
htrE	155367	155389	-	1_26	24.3	18.2	16.72	21.74	19.03	16.96	33.24	35.76
htrE	155297	155319	-	2_26	17.88	21.24	23.99	17.83	17.67	17.46	16.08	14.55
htrE	155189	155211	-	3_26	1.38	5.2	5.09	7.8	1.81	1	3.22	1.66
htrE	155083	155105	-	4_26	7.34	6.07	8	7.8	7.25	6.98	2.68	2.91
htrE	155003	155025	-	5_26	28.43	36.41	39.26	31.21	8.16	6.49	13.94	19.54
htrE	154875	154897	-	6_26	33.02	35.1	46.53	59.08	85.64	77.33	64.34	78.58
htrE	154761	154783	-	7_26	25.22	20.37	22.54	20.62	15.41	10.48	42.36	37.42
htrE	154683	154705	-	8_26	26.6	29.47	29.81	31.21	44.41	41.91	38.6	37.84
htrE	154586	154608	-	9_26	20.64	21.24	11.63	3.9	1.81	3.49	3.22	5.82
htrE	154471	154493	-	10_26	40.35	48.11	34.9	45.7	58.91	58.37	33.24	28.69
htrE	154395	154417	-	11_26	22.93	21.24	10.18	12.82	9.97	4.99	5.36	2.91
htrE	154273	154295	-	12_26	15.13	13.87	10.18	11.7	12.23	11.97	12.33	10.81
htrE	154200	154222	-	13_26	21.09	15.17	22.54	25.08	33.53	24.94	20.91	17.05
htrE	154088	154110	-	14_26	6.42	5.2	3.64	1.67	0.91	1	0.54	1.66
htrE	153992	154014	-	15_26	0	0.87	16.72	16.72	0	1	0	0.42
htrE	153872	153894	-	16_26	7.8	10.4	3.64	7.8	9.52	5.99	8.58	10.39
htrE	153798	153820	-	17_26	24.3	19.94	41.44	51.83	66.61	69.34	49.33	49.48
htrE	153669	153691	-	18_26	6.88	4.77	0.73	1.67	0	1.5	0.54	0
htrE	153575	153597	-	19_26	4.59	5.2	2.18	2.23	0	0.5	1.61	1.25
htrE	153492	153514	-	20_26	15.13	13.87	14.54	8.92	4.98	5.99	7.51	8.73
htrE	153398	153420	-	21_26	42.65	49.84	45.07	45.7	43.5	31.93	35.92	30.77
htrE	153289	153311	-	22_26	2.75	3.03	1.45	0	0	0	0	0
htrE	153194	153216	-	23_26	17.43	15.6	29.81	24.52	23.56	26.44	11.8	19.96
htrE	153087	153109	-	24_26	32.56	41.61	31.26	22.29	27.19	43.9	16.62	18.71
htrE	152902	152924	-	26_26	16.51	17.77	16.72	13.93	9.52	7.98	15.55	11.23
yadV	156166	156188	-	1_8	52.28	56.34	62.52	71.34	51.66	46.4	70.77	80.25
yadV	156021	156043	-	2_8	28.89	28.6	26.9	25.08	9.97	4.49	13.94	18.29
yadV	155972	155994	-	3_8	16.97	18.2	11.63	10.59	9.97	3.99	5.36	6.24
yadV	155875	155897	-	4_8	1.38	0.43	3.64	2.23	1.36	0	3.22	6.65
yadV	155739	155761	-	5_8	7.34	1.73	5.09	3.9	0.91	2	1.61	0.83
yadV	155647	155669	-	6_8	55.49	59.81	45.07	39.57	12.69	14.97	27.88	19.96
yadV	155558	155580	-	7_8	22.01	22.97	13.09	13.93	22.2	27.94	20.37	17.05
yadN	156839	156861	-	1_6	28.43	27.3	15.27	16.16	14.05	12.47	11.8	13.72
yadN	156743	156765	-	2_6	15.59	23.84	19.63	19.51	10.87	10.48	13.4	15.38
yadN	156647	156669	-	3_6	11.46	6.07	3.64	6.13	10.87	8.98	19.3	24.12
yadN	156499	156521	-	4_6	24.3	25.14	21.08	25.08	45.76	42.41	43.43	37
yadN	156455	156477	-	5_6	15.59	14.3	21.08	17.83	21.75	20.45	16.62	14.14
yadN	156347	156369	-	6_6	6.88	5.63	11.63	14.49	4.08	5.49	6.43	4.16
folK	157691	157713	-	1_5	7.34	9.1	4.36	8.92	7.7	6.98	3.22	4.99
folK	157604	157626	-	2_5	51.36	65.01	48.71	43.47	40.33	47.39	33.24	36.17
folK	157459	157481	-	3_5	12.84	13	15.27	15.05	14.5	16.46	19.3	12.47
folK	157378	157400	-	4_5	34.39	26.44	10.91	12.26	6.34	10.48	14.48	14.97
folK	157296	157318	-	5_5	32.1	31.64	24.72	30.1	33.98	24.45	28.95	30.35
pcnB	159097	159119	-	1_14	35.31	32.07	16.72	15.61	26.28	22.45	39.68	31.6
pcnB	158986	159008	-	2_14	4.59	6.5	7.27	3.34	0.45	0.5	9.65	5.82
pcnB	158892	158914	-	3_14	4.59	3.9	0.73	2.79	38.06	45.4	24.66	16.22
pcnB	158793	158815	-	4_14	54.57	49.41	5.09	6.13	4.08	3.99	7.51	10.81
pcnB	158698	158720	-	5_14	12.84	10.83	10.18	8.92	19.48	18.46	50.93	45.32
pcnB	158604	158626	-	6_14	4.59	3.03	0.73	1.11	0.45	0	0.54	0
pcnB	158499	158521	-	7_14	32.56	22.97	21.08	24.52	25.37	26.44	54.69	53.22
pcnB	158398	158420	-	8_14	32.56	28.17	11.63	12.82	55.28	63.86	43.43	52.8
pcnB	158289	158311	-	9_14	46.31	37.71	9.45	5.57	19.94	16.96	27.88	23.28
pcnB	158200	158222	-	10_14	26.14	26.87	4.36	5.57	0.45	2.99	3.75	4.16
pcnB	158104	158126	-	11_14	23.85	23.4	0.73	3.34	0.91	0.5	1.61	2.08
pcnB	157996	158018	-	12_14	22.47	19.5	2.91	1.67	0.45	0.5	2.68	2.49
pcnB	157899	157921	-	13_14	5.96	6.5	0.73	1.67	1.81	2	2.68	1.25
pcnB	157772	157794	-	14_14	21.55	17.77	17.45	12.26	32.17	27.44	38.07	31.18
gluQ	160085	160107	-	1_10	14.22	14.3	8	4.46	3.62	3.99	1.61	1.66
gluQ	159987	160009	-	2_10	21.55	17.34	25.45	30.1	61.62	61.86	24.13	30.35
gluQ	159881	159903	-	3_10	19.72	21.24	60.34	64.65	76.12	82.81	79.89	77.75
gluQ	159756	159778	-	4_10	14.22	9.1	0	0	0	0	0.54	0.42
gluQ	159685	159707	-	5_10	5.5	9.1	0	0	0	0	0	0
gluQ	159566	159588	-	6_10	39.44	45.07	19.63	15.61	14.05	21.95	18.77	15.8
gluQ	159472	159494	-	7_10	33.48	23.4	42.17	42.91	42.59	44.4	25.74	36.17
gluQ	159372	159394	-	8_10	94.01	99.25	143.22	161.07	226.11	220.51	227.86	241.57
gluQ	159251	159273	-	9_10	38.06	27.74	15.99	25.08	27.64	27.94	8.58	6.65
dksA	160565	160587	-	1_5	60.53	54.61	9.45	28.42	26.73	26.94	34.85	39.5
dksA	160479	160501	-	2_5	27.06	29.47	8.72	8.92	110.56	99.78	67.56	70.27
dksA	160376	160398	-	3_5	10.55	7.37	12.36	19.51	18.12	19.46	27.88	22.87
dksA	160236	160258	-	4_5	18.34	18.2	5.09	3.34	3.62	4.49	11.8	8.73
sfsA	161452	161474	-	1_8	10.09	10.83	12.36	10.59	33.53	18.46	35.39	31.6
sfsA	161360	161382	-	2_8	7.34	9.53	10.18	10.03	12.69	14.47	5.36	4.57
sfsA	161249	161271	-	3_8	10.09	8.23	9.45	5.02	4.53	4.49	15.55	12.89
sfsA	161111	161133	-	4_8	20.18	22.54	26.9	23.97	54.83	60.36	49.33	41.58
sfsA	161017	161039	-	5_8	3.67	5.2	1.45	2.79	2.72	0.5	0.54	0.83
sfsA	160952	160974	-	6_8	42.19	48.97	44.35	31.77	62.08	63.36	56.83	61.12
ligT	162000	162022	-	1_6	35.31	33.37	23.99	25.64	11.78	10.98	16.62	13.3
ligT	161904	161926	-	2_6	14.22	19.5	30.53	26.19	20.39	16.46	12.33	16.63
ligT	161802	161824	-	3_6	17.88	26.44	14.54	15.05	10.42	11.97	18.23	15.38
ligT	161692	161714	-	4_6	12.84	15.17	39.26	40.69	24.02	23.95	24.13	21.2
ligT	161596	161618	-	5_6	13.76	13.87	10.91	11.7	7.7	16.96	3.75	3.74
ligT	161508	161530	-	6_6	16.05	15.17	11.63	13.38	22.66	29.93	4.83	6.65
hrpB	162117	162139	+	1_25	108.22	123.95	79.24	82.49	37.61	33.43	43.96	53.64
hrpB	162208	162230	+	2_25	22.47	11.7	22.54	17.28	3.62	2.99	18.23	17.05
hrpB	162330	162352	+	3_25	17.88	22.1	10.91	9.47	4.53	3.49	6.43	8.73
hrpB	162428	162450	+	4_25	11.01	16.04	14.54	13.93	25.37	26.44	17.16	12.06
hrpB	162551	162573	+	5_25	33.93	42.47	50.89	41.8	34.89	36.92	65.95	62.78
hrpB	162609	162631	+	6_25	20.18	19.07	21.08	21.74	7.7	8.48	15.01	12.47
hrpB	162712	162734	+	7_25	4.13	4.33	2.91	1.11	1.36	1	7.51	10.81
hrpB	162833	162855	+	8_25	19.26	30.77	27.63	30.65	29.45	27.94	29.49	22.45
hrpB	162919	162941	+	9_25	14.22	12.14	19.63	11.15	10.42	9.98	6.97	10.39
hrpB	163043	163065	+	10_25	28.89	22.97	23.26	26.75	28.55	23.95	19.3	19.96
hrpB	163114	163136	+	11_25	17.43	16.9	34.9	42.36	94.7	98.78	61.12	69.44
hrpB	163218	163240	+	12_25	14.22	10.83	2.91	5.02	4.98	3.49	1.07	1.25
hrpB	163356	163378	+	13_25	12.84	14.3	24.72	32.88	46.22	41.91	33.78	39.5
hrpB	163408	163430	+	14_25	9.63	8.67	11.63	11.7	2.72	2.49	8.04	7.9
hrpB	163572	163594	+	15_25	26.6	27.74	20.36	25.64	22.2	26.44	21.45	24.95
hrpB	163613	163635	+	16_25	4.59	5.2	1.45	2.23	1.36	1	0.54	0
hrpB	163707	163729	+	17_25	10.55	12.14	9.45	12.26	38.06	44.4	20.37	19.96
hrpB	163855	163877	+	18_25	4.59	13.44	15.27	20.06	14.95	19.46	31.63	30.35
hrpB	163911	163933	+	19_25	24.3	27.3	20.36	25.64	29.45	26.94	15.55	19.13
hrpB	164023	164045	+	20_25	5.96	9.53	4.36	2.23	0.45	0	1.61	0
hrpB	164135	164157	+	21_25	22.47	29.04	15.27	8.92	3.17	1	7.51	8.32
hrpB	164214	164236	+	22_25	45.4	38.57	26.9	28.98	11.78	13.97	18.77	22.87
hrpB	164317	164339	+	23_25	27.51	28.17	12.36	22.29	24.47	24.94	37.53	38.25
hrpB	164432	164454	+	24_25	8.25	15.17	4.36	6.13	1.36	2	2.14	2.91
hrpB	164505	164527	+	25_25	6.88	9.1	2.18	2.79	0.45	0.5	0.54	0.42
mrcB	164734	164756	+	1_26	12.38	9.97	4.36	10.03	3.62	1.5	8.04	5.41
mrcB	164862	164884	+	2_26	12.38	10.4	3.64	5.02	15.41	19.96	5.9	9.98
mrcB	164959	164981	+	3_26	17.88	30.34	27.63	30.1	23.11	15.47	16.62	19.96
mrcB	165036	165058	+	4_26	15.13	14.3	11.63	7.8	4.98	6.49	4.83	4.57
mrcB	165148	165170	+	5_26	34.85	36.84	17.45	22.29	28.09	20.95	31.1	22.45
mrcB	165250	165272	+	6_26	21.55	24.27	21.81	26.19	11.78	8.98	14.48	13.72
mrcB	165337	165359	+	7_26	20.18	16.04	12.36	8.36	0.91	2	4.29	7.48
mrcB	165431	165453	+	8_26	29.81	30.34	24.72	22.85	29.91	22.95	35.92	49.06
mrcB	165554	165576	+	9_26	5.96	9.53	8	3.9	2.27	2	1.07	2.08
mrcB	165641	165663	+	10_26	21.55	24.27	16.72	18.39	7.25	4.99	11.8	9.98
mrcB	165740	165762	+	11_26	16.51	12.57	8.72	8.36	2.72	2.99	20.91	13.3
mrcB	165936	165958	+	13_26	18.8	25.57	9.45	12.26	12.69	16.46	21.98	24.12
mrcB	166030	166052	+	14_26	8.71	9.53	1.45	5.57	14.95	15.96	9.65	13.72
mrcB	166163	166185	+	15_26	17.43	19.5	15.27	15.05	9.06	12.97	12.33	7.48
mrcB	166258	166280	+	16_26	10.55	13.44	8.72	6.69	1.36	3.99	4.83	7.48
mrcB	166338	166360	+	17_26	24.3	17.34	10.91	15.05	13.14	12.97	9.65	19.13
mrcB	166438	166460	+	18_26	7.34	6.93	0	0	0	0	0	0.42
mrcB	166542	166564	+	19_26	6.42	9.97	1.45	2.23	2.27	1	11.8	7.48
mrcB	166635	166657	+	20_26	14.22	13	11.63	10.03	6.34	11.97	19.84	15.38
mrcB	166747	166769	+	21_26	53.65	44.21	31.26	26.19	16.77	21.95	26.81	24.12
mrcB	166834	166856	+	22_26	53.19	66.74	35.62	28.42	27.19	20.95	26.27	37.42
mrcB	166936	166958	+	23_26	7.8	6.93	5.82	5.57	11.33	12.47	5.36	5.82
mrcB	167079	167101	+	24_26	29.35	31.2	34.9	31.21	42.59	55.38	40.75	38.67
mrcB	167136	167158	+	25_26	23.85	29.9	15.27	22.85	10.87	6.98	9.65	11.64
mrcB	167230	167252	+	26_26	28.43	30.34	26.17	23.41	25.37	27.44	21.45	13.72
fhuA	167494	167516	+	1_23	31.18	31.2	32.72	27.87	7.7	4.99	16.62	15.38
fhuA	167592	167614	+	2_23	32.1	33.37	21.08	25.64	42.14	42.41	27.88	35.34
fhuA	167686	167708	+	3_23	27.97	24.27	61.8	61.86	22.2	23.95	31.63	27.03
fhuA	167802	167824	+	4_23	17.43	20.37	13.81	22.29	9.52	10.98	10.19	10.39
fhuA	167885	167907	+	5_23	18.8	19.5	23.99	21.18	53.01	51.88	58.98	60.29
fhuA	167984	168006	+	6_23	20.18	19.94	26.9	18.95	12.69	15.47	23.59	15.8
fhuA	168085	168107	+	7_23	44.48	35.97	46.53	56.85	65.25	67.35	58.44	54.47
fhuA	168184	168206	+	8_23	5.96	8.67	7.27	6.69	14.95	14.97	5.9	4.99
fhuA	168287	168309	+	9_23	7.8	7.8	1.45	4.46	2.72	1.5	1.07	2.49
fhuA	168403	168425	+	10_23	6.88	7.37	8.72	5.02	2.27	1	0	2.91
fhuA	168502	168524	+	11_23	7.34	9.1	9.45	5.02	2.27	2.49	2.14	2.49
fhuA	168596	168618	+	12_23	20.18	18.64	27.63	24.52	31.27	24.45	26.81	19.96
fhuA	168695	168717	+	13_23	19.72	21.24	18.18	20.62	6.34	5.99	5.9	7.07
fhuA	168795	168817	+	14_23	8.25	9.1	5.82	2.79	0.45	3.99	5.36	3.74
fhuA	168925	168947	+	15_23	11.01	14.3	10.91	9.47	1.36	1.5	7.51	0.83
fhuA	168985	169007	+	16_23	19.72	16.9	15.99	15.05	13.14	11.97	8.58	4.16
fhuA	169086	169108	+	17_23	14.22	10.83	15.27	22.29	14.5	15.96	10.72	9.15
fhuA	169198	169220	+	18_23	26.6	28.6	42.17	30.65	11.78	13.97	15.55	12.47
fhuA	169354	169376	+	19_23	33.48	43.77	44.35	41.8	39.42	27.94	46.11	49.89
fhuA	169398	169420	+	20_23	7.34	7.8	0	0	0	0	0	0
fhuA	169504	169526	+	21_23	28.43	24.7	42.89	43.47	16.31	10.98	19.84	17.46
fhuA	169603	169625	+	22_23	29.35	22.97	26.9	31.21	18.12	11.47	23.05	19.54
fhuC	169800	169822	+	1_8	39.44	34.24	35.62	37.9	65.7	62.86	44.5	54.88
fhuC	169880	169902	+	2_8	6.88	3.47	18.18	12.82	5.44	4.49	9.11	8.73
fhuC	169992	170014	+	3_8	9.17	7.37	3.64	4.46	0.45	0.5	1.61	3.33
fhuC	170079	170101	+	4_8	10.09	10.4	2.91	6.13	4.53	2.49	4.83	5.41
fhuC	170192	170214	+	5_8	11.46	13.44	15.99	10.59	38.06	26.44	8.04	10.81
fhuC	170297	170319	+	6_8	27.51	24.27	20.36	12.82	5.89	4.49	11.8	12.06
fhuC	170385	170407	+	7_8	19.26	23.84	31.99	30.65	27.64	32.93	13.94	17.88
fhuC	170496	170518	+	8_8	35.77	42.47	26.17	28.42	54.37	53.88	25.74	18.71
fhuD	170587	170609	+	1_9	24.3	26	15.27	19.51	28.09	27.44	26.27	28.69
fhuD	170677	170699	+	2_9	16.05	11.27	16.72	19.51	9.97	8.98	6.43	6.65
fhuD	170788	170810	+	3_9	35.31	40.31	45.07	41.8	31.72	29.43	28.42	22.45
fhuD	170895	170917	+	4_9	15.59	17.34	18.9	13.93	17.22	21.95	9.11	7.07
fhuD	171012	171034	+	5_9	4.13	2.6	10.18	12.82	12.69	13.97	13.4	19.13
fhuD	171075	171097	+	6_9	16.97	17.77	18.18	21.74	40.78	45.9	41.28	27.03
fhuD	171192	171214	+	7_9	5.96	7.8	16.72	14.49	12.69	13.97	5.36	5.82
fhuD	171331	171353	+	8_9	15.13	11.7	14.54	12.82	7.25	4.49	5.9	8.73
fhuD	171382	171404	+	9_9	30.27	28.17	21.81	18.95	27.19	16.96	25.74	19.13
fhuB	171485	171507	+	1_20	12.84	9.53	13.09	13.38	8.61	7.98	8.04	7.48
fhuB	171566	171588	+	2_20	3.67	3.9	2.91	3.9	5.44	5.99	11.8	7.48
fhuB	171716	171738	+	3_20	9.17	9.1	0.73	0.56	2.72	2.99	4.29	2.08
fhuB	171772	171794	+	4_20	18.8	16.47	13.09	17.83	4.08	4.49	11.26	7.07
fhuB	171888	171910	+	5_20	12.38	8.23	6.54	7.25	9.52	10.98	1.61	4.16
fhuB	171962	171984	+	6_20	26.14	26.87	26.17	19.51	7.25	2.99	9.65	9.56
fhuB	172092	172114	+	7_20	42.19	44.64	37.8	46.82	19.03	23.95	33.24	35.76
fhuB	172284	172306	+	9_20	27.51	25.14	21.08	18.95	23.56	21.95	19.3	22.45
fhuB	172378	172400	+	10_20	21.09	22.97	26.17	20.06	6.34	3.49	26.27	22.04
fhuB	172493	172515	+	11_20	30.27	34.67	48.71	36.78	87.45	75.33	86.32	86.9
fhuB	172623	172645	+	12_20	4.59	6.07	5.09	3.34	8.61	7.98	2.68	2.91
fhuB	172705	172727	+	13_20	16.05	14.3	12.36	10.59	2.27	0.5	4.29	1.25
fhuB	172788	172810	+	14_20	9.17	6.5	1.45	1.67	0	0	2.68	0.42
fhuB	172864	172886	+	15_20	11.01	9.1	4.36	5.57	7.25	5.49	0.54	2.91
fhuB	172967	172989	+	16_20	10.55	7.37	29.81	22.85	5.89	3.99	20.91	17.88
fhuB	173074	173096	+	17_20	13.3	8.67	23.99	22.29	96.51	79.32	62.73	64.86
fhuB	173186	173208	+	18_20	8.71	8.67	6.54	7.8	11.33	11.47	2.68	3.33
fhuB	173283	173305	+	19_20	23.85	17.77	13.09	21.18	11.78	12.97	32.71	36.17
fhuB	173366	173388	+	20_20	15.59	11.7	8	11.7	14.05	17.96	9.11	8.73
hemL	174816	174838	-	1_13	22.93	18.2	20.36	17.28	19.48	12.47	14.48	23.7
hemL	174709	174731	-	2_13	24.76	22.97	15.99	16.72	15.41	10.98	21.45	18.71
hemL	174660	174682	-	3_13	19.72	27.3	21.81	24.52	25.37	24.94	10.72	14.14
hemL	174552	174574	-	4_13	15.13	19.5	25.45	21.74	26.28	31.93	50.4	49.48
hemL	174435	174457	-	5_13	42.19	42.47	35.62	35.11	31.27	23.45	35.92	39.08
hemL	174356	174378	-	6_13	20.18	22.1	18.9	25.08	27.19	22.95	27.34	38.67
hemL	174248	174270	-	7_13	7.8	9.97	2.91	2.23	1.81	2	8.04	9.56
hemL	174139	174161	-	8_13	14.67	9.53	7.27	8.36	14.95	15.96	9.65	11.64
hemL	174047	174069	-	9_13	8.71	7.37	3.64	10.59	16.77	17.46	6.43	9.56
hemL	173958	173980	-	10_13	6.88	3.9	2.91	0	1.36	0.5	0	0
hemL	173836	173858	-	11_13	25.22	25.14	13.81	18.39	14.95	12.97	17.69	15.38
hemL	173743	173765	-	12_13	8.71	7.8	0	0.56	0.91	1.5	1.07	2.08
hemL	173650	173672	-	13_13	8.25	6.07	0.73	6.13	16.77	18.46	2.14	2.91
clcA	175122	175144	+	1_15	12.38	13	14.54	17.28	9.52	4.99	19.3	22.87
clcA	175207	175229	+	2_15	17.43	20.8	10.91	12.82	11.78	8.48	16.62	20.37
clcA	175332	175354	+	3_15	22.47	23.4	8	8.92	4.53	2.99	8.04	4.99
clcA	175410	175432	+	4_15	6.42	6.07	11.63	8.36	8.61	7.48	24.13	15.38
clcA	175554	175576	+	5_15	13.76	9.1	13.09	18.39	4.53	5.49	18.23	16.63
clcA	175607	175629	+	6_15	16.05	14.3	23.26	24.52	12.23	16.46	17.16	18.71
clcA	175722	175744	+	7_15	29.35	22.97	34.17	30.65	56.64	54.38	25.2	32.43
clcA	175848	175870	+	8_15	7.34	8.23	5.82	4.46	2.72	2.99	9.65	10.39
clcA	175949	175971	+	9_15	9.17	7.8	5.09	4.46	4.53	2	2.68	1.66
clcA	176034	176056	+	10_15	6.88	3.03	2.18	0.56	0.91	0.5	1.61	0
clcA	176134	176156	+	11_15	51.82	77.58	43.62	56.85	29	27.94	26.81	31.6
clcA	176212	176234	+	12_15	22.93	18.64	10.91	12.26	3.17	3.49	2.14	7.48
clcA	176319	176341	+	13_15	44.02	41.17	26.17	20.62	14.05	10.98	29.49	24.12
clcA	176422	176444	+	14_15	39.44	33.8	51.62	37.9	13.59	9.98	27.88	24.53
erpA	176631	176653	+	1_4	14.22	14.3	7.27	13.93	9.06	11.97	14.48	12.89
erpA	176722	176744	+	2_4	11.92	6.5	1.45	1.67	4.08	4.49	0	0.83
erpA	176813	176835	+	3_4	21.09	16.04	15.27	11.7	11.33	9.98	16.62	13.3
erpA	176923	176945	+	4_4	19.72	27.3	14.54	16.72	28.55	31.93	10.19	7.9
yadS	177559	177581	-	1_7	9.17	12.14	3.64	3.9	1.81	1.5	2.14	0.83
yadS	177487	177509	-	2_7	6.42	4.77	9.45	5.57	2.27	2	2.68	0.83
yadS	177391	177413	-	3_7	36.69	35.1	30.53	34	37.61	30.43	28.42	24.12
yadS	177277	177299	-	4_7	9.17	8.23	5.09	3.34	12.23	10.48	8.04	13.72
yadS	177190	177212	-	5_7	12.84	12.57	8.72	9.47	8.16	11.47	11.26	7.07
yadS	177097	177119	-	6_7	33.93	37.27	41.44	40.13	28.09	22.45	49.33	48.65
btuF	178409	178431	-	1_9	47.23	53.31	58.16	56.85	55.73	52.38	52.01	62.78
btuF	178331	178353	-	2_9	13.3	12.14	12.36	10.03	8.16	3.99	6.97	12.06
btuF	178206	178228	-	3_9	27.51	32.5	25.45	30.1	11.33	13.47	11.8	17.05
btuF	178094	178116	-	4_9	94.92	85.81	133.77	140.45	84.28	88.3	168.35	160.49
btuF	178037	178059	-	5_9	16.97	18.64	16.72	11.7	7.25	5.49	8.04	6.24
btuF	177935	177957	-	6_9	8.25	5.63	2.18	4.46	0.45	0	1.07	1.66
btuF	177816	177838	-	7_9	18.8	19.94	29.08	32.33	32.62	31.93	39.68	35.34
btuF	177738	177760	-	8_9	41.73	48.11	18.18	31.21	26.28	31.93	52.54	60.7
mtn	179066	179088	-	1_7	18.8	23.4	18.18	16.72	32.62	27.94	36.99	32.85
mtn	179028	179050	-	2_7	13.76	14.74	7.27	7.25	1.81	2.49	0.54	1.25
mtn	178930	178952	-	3_7	17.88	24.7	11.63	2.23	5.89	6.98	5.9	4.57
mtn	178795	178817	-	4_7	6.88	9.53	5.09	4.46	23.56	17.46	5.36	7.9
mtn	178731	178753	-	5_7	28.89	33.37	15.27	17.28	13.59	10.48	6.97	10.81
mtn	178629	178651	-	6_7	13.3	14.74	5.09	5.57	2.27	2.49	3.75	2.49
mtn	178502	178524	-	7_7	23.39	23.84	15.27	13.38	14.95	9.48	5.36	10.39
dgt	179254	179276	+	1_16	13.3	12.57	13.09	5.57	23.56	23.95	27.34	21.62
dgt	179363	179385	+	2_16	35.77	37.27	22.54	13.38	13.14	9.48	6.97	8.73
dgt	179439	179461	+	3_16	15.59	16.47	10.18	13.93	14.05	12.47	15.55	16.22
dgt	179544	179566	+	4_16	16.97	23.4	25.45	15.61	7.25	2.99	14.48	12.47
dgt	179647	179669	+	5_16	6.88	10.4	12.36	12.82	5.44	13.47	5.36	4.57
dgt	179738	179760	+	6_16	9.63	12.57	4.36	4.46	2.72	2	0.54	1.66
dgt	179841	179863	+	7_16	11.92	9.1	8.72	11.7	3.17	3.99	5.36	4.16
dgt	179958	179980	+	8_16	8.25	9.97	10.18	9.47	2.72	2.99	5.36	3.33
dgt	180048	180070	+	9_16	25.22	27.3	24.72	21.18	12.69	11.47	20.91	14.14
dgt	180180	180202	+	10_16	20.64	23.4	15.99	12.26	4.53	4.49	9.11	8.73
dgt	180255	180277	+	11_16	22.93	25.14	10.91	14.49	12.69	13.47	11.8	9.15
dgt	180351	180373	+	12_16	11.92	8.23	8.72	7.25	13.14	17.46	12.87	5.82
dgt	180482	180504	+	13_16	15.13	19.94	19.63	12.82	11.78	23.45	20.91	19.96
dgt	180547	180569	+	14_16	23.39	19.07	22.54	29.54	19.94	14.97	17.69	14.55
dgt	180644	180666	+	15_16	35.77	35.97	16.72	33.44	28.09	30.43	19.84	18.29
degP	180894	180916	+	1_15	27.97	27.3	26.17	22.85	12.69	5.49	8.58	8.73
degP	180987	181009	+	2_15	33.48	26	20.36	18.39	7.7	3.49	6.97	12.47
degP	181088	181110	+	3_15	14.67	16.47	25.45	16.72	12.23	14.97	12.87	7.9
degP	181198	181220	+	4_15	17.88	15.17	23.26	19.51	19.94	29.93	14.48	15.8
degP	181321	181343	+	5_15	11.46	10.4	6.54	7.8	6.8	6.49	4.29	2.91
degP	181384	181406	+	6_15	13.3	17.34	16.72	24.52	4.98	9.48	12.33	10.39
degP	181497	181519	+	7_15	32.1	29.9	26.9	33.44	8.61	5.49	11.26	9.15
degP	181590	181612	+	8_15	4.59	7.8	2.18	2.79	1.81	1.5	1.07	1.25
degP	181687	181709	+	9_15	18.8	18.2	8	12.26	1.81	1	2.68	2.91
degP	181812	181834	+	10_15	15.13	18.64	1.45	1.67	0.45	0.5	1.07	2.08
degP	181893	181915	+	11_15	14.67	15.17	20.36	16.72	4.08	4.49	3.75	5.41
degP	182014	182036	+	12_15	9.63	5.63	5.09	6.69	6.34	5.49	2.14	1.66
degP	182144	182166	+	13_15	15.59	14.74	21.08	12.26	1.36	3.49	2.68	5.82
degP	182194	182216	+	14_15	13.76	13.87	12.36	11.15	5.89	4.49	5.36	4.57
degP	182286	182308	+	15_15	20.64	27.3	6.54	6.13	2.27	2.49	2.68	2.49
cdaR	182485	182507	+	1_12	31.18	21.24	26.17	36.78	39.42	32.93	19.3	16.63
cdaR	182703	182725	+	3_12	23.85	28.17	23.99	33.44	37.16	46.4	42.89	57.79
cdaR	182876	182898	+	5_12	8.25	6.07	6.54	10.03	9.97	6.98	12.87	13.3
cdaR	183082	183104	+	7_12	15.59	19.07	28.35	24.52	30.81	25.44	28.42	40.33
cdaR	183169	183191	+	8_12	8.25	8.23	8.72	16.72	9.97	14.97	18.23	17.46
cdaR	183297	183319	+	9_12	12.38	11.7	16.72	11.15	14.95	19.96	14.48	12.89
cdaR	183373	183395	+	10_12	17.88	15.17	8	6.13	14.95	8.98	19.84	20.37
cdaR	183471	183493	+	11_12	16.05	14.74	21.08	18.39	13.59	8.98	12.87	16.63
yaeH	184042	184064	-	1_4	15.13	26	13.81	6.13	8.16	13.47	5.9	3.33
yaeH	183972	183994	-	2_4	5.04	8.23	1.45	5.02	4.53	6.98	1.61	2.08
yaeH	183867	183889	-	3_4	53.19	47.24	50.16	50.72	34.89	35.42	45.04	37
yaeH	183756	183778	-	4_4	16.97	15.17	9.45	3.9	0.45	2.99	3.75	6.24
yaeI	185036	185058	-	1_9	32.1	36.84	31.99	37.9	48.94	39.91	42.89	46.98
yaeI	184943	184965	-	2_9	24.3	31.64	21.08	33.44	19.94	16.46	24.13	24.12
yaeI	184810	184832	-	3_9	35.31	30.34	35.62	27.87	47.12	50.39	21.45	29.94
yaeI	184731	184753	-	4_9	36.69	38.14	23.99	39.57	79.3	74.83	61.12	59.87
yaeI	184607	184629	-	5_9	25.68	22.1	48.71	49.6	34.44	23.45	24.66	25.78
yaeI	184542	184564	-	6_9	57.78	51.57	71.25	66.88	133.67	117.74	85.78	83.16
yaeI	184447	184469	-	7_9	17.88	19.94	16.72	21.18	11.78	18.46	21.98	17.46
yaeI	184347	184369	-	8_9	27.06	26.44	16.72	21.18	50.75	49.89	24.66	26.19
dapD	185897	185919	-	1_9	19.26	17.34	5.82	2.79	8.61	7.98	2.14	2.49
dapD	185819	185841	-	2_9	11.01	9.1	9.45	11.15	6.8	4.49	5.36	1.66
dapD	185725	185747	-	3_9	4.59	2.17	4.36	6.69	2.72	2.49	1.61	2.91
dapD	185617	185639	-	4_9	28.89	32.94	28.35	37.9	37.61	32.43	32.17	39.5
dapD	185513	185535	-	5_9	8.71	6.5	3.64	5.02	1.81	1	3.22	2.08
dapD	185418	185440	-	6_9	30.72	25.57	14.54	14.49	6.34	7.98	7.51	6.65
dapD	185318	185340	-	7_9	13.76	11.7	14.54	25.08	35.34	37.92	19.3	11.23
dapD	185211	185233	-	8_9	32.56	26	17.45	16.72	10.42	10.98	4.83	5.41
glnD	188621	188643	-	1_27	47.23	39.87	15.99	11.15	10.87	11.47	13.4	20.79
glnD	188516	188538	-	2_27	46.31	47.67	28.35	22.85	28.55	31.43	25.2	30.35
glnD	188422	188444	-	3_27	17.43	20.37	5.09	9.47	6.34	5.99	5.9	3.33
glnD	188325	188347	-	4_27	21.55	18.64	15.27	19.51	11.78	12.97	6.43	7.9
glnD	188159	188181	-	5_27	11.92	14.74	10.91	10.03	15.41	17.46	8.04	11.64
glnD	188104	188126	-	6_27	14.22	12.14	5.09	3.9	1.36	1	3.75	0
glnD	188023	188045	-	7_27	23.85	23.4	17.45	11.7	2.27	3.49	7.51	10.81
glnD	187922	187944	-	8_27	36.69	28.6	28.35	20.62	6.8	3.99	13.4	18.29
glnD	187805	187827	-	9_27	22.01	23.4	7.27	7.25	8.61	4.99	1.07	4.16
glnD	187707	187729	-	10_27	10.09	7.37	9.45	6.13	17.67	17.96	4.29	3.74
glnD	187619	187641	-	11_27	52.28	65.44	26.17	22.29	18.12	26.44	25.74	24.95
glnD	187516	187538	-	12_27	25.22	22.1	12.36	12.26	3.62	2.49	2.68	4.99
glnD	187426	187448	-	13_27	44.94	39.44	29.81	31.21	39.42	44.4	13.94	9.98
glnD	187320	187342	-	14_27	24.3	23.4	37.8	35.67	24.47	29.93	25.74	25.78
glnD	187210	187232	-	15_27	13.76	13	15.27	18.39	9.06	9.98	10.72	8.32
glnD	187125	187147	-	16_27	30.72	27.74	25.45	26.19	19.03	19.96	19.3	12.89
glnD	187022	187044	-	17_27	31.64	32.5	10.91	10.03	4.98	4.99	6.97	6.65
glnD	186919	186941	-	18_27	7.34	6.93	5.82	2.79	2.27	1	9.65	7.48
glnD	186827	186849	-	19_27	22.01	19.07	26.17	21.18	21.3	18.46	19.84	20.37
glnD	186709	186731	-	20_27	47.23	53.31	34.9	40.69	206.62	212.52	177.47	162.15
glnD	186610	186632	-	21_27	21.09	18.64	17.45	15.05	6.34	8.48	8.04	7.9
glnD	186528	186550	-	22_27	6.88	11.27	17.45	10.59	11.78	6.98	12.33	11.23
glnD	186404	186426	-	23_27	4.59	7.37	4.36	2.79	0.45	2.49	3.22	0.42
glnD	186276	186298	-	24_27	46.31	29.9	28.35	34.55	13.14	14.47	17.69	14.55
glnD	186224	186246	-	25_27	22.01	21.24	5.09	10.59	2.72	2.99	5.9	9.56
glnD	186122	186144	-	26_27	32.1	34.67	11.63	12.82	12.23	14.97	17.16	10.81
glnD	185981	186003	-	27_27	11.46	12.14	4.36	7.8	13.14	8.48	10.72	7.48
map	189465	189487	-	1_8	10.09	9.1	1.45	5.02	1.36	2	1.61	1.25
map	189372	189394	-	2_8	9.63	6.07	5.09	0.56	1.81	1.5	2.14	1.66
map	189282	189304	-	3_8	11.92	16.9	0.73	2.79	0	0.5	2.68	1.25
map	189170	189192	-	4_8	10.55	13.87	2.91	6.69	10.87	16.96	19.84	20.79
map	189083	189105	-	5_8	5.04	5.2	1.45	5.02	0.45	2	1.61	1.25
map	188954	188976	-	6_8	10.09	13.87	5.82	10.59	2.72	3.99	2.14	4.57
map	188880	188902	-	7_8	15.59	19.07	6.54	5.57	10.42	10.48	2.68	5.82
map	188721	188743	-	8_8	33.93	36.84	69.79	52.39	62.08	63.36	47.72	59.04
rpsB	189887	189909	+	1_8	11.01	13	0.73	1.67	0	0	0.54	0.42
rpsB	189999	190021	+	2_8	33.93	39.01	0.73	2.79	1.81	3.99	4.29	2.91
rpsB	190074	190096	+	3_8	18.8	16.04	7.27	10.03	3.62	2.99	7.51	3.74
rpsB	190190	190212	+	4_8	20.18	16.9	2.18	4.46	1.81	2	1.07	1.25
rpsB	190314	190336	+	5_8	4.59	7.8	0	0	0	0.5	0	0
rpsB	190374	190396	+	6_8	45.4	40.31	7.27	10.03	14.5	17.46	6.43	9.56
rpsB	190474	190496	+	7_8	39.44	39.44	6.54	6.13	5.44	4.99	17.69	17.46
tsf	190870	190892	+	1_9	9.63	7.37	0	1.67	0.91	1	0.54	1.66
tsf	190987	191009	+	2_9	15.59	16.04	9.45	11.7	3.17	3.99	9.65	5.82
tsf	191090	191112	+	3_9	23.85	26.87	13.09	15.61	14.5	16.96	4.83	4.99
tsf	191388	191410	+	6_9	6.88	7.37	0	0	0	0	0	0
tsf	191478	191500	+	7_9	8.71	8.67	8.72	5.02	0.91	2.49	2.14	5.41
tsf	191568	191590	+	8_9	15.59	16.04	16.72	18.95	7.25	9.98	15.01	11.23
pyrH	191862	191884	+	1_8	28.43	40.31	13.09	16.16	34.44	29.93	6.43	4.99
pyrH	192031	192053	+	2_8	6.88	4.33	2.91	3.34	0.45	1	1.07	0.83
pyrH	192070	192092	+	3_8	10.09	10.4	5.09	2.79	3.17	2.49	2.68	3.33
pyrH	192171	192193	+	4_8	17.43	26.44	10.91	10.03	9.06	11.47	6.43	5.41
pyrH	192258	192280	+	5_8	17.88	29.04	5.09	4.46	1.81	2	1.61	2.91
pyrH	192369	192391	+	6_8	14.67	8.67	7.27	10.03	1.81	1	5.36	5.41
pyrH	192457	192479	+	7_8	24.3	24.27	2.18	2.79	0.45	0.5	0	0.83
frr	192936	192958	+	1_6	23.85	25.14	13.81	12.82	4.53	7.98	31.63	24.95
frr	192972	192994	+	2_6	26.14	25.14	6.54	8.36	7.25	11.47	2.68	3.74
frr	193097	193119	+	3_6	3.21	5.63	2.18	3.34	1.81	2.99	8.58	4.16
frr	193172	193194	+	4_6	8.71	11.27	6.54	4.46	5.89	6.49	5.9	5.41
frr	193333	193355	+	5_6	21.55	19.07	2.18	3.34	3.17	1.5	3.22	5.41
dxr	193534	193556	+	1_12	21.09	22.1	13.09	7.8	8.61	8.48	207.49	216.2
dxr	193658	193680	+	2_12	59.61	59.81	5.09	10.59	4.08	4.99	7.51	13.72
dxr	193742	193764	+	3_12	23.85	29.04	23.26	10.59	25.37	31.93	126	121.41
dxr	193845	193867	+	4_12	27.06	26.44	4.36	8.36	18.12	15.47	10.19	9.56
dxr	193933	193955	+	5_12	7.34	6.07	1.45	3.34	0	1.5	0	0.42
dxr	194036	194058	+	6_12	4.59	5.63	2.18	1.11	2.72	1	5.36	5.82
dxr	194127	194149	+	7_12	28.89	30.34	10.91	8.36	7.7	3.49	52.54	66.94
dxr	194242	194264	+	8_12	4.13	3.9	5.82	4.46	2.72	2.99	10.72	12.06
dxr	194340	194362	+	9_12	18.8	22.1	3.64	4.46	1.81	2.99	135.11	153.84
dxr	194443	194465	+	10_12	12.38	18.64	1.45	2.79	1.81	2.49	129.75	131.39
dxr	194530	194552	+	11_12	38.06	40.31	15.27	15.61	29	22.45	15.55	21.2
dxr	194634	194656	+	12_12	21.09	17.34	1.45	6.13	1.36	2.99	12.87	9.98
ispU	194924	194946	+	1_8	5.5	1.3	1.45	2.79	0.45	0.5	0	0.42
ispU	195021	195043	+	2_8	23.85	19.5	21.81	22.85	43.95	53.88	27.34	27.86
ispU	195108	195130	+	3_8	16.51	16.47	8	3.9	3.17	1.5	26.27	24.53
ispU	195205	195227	+	4_8	26.14	22.54	0	2.79	4.98	3.49	5.36	4.99
ispU	195306	195328	+	5_8	19.26	16.47	10.91	9.47	11.78	6.98	10.72	7.9
ispU	195407	195429	+	6_8	8.25	6.93	1.45	0	0.91	6.49	0.54	0.42
ispU	195531	195553	+	7_8	56.4	46.37	9.45	6.13	6.8	4.99	3.75	2.91
ispU	195606	195628	+	8_8	13.76	9.97	2.18	6.13	1.81	2.99	3.75	2.91
cdsA	195691	195713	+	1_9	11.92	10.4	0	2.79	0.45	0	0	0
cdsA	195825	195847	+	2_9	11.92	10.83	2.18	3.34	3.17	2.49	1.61	2.08
cdsA	195896	195918	+	3_9	20.64	19.5	4.36	2.23	5.89	3.49	6.43	4.16
cdsA	195994	196016	+	4_9	19.26	13	2.18	7.25	6.8	9.48	14.48	16.63
cdsA	196095	196117	+	5_9	9.63	10.83	13.81	7.25	1.81	5.49	4.29	4.16
cdsA	196220	196242	+	6_9	17.43	18.2	8.72	3.9	7.7	4.99	12.33	9.15
cdsA	196325	196347	+	7_9	70.16	74.11	22.54	17.83	8.61	8.98	21.45	23.28
cdsA	196386	196408	+	8_9	4.59	4.33	2.18	2.23	0	0	0	1.66
cdsA	196490	196512	+	9_9	41.27	54.17	13.81	12.82	2.27	1	3.75	4.99
rseP	196604	196626	+	1_14	13.76	13	3.64	1.11	0.91	0	0.54	1.25
rseP	196715	196737	+	2_14	34.85	37.71	1.45	1.11	7.7	12.47	4.83	4.16
rseP	196780	196802	+	3_14	47.69	39.01	10.91	21.74	16.31	19.96	19.3	17.05
rseP	196850	196872	+	4_14	8.25	2.6	0	0	0.45	0	0	0.42
rseP	196952	196974	+	5_14	10.55	17.34	2.18	1.11	1.81	0.5	1.07	0
rseP	197078	197100	+	6_14	22.93	22.1	5.82	7.8	9.06	10.48	18.23	11.64
rseP	197155	197177	+	7_14	5.04	7.8	3.64	3.34	1.81	2	3.22	1.25
rseP	197302	197324	+	8_14	16.05	12.14	5.09	1.67	21.75	22.45	3.75	10.39
rseP	197346	197368	+	9_14	22.93	17.77	2.91	12.82	20.39	22.95	38.6	47.4
rseP	197461	197483	+	10_14	56.4	52.01	12.36	11.15	28.09	25.94	7.51	9.56
rseP	197594	197616	+	11_14	9.63	13	5.09	3.9	9.06	7.98	6.43	9.15
rseP	197682	197704	+	12_14	15.59	15.17	2.18	5.02	8.16	5.49	7.51	5.82
rseP	197769	197791	+	13_14	12.84	12.57	10.18	10.59	2.27	1.5	9.65	6.24
bamA	197974	197996	+	1_25	7.34	4.33	0	0.56	0.91	0.5	0.54	0.83
bamA	198040	198062	+	2_25	27.97	27.3	7.27	6.13	1.81	0	2.14	0.83
bamA	198133	198155	+	3_25	65.12	58.94	22.54	20.62	20.39	18.96	16.08	17.46
bamA	198266	198288	+	4_25	13.3	13	6.54	4.46	9.97	9.48	6.97	13.72
bamA	198373	198395	+	5_25	30.27	26.87	6.54	6.13	0.91	2	6.97	6.65
bamA	198434	198456	+	6_25	12.38	9.53	2.18	5.57	0	0	0	0.83
bamA	198537	198559	+	7_25	6.42	5.63	2.91	4.46	0.91	0.5	0.54	0.83
bamA	198634	198656	+	8_25	40.35	39.01	11.63	6.69	1.36	0.5	9.65	11.64
bamA	198755	198777	+	9_25	16.05	20.37	21.08	17.28	18.58	20.45	21.98	17.88
bamA	198832	198854	+	10_25	10.09	10.4	3.64	7.25	0.91	2.49	1.61	1.66
bamA	198928	198950	+	11_25	32.1	30.77	8.72	8.92	16.77	16.96	5.9	12.47
bamA	199132	199154	+	13_25	29.35	25.57	8	9.47	4.53	6.98	16.08	17.88
bamA	199247	199269	+	14_25	20.18	21.24	21.81	23.41	5.89	2.99	17.16	17.05
bamA	199348	199370	+	15_25	21.55	16.47	18.18	10.59	4.98	3.99	2.14	3.74
bamA	199432	199454	+	16_25	10.55	11.7	2.18	6.13	4.98	3.99	2.14	3.74
bamA	199531	199553	+	17_25	19.72	13.44	4.36	2.79	0.45	0	1.07	0
bamA	199657	199679	+	18_25	44.48	51.57	35.62	23.41	10.42	9.48	30.56	31.6
bamA	199731	199753	+	19_25	7.34	4.33	0	2.23	0.45	2.99	0.54	0
bamA	199866	199888	+	20_25	13.76	14.3	2.91	2.79	1.36	0.5	2.14	2.08
bamA	199935	199957	+	21_25	38.06	39.01	22.54	26.19	19.03	17.96	27.88	25.36
bamA	200056	200078	+	22_25	36.23	28.6	1.45	2.79	1.81	1	2.68	2.49
bamA	200134	200156	+	23_25	29.35	31.2	9.45	10.03	3.17	3.49	10.72	10.39
bamA	200260	200282	+	24_25	9.17	13.87	5.09	3.34	0.91	0.5	1.61	1.66
bamA	200333	200355	+	25_25	11.01	12.14	1.45	1.67	1.36	3.49	0	0.83
skp	200600	200622	+	2_5	31.64	45.51	7.27	8.36	3.62	3.49	5.9	5.82
skp	200699	200721	+	3_5	12.84	8.67	2.18	1.11	0	0	0	0.42
skp	200807	200829	+	4_5	10.09	8.23	0	0	0.45	0.5	0	0.83
skp	200903	200925	+	5_5	13.3	14.74	5.09	3.9	3.62	2.49	2.68	0.83
lpxD	200974	200996	+	1_11	15.59	19.94	0.73	0.56	0.45	0	0	0
lpxD	201102	201124	+	2_11	5.04	8.23	2.18	2.79	9.52	6.49	0	0
lpxD	201185	201207	+	3_11	17.43	16.9	11.63	6.69	19.03	12.97	13.94	15.8
lpxD	201274	201296	+	4_11	25.68	18.2	5.09	12.82	24.92	32.43	6.43	11.23
lpxD	201383	201405	+	5_11	11.46	10.83	2.91	2.79	0	0	1.07	0.42
lpxD	201480	201502	+	6_11	34.85	29.9	33.44	42.36	66.16	57.37	45.04	46.15
lpxD	201602	201624	+	7_11	25.68	40.74	6.54	2.23	1.36	2	1.07	2.91
lpxD	201675	201697	+	8_11	26.6	19.94	5.09	4.46	0.45	0.5	3.75	1.25
lpxD	201779	201801	+	9_11	33.48	38.14	8.72	12.82	12.23	9.98	9.65	12.47
lpxD	201875	201897	+	10_11	107.76	108.78	119.23	120.94	105.58	72.84	113.13	113.51
fabZ	202152	202174	+	1_5	93.09	102.71	14.54	24.52	16.31	12.47	12.87	10.81
fabZ	202245	202267	+	2_5	64.66	55.91	29.08	24.52	21.75	22.95	15.01	9.98
fabZ	202359	202381	+	3_5	31.64	32.5	7.27	9.47	23.11	14.97	3.22	3.33
fabZ	202409	202431	+	4_5	21.09	23.84	3.64	2.79	0.45	1.5	0	1.25
lpxA	202573	202595	+	1_8	74.29	78.01	18.18	20.06	33.53	34.42	24.66	23.28
lpxA	202660	202682	+	2_8	5.5	10.4	0.73	1.67	0.91	0	1.61	0
lpxA	202775	202797	+	3_8	12.84	11.7	3.64	6.69	0.45	0	2.14	2.08
lpxA	202868	202890	+	4_8	11.46	9.53	2.91	2.79	7.25	4.49	8.04	21.62
lpxA	202966	202988	+	5_8	4.59	7.8	0.73	0	0	0	1.07	0
lpxA	203083	203105	+	6_8	26.14	27.74	10.18	8.92	3.17	2	1.61	2.49
lpxA	203171	203193	+	7_8	9.17	10.83	6.54	4.46	1.36	0.5	0.54	1.66
lpxA	203289	203311	+	8_8	21.09	23.84	2.18	5.57	1.81	2.49	2.68	3.74
lpxB	203363	203385	+	1_12	38.06	47.67	8	11.15	7.7	12.97	5.9	8.32
lpxB	203448	203470	+	2_12	19.72	25.14	1.45	4.46	15.41	11.97	2.14	3.33
lpxB	203586	203608	+	3_12	24.3	24.27	13.09	13.93	7.7	2.99	14.48	15.38
lpxB	203674	203696	+	4_12	8.25	12.14	2.91	3.9	1.81	1	2.14	3.33
lpxB	203763	203785	+	5_12	18.8	17.77	2.91	2.79	0.91	0	1.61	1.25
lpxB	203859	203881	+	6_12	29.35	35.97	10.91	8.92	3.62	7.48	0.54	1.66
lpxB	203976	203998	+	7_12	20.18	19.07	8.72	8.36	9.52	5.49	11.8	12.06
lpxB	204051	204073	+	8_12	10.55	8.23	2.91	2.23	0.45	2	7.51	5.41
lpxB	204183	204205	+	9_12	3.21	2.6	0	0	0	0	0	0
lpxB	204290	204312	+	10_12	3.67	3.9	3.64	1.11	3.62	2.49	1.07	0.83
lpxB	204374	204396	+	11_12	7.8	6.07	0.73	0	0.45	0	0	0
lpxB	204453	204475	+	12_12	9.63	11.27	0.73	5.57	6.8	7.98	13.4	10.81
rnhB	204511	204533	+	1_6	18.34	22.1	26.17	23.41	13.14	14.97	36.99	23.28
rnhB	204597	204619	+	2_6	4.13	4.33	5.09	1.67	1.36	0.5	0	0.42
rnhB	204705	204727	+	3_6	25.68	22.54	6.54	6.13	0.45	0	3.22	2.08
rnhB	204796	204818	+	4_6	20.18	20.8	0	2.23	0	1	0	0
rnhB	204893	204915	+	5_6	13.76	24.27	2.18	2.23	0.45	0.5	3.22	3.33
rnhB	205031	205053	+	6_6	12.38	10.4	4.36	1.67	1.36	0	1.07	1.66
dnaE	205135	205157	+	1_35	20.64	18.2	2.18	2.23	0	1	0.54	0.83
dnaE	205234	205256	+	2_35	11.92	13	0.73	3.9	0.91	1.5	1.07	0.83
dnaE	205341	205363	+	3_35	10.09	10.4	0	0	0	0	0	0
dnaE	205457	205479	+	4_35	78.87	52.01	27.63	22.85	6.34	3.99	18.77	19.13
dnaE	205638	205660	+	6_35	6.42	7.8	2.18	2.23	0	0.5	0	0
dnaE	205770	205792	+	7_35	20.18	18.64	13.09	11.7	1.81	2.99	8.04	10.39
dnaE	205831	205853	+	8_35	23.85	19.5	7.27	9.47	4.98	7.48	23.05	18.71
dnaE	205934	205956	+	9_35	11.46	12.14	2.91	5.02	4.08	3.99	0.54	1.25
dnaE	206039	206061	+	10_35	11.01	11.7	0.73	4.46	1.81	3.99	2.68	1.66
dnaE	206136	206158	+	11_35	10.09	15.17	5.09	5.57	1.36	1.5	4.83	3.33
dnaE	206237	206259	+	12_35	27.51	24.7	6.54	4.46	2.27	0.5	1.61	1.66
dnaE	206451	206473	+	14_35	10.55	5.63	5.09	2.79	2.27	0.5	3.22	5.41
dnaE	206555	206577	+	15_35	12.38	12.14	0	0	0	0	0	0
dnaE	206639	206661	+	16_35	18.8	23.4	8	13.38	38.06	36.42	29.49	34.93
dnaE	206734	206756	+	17_35	17.88	19.5	11.63	6.69	9.97	10.98	21.45	16.63
dnaE	206869	206891	+	18_35	19.72	11.7	3.64	2.23	4.53	7.98	1.61	2.08
dnaE	206939	206961	+	19_35	10.55	5.63	2.91	0.56	0.91	1.5	3.22	1.66
dnaE	207039	207061	+	20_35	19.72	23.4	2.91	8.92	3.17	2.99	2.68	4.57
dnaE	207141	207163	+	21_35	20.18	8.67	5.82	5.02	3.17	1.5	2.14	2.91
dnaE	207227	207249	+	22_35	11.01	10.83	1.45	1.67	0.45	0	1.61	0
dnaE	207363	207385	+	23_35	10.09	4.77	1.45	0.56	0	0	0	0
dnaE	207460	207482	+	24_35	12.84	10.83	2.91	3.34	14.5	12.47	6.97	7.48
dnaE	207558	207580	+	25_35	33.02	32.07	51.62	57.41	94.25	92.29	62.73	53.22
dnaE	207658	207680	+	26_35	3.67	3.47	0	1.11	0.45	0.5	0.54	0.83
dnaE	207726	207748	+	27_35	4.59	1.73	3.64	4.46	1.36	1.5	0.54	2.49
dnaE	207887	207909	+	28_35	18.34	23.84	2.18	2.79	3.62	3.49	0	0.42
dnaE	207935	207957	+	29_35	51.82	43.77	13.09	16.72	3.17	1	17.69	17.05
dnaE	208026	208048	+	30_35	37.6	41.61	10.18	12.26	23.11	19.46	6.97	5.41
dnaE	208130	208152	+	31_35	23.85	25.14	4.36	2.23	1.36	1	3.22	2.08
dnaE	208226	208248	+	32_35	17.88	17.34	0	1.11	0.91	1	0	0.42
dnaE	208352	208374	+	33_35	17.43	8.67	2.18	3.34	15.86	17.96	2.68	4.99
dnaE	208428	208450	+	34_35	59.61	66.74	15.27	10.03	20.84	21.95	26.27	17.88
dnaE	208537	208559	+	35_35	10.09	9.97	2.91	4.46	5.44	2.99	5.36	3.74
accA	208635	208657	+	1_10	19.72	22.1	2.91	2.79	9.52	14.97	3.75	7.07
accA	208787	208809	+	2_10	12.84	16.04	0	1.67	0	0	0	0
accA	208824	208846	+	3_10	110.06	121.78	23.99	15.61	10.42	10.48	15.55	14.55
accA	208937	208959	+	4_10	31.64	34.67	0	2.23	0.91	0.5	0	0
accA	209023	209045	+	5_10	21.09	21.24	2.91	4.46	0.45	0.5	0.54	1.66
accA	209122	209144	+	6_10	2.29	2.6	4.36	8.36	0.45	0	3.75	2.08
accA	209291	209313	+	7_10	24.3	22.97	6.54	6.69	3.17	2	3.22	3.74
accA	209324	209346	+	8_10	13.3	7.8	8.72	9.47	32.62	28.44	25.2	24.95
accA	209424	209446	+	9_10	16.51	14.3	1.45	1.11	0.91	0	0	0.42
accA	209556	209578	+	10_10	9.17	12.14	2.18	3.9	0.91	1.5	6.97	7.9
ldcC	209692	209714	+	1_22	13.3	13	31.99	29.54	29.45	37.42	28.95	29.52
ldcC	209784	209806	+	2_22	19.72	18.2	27.63	28.98	16.77	16.96	12.87	16.22
ldcC	209909	209931	+	3_22	24.3	36.41	31.99	29.54	57.55	61.36	19.3	23.7
ldcC	210019	210041	+	4_22	19.72	16.04	24.72	28.42	19.94	28.44	15.55	12.47
ldcC	210082	210104	+	5_22	14.22	14.3	10.91	8.36	4.53	2.49	19.3	16.63
ldcC	210232	210254	+	6_22	26.6	25.57	38.53	27.31	8.16	4.99	35.92	30.77
ldcC	210328	210350	+	7_22	12.38	13.87	14.54	11.7	5.44	5.49	16.08	15.8
ldcC	210379	210401	+	8_22	28.89	31.64	34.9	40.13	58	63.36	42.36	45.32
ldcC	210503	210525	+	9_22	14.67	13	14.54	12.82	40.78	37.92	11.8	13.72
ldcC	210589	210611	+	10_22	28.43	42.04	37.08	23.41	33.08	33.43	19.84	21.62
ldcC	210681	210703	+	11_22	57.78	65.01	63.98	61.31	36.25	40.91	53.08	55.3
ldcC	210812	210834	+	12_22	15.13	14.74	28.35	28.98	50.75	50.89	38.6	33.68
ldcC	210879	210901	+	13_22	44.02	44.64	47.26	59.08	53.01	45.4	54.15	45.74
ldcC	210995	211017	+	14_22	4.13	4.77	3.64	5.02	3.62	7.48	11.8	10.39
ldcC	211083	211105	+	15_22	5.04	4.77	2.91	1.67	4.08	3.99	0.54	2.91
ldcC	211205	211227	+	16_22	4.13	2.6	0	0.56	2.27	1	0	0.42
ldcC	211309	211331	+	17_22	16.05	16.04	11.63	10.03	10.42	8.98	9.11	3.74
ldcC	211389	211411	+	18_22	11.92	10.83	12.36	10.03	0.91	2.49	4.83	5.82
ldcC	211485	211507	+	19_22	15.13	9.53	4.36	5.02	6.8	7.48	8.04	5.41
ldcC	211579	211601	+	20_22	18.8	22.1	20.36	24.52	12.69	11.47	10.19	18.71
ldcC	211685	211707	+	21_22	51.82	47.67	51.62	57.41	62.98	70.34	65.95	81.08
ldcC	211790	211812	+	22_22	9.17	6.5	9.45	8.36	2.72	4.99	3.22	1.25
yaeR	211900	211922	+	1_4	14.22	21.24	22.54	30.1	44.86	44.9	36.46	37.42
yaeR	212078	212100	+	3_4	27.06	29.9	34.17	27.31	13.59	11.97	20.91	22.04
yaeR	212181	212203	+	4_4	42.19	42.04	44.35	43.47	39.42	40.91	52.01	55.3
tilS	212362	212384	+	1_13	22.47	19.94	23.99	25.64	17.22	12.47	11.8	9.56
tilS	212448	212470	+	2_13	9.17	7.37	8	8.36	9.06	7.98	5.36	7.07
tilS	212534	212556	+	3_13	4.13	4.77	5.09	3.9	0.45	0	1.07	0.83
tilS	212635	212657	+	4_13	27.97	32.5	21.81	15.61	3.17	6.98	23.59	18.29
tilS	212734	212756	+	5_13	5.04	3.9	0.73	0	6.34	4.99	0	0.42
tilS	212903	212925	+	6_13	7.8	6.5	9.45	20.06	20.39	8.98	11.26	12.06
tilS	212937	212959	+	7_13	15.13	16.04	10.18	13.38	11.78	14.47	1.07	2.91
tilS	213039	213061	+	8_13	5.04	6.93	7.27	5.02	1.81	2	3.75	4.16
tilS	213132	213154	+	9_13	30.72	30.34	3.64	5.57	4.98	3.49	4.83	7.48
tilS	213265	213287	+	10_13	3.67	1.3	0	0.56	0	0.5	0	0
tilS	213374	213396	+	11_13	15.59	13	42.89	37.34	43.05	42.41	33.78	22.87
tilS	213489	213511	+	12_13	99.97	91.01	89.42	105.89	41.23	37.42	70.24	65.28
rof	213892	213914	-	1_3	11.01	18.2	15.27	23.97	75.22	67.35	46.11	61.12
rof	213792	213814	-	2_3	13.3	17.77	21.08	12.26	22.66	32.43	8.58	4.57
rof	213705	213727	-	3_3	22.01	25.57	29.81	20.06	24.47	22.95	22.52	12.47
yaeP	214057	214079	-	1_3	7.34	9.97	2.18	1.67	1.36	0	3.75	2.49
yaeP	213988	214010	-	2_3	52.28	56.77	58.16	52.39	31.27	34.92	45.57	45.32
yaeQ	214334	214356	+	1_6	20.64	23.84	21.81	16.72	36.7	37.42	27.34	20.79
yaeQ	214397	214419	+	2_6	10.55	8.67	6.54	8.92	2.27	3.99	4.29	5.41
yaeQ	214515	214537	+	3_6	3.21	5.2	6.54	5.02	4.98	3.49	6.97	6.65
yaeQ	214607	214629	+	4_6	13.3	11.27	18.9	15.61	21.3	17.96	16.08	15.8
yaeQ	214721	214743	+	5_6	126.1	116.58	159.94	163.3	197.56	178.6	146.91	138.45
arfB	214846	214868	+	1_5	37.14	48.97	63.98	64.65	75.67	62.86	52.01	66.52
arfB	214969	214991	+	2_5	20.18	24.27	18.18	15.05	29.91	32.93	20.37	22.87
arfB	215063	215085	+	3_5	9.63	11.27	8.72	7.25	12.69	9.48	8.04	3.74
arfB	215143	215165	+	4_5	83	72.38	132.32	122.61	82.92	74.33	124.92	111.43
nlpE	215310	215332	+	1_8	19.72	18.64	17.45	16.16	30.81	26.94	24.66	26.19
nlpE	215375	215397	+	2_8	12.84	12.14	11.63	18.95	5.89	4.49	14.48	22.04
nlpE	215512	215534	+	3_8	30.27	33.37	5.82	5.02	1.81	1	1.07	2.08
nlpE	215570	215592	+	4_8	6.42	5.2	13.81	8.92	4.08	2	5.36	1.66
nlpE	215687	215709	+	5_8	19.72	20.37	19.63	26.19	4.08	4.99	13.94	9.56
nlpE	215817	215839	+	6_8	5.5	1.73	1.45	3.9	9.06	2	2.14	2.49
nlpE	215890	215912	+	7_8	22.93	22.1	20.36	21.18	17.22	19.46	15.01	20.79
yaeF	216972	216994	-	1_9	10.55	9.97	15.99	25.08	15.41	12.97	8.58	9.98
yaeF	216872	216894	-	2_9	12.84	10.83	14.54	11.7	6.8	11.47	7.51	8.73
yaeF	216764	216786	-	3_9	30.72	26.44	26.17	25.08	9.06	8.98	13.94	13.72
yaeF	216649	216671	-	4_9	5.04	4.77	0.73	0	1.36	1.5	0.54	0.83
yaeF	216578	216600	-	5_9	36.69	44.64	50.89	45.7	44.41	39.91	32.71	29.94
yaeF	216475	216497	-	6_9	42.65	41.17	48.71	44.03	62.98	45.9	33.24	34.51
yaeF	216341	216363	-	7_9	26.14	30.77	45.8	36.78	15.41	17.46	28.95	27.03
yaeF	216240	216262	-	8_9	44.02	45.07	62.52	63.54	78.84	85.81	44.5	48.23
proS	218742	218764	-	1_18	87.13	89.71	8	6.69	1.81	1.5	4.29	3.74
proS	218647	218669	-	2_18	22.93	17.34	30.53	27.31	38.06	26.94	32.17	35.34
proS	218540	218562	-	3_18	14.67	8.67	7.27	3.9	2.27	6.98	1.61	2.08
proS	218447	218469	-	4_18	23.39	22.1	2.91	4.46	0.45	2	2.14	2.08
proS	218349	218371	-	5_18	13.3	16.47	13.81	8.92	5.44	5.49	4.83	7.07
proS	218248	218270	-	6_18	10.55	6.5	2.91	2.79	0	1	0.54	1.25
proS	218137	218159	-	7_18	39.44	39.87	8	6.69	2.27	2	0.54	2.91
proS	218033	218055	-	8_18	8.71	10.4	1.45	4.46	2.27	2.49	1.61	2.49
proS	217937	217959	-	9_18	5.5	4.77	7.27	3.9	2.72	2.49	1.07	0.42
proS	217817	217839	-	10_18	17.43	17.34	4.36	2.23	1.36	1	0.54	1.25
proS	217751	217773	-	11_18	32.56	29.47	5.82	6.69	3.17	2	8.04	4.99
proS	217612	217634	-	12_18	25.68	23.84	31.99	39.57	58	56.87	21.98	22.45
proS	217509	217531	-	13_18	21.09	22.54	8.72	8.36	1.36	2.99	1.61	1.66
proS	217452	217474	-	14_18	46.31	53.31	9.45	8.36	7.7	9.48	5.9	4.57
proS	217352	217374	-	15_18	7.8	10.4	2.18	2.23	2.27	0.5	1.07	1.66
proS	217221	217243	-	16_18	10.55	9.1	0	0	0	0	0.54	0
proS	217146	217168	-	17_18	42.19	45.51	15.99	10.59	3.17	7.98	8.58	12.06
tsaA	219561	219583	-	1_8	12.84	9.53	7.27	11.7	2.72	2	2.14	2.08
tsaA	219452	219474	-	2_8	16.51	18.64	21.08	25.08	14.05	12.47	17.16	22.04
tsaA	219356	219378	-	3_8	29.81	32.07	57.43	50.72	40.78	36.92	45.04	46.15
tsaA	219237	219259	-	4_8	12.38	19.94	9.45	8.92	9.06	10.48	11.8	10.39
tsaA	219164	219186	-	5_8	46.31	44.64	31.99	34	29.45	28.44	33.78	29.52
tsaA	219032	219054	-	6_8	33.02	32.07	44.35	44.03	46.67	50.39	34.85	37.84
tsaA	218950	218972	-	7_8	33.02	45.07	32.72	31.21	42.14	25.94	66.48	59.87
rcsF	219961	219983	-	1_5	27.06	28.17	20.36	22.85	39.87	45.9	26.81	34.09
rcsF	219862	219884	-	2_5	7.34	3.9	10.91	15.61	15.86	19.96	15.55	28.69
rcsF	219752	219774	-	3_5	18.8	24.27	9.45	10.03	0.91	2	2.68	1.25
rcsF	219672	219694	-	4_5	73.83	68.04	82.88	98.65	83.37	93.29	101.33	115.59
metQ	220887	220909	-	1_9	10.09	12.14	13.09	15.61	22.66	22.95	10.19	10.81
metQ	220785	220807	-	2_9	9.17	6.93	8.72	12.82	2.27	2	4.29	12.06
metQ	220693	220715	-	3_9	3.21	7.37	1.45	2.23	0	0.5	1.07	0
metQ	220570	220592	-	4_9	28.89	25.14	23.99	25.64	6.8	7.48	20.91	16.63
metQ	220506	220528	-	5_9	58.24	52.44	44.35	50.16	54.37	57.87	48.25	42.41
metQ	220388	220410	-	6_9	13.3	10.83	15.99	14.49	11.78	8.48	10.72	10.81
metQ	220299	220321	-	7_9	18.8	16.47	25.45	26.75	21.75	16.96	23.59	23.7
metQ	220188	220210	-	8_9	28.43	27.74	20.36	19.51	28.09	24.94	10.72	16.63
metI	221590	221612	-	1_7	14.22	19.94	13.81	15.61	15.41	13.47	12.87	12.89
metI	221473	221495	-	2_7	16.51	14.3	18.18	16.72	14.05	9.48	25.74	27.86
metI	221371	221393	-	3_7	27.06	36.84	13.81	14.49	6.8	4.99	5.9	4.99
metI	221296	221318	-	4_7	25.22	20.8	21.81	28.98	29	26.44	21.45	25.78
metI	221198	221220	-	5_7	9.17	13.44	11.63	10.59	29.45	27.94	19.84	15.8
metI	221094	221116	-	6_7	13.3	9.97	12.36	17.28	8.61	9.48	8.04	8.32
metI	220976	220998	-	7_7	23.39	27.74	21.08	21.74	5.89	8.98	10.19	10.39
metN	222601	222623	-	1_11	28.43	30.34	28.35	31.21	18.58	18.46	12.87	10.81
metN	222508	222530	-	2_11	6.42	9.53	4.36	7.8	2.27	2	7.51	9.15
metN	222415	222437	-	3_11	27.51	24.27	13.81	20.62	8.61	8.98	8.04	3.74
metN	222308	222330	-	4_11	7.34	9.53	9.45	11.15	15.86	17.46	10.72	12.06
metN	222213	222235	-	5_11	35.77	43.77	34.17	47.37	51.66	60.86	76.67	66.94
metN	222121	222143	-	6_11	18.34	15.6	13.09	16.16	11.33	12.47	2.14	7.48
metN	221921	221943	-	8_11	11.46	13	9.45	6.13	5.89	4.49	6.97	5.41
metN	221803	221825	-	9_11	31.64	33.37	91.6	124.29	226.56	220.01	218.21	191.67
metN	221713	221735	-	10_11	22.47	29.47	15.27	8.92	4.98	3.99	9.11	8.32
gmhB	222848	222870	+	1_6	39.89	42.91	13.81	12.82	20.39	28.94	14.48	26.19
gmhB	222945	222967	+	2_6	3.67	2.17	0.73	2.23	0	0	0	1.66
gmhB	223047	223069	+	3_6	16.97	20.8	2.18	3.9	3.17	3.99	1.61	2.49
gmhB	223144	223166	+	4_6	12.84	10.4	8.72	6.69	7.7	10.48	3.22	3.74
gmhB	223310	223332	+	5_6	5.96	9.1	4.36	3.9	2.27	2	2.14	0.83
gmhB	223357	223379	+	6_6	11.01	8.23	2.91	0	0	1	0	0.83
dkgB	229175	229197	+	1_9	15.59	22.1	18.9	12.82	3.62	4.49	9.11	10.81
dkgB	229270	229292	+	2_9	28.89	22.54	16.72	15.05	11.33	17.46	4.29	5.41
dkgB	229394	229416	+	3_9	13.76	13	27.63	25.08	14.95	22.45	29.49	28.69
dkgB	229467	229489	+	4_9	9.17	9.53	11.63	15.05	14.05	13.47	2.14	4.16
dkgB	229619	229641	+	5_9	39.89	42.91	31.26	49.05	14.5	11.47	16.08	7.9
dkgB	229685	229707	+	6_9	49.07	58.51	39.99	64.09	41.69	47.89	57.9	55.3
dkgB	229773	229795	+	7_9	33.93	26.44	21.81	25.64	24.47	14.97	6.97	5.82
dkgB	229888	229910	+	8_9	16.51	14.74	18.9	29.54	64.8	62.36	36.46	30.77
yafC	230852	230874	-	1_10	17.43	20.37	13.81	14.49	4.98	9.98	7.51	5.41
yafC	230755	230777	-	2_10	7.34	9.97	11.63	10.03	4.53	2.99	5.36	5.41
[truncated: 37,584 more rows]
