# Supplementary material for: CRISPRi screening reveals E. coli’s anaerobic-like respiratory adaptations to gentamicin: membrane depolarization by CpxR
Source: mSystems. 2025 Jun 16;10(7):e00353-25. doi: 10.1128/msystems.00353-25 (PMC12282077; doi:10.1128/msystems.00353-25)
Supplement: Table S3 — Enrichment ratios. [file msystems.00353-25-s0004.xlsx]

## Sheet: Sheet1
Supplementary Table 3. Enrichment ratio (ER)
Name	b number	Strand	gRNA #	KEIO*	COG†	Function	ER			Fold-change
							LB	Gentamicin	Anaerobic	Gentamicin	Anaerobic
thrL	b0001	+	1	0	-	thr operon leader peptide	1.1569	1.005	0.905	0.868701	0.782263
thrA	b0002	+	24	0	E	fused aspartate kinase/homoserine dehydrogenase 1	0.9919	0.6832	0.6604	0.688779	0.665793
thrB	b0003	+	9	0	E	homoserine kinase	1.1845	0.5284	0.821	0.446095	0.693119
thrC	b0004	+	13	0	E	THRESYN-MONOMER	1.3677	0.9358	0.9027	0.684214	0.660013
yaaX	b0005	+	3	0	-	DUF2502 domain-containing protein YaaX	0.5072	0.1775	0.2437	0.349961	0.480481
yaaA	b0006	-	8	0	S	peroxide stress resistance protein YaaA	1.4434	0.8485	0.8869	0.587848	0.614452
yaaJ	b0007	-	14	0	E	putative transporter YaaJ	0.841	0.8198	0.7418	0.974792	0.882045
talB	b0008	+	10	0	G	transaldolase B	0.6594	0.3984	0.42	0.604186	0.636943
mog	b0009	+	6	0	H	molybdopterin adenylyltransferase	1.4327	1.2477	1.245	0.870873	0.868989
satP	b0010	-	6	0	S	acetate/succinate:H+ symporter	1.0329	0.4936	0.4946	0.477878	0.478846
yaaW	b0011	-	7	0	S	putative enzyme-specific chaperone YaaW	0.8397	0.961	0.8336	1.14446	0.992736
yaaI	b0013	-	4	0	-	DUF2541 domain-containing protein YaaI	0.8818	1.6939	1.4039	1.92096	1.59208
dnaK	b0014	+	18	0	O	chaperone protein DnaK	0.7346	0.1768	0.2551	0.240675	0.347264
dnaJ	b0015	+	10	0	O	chaperone protein DnaJ	1.038	0.4005	0.6019	0.385838	0.579865
insL1	b0017	+	3	0	L	IS186/IS421 transposase	0.6224	0.575	0.5491	0.923843	0.88223
mokC	b0018	-	1	0	-	regulatory protein MokC	2.4459	2.8143	3.3889	1.15062	1.38554
hokC	b4412	-	2	0	-	protein HokC	0.7371	0.5355	0.4326	0.726496	0.586895
nhaA	b0019	+	11	0	P	Na+:H+ antiporter NhaA	0.7737	0.501	0.4929	0.647538	0.637069
nhaR	b0020	+	9	0	K	DNA-binding transcriptional activator NhaR	1.2237	1.5193	1.3906	1.24156	1.13639
rpsT	b0023	-	3	0	J	30S ribosomal subunit protein S20	0.2504	0.4281	0.2658	1.70966	1.0615
yaaY	b0024	+	2	0	-	DUF2575 domain-containing protein YaaY	0.4468	0.4991	0.2904	1.11705	0.649955
ribF	b0025	+	10	1	H	bifunctional riboflavin kinase / FMN adenylyltransferase	0.2142	2.0214	3.6239	9.43697	16.9183
ileS	b0026	+	27	1	J	isoleucine&mdash;tRNA ligase	0.3593	0.1417	0.2724	0.394378	0.758141
lspA	b0027	+	4	1	MU	lipoprotein signal peptidase	0.2674	1.1355	0.2789	4.24645	1.04301
fkpB	b0028	+	4	0	O	peptidyl-prolyl cis-trans isomerase FkpB	0.3525	0.4912	0.9348	1.39348	2.65191
ispH	b0029	+	10	1	IM	1-hydroxy-2-methyl-2-(E)-butenyl 4-diphosphate reductase	0.4825	0.2516	0.2924	0.521451	0.60601
rihC	b0030	+	9	0	F	ribonucleoside hydrolase RihC	0.9471	0.6584	0.5735	0.695175	0.605533
dapB	b0031	+	8	1	E	4-hydroxy-tetrahydrodipicolinate reductase	0.7175	0.6976	0.5628	0.972265	0.78439
carA	b0032	+	12	0	EF	carbamoyl phosphate synthetase subunit &alpha;	0.6035	0.3636	0.4748	0.602486	0.786744
carB	b0033	+	32	0	EF	carbamoyl phosphate synthetase subunit &beta;	0.7466	0.4642	0.408	0.621752	0.546477
caiF	b0034	+	4	0	-	DNA-binding transcriptional activator CaiF	1.0912	0.6373	0.3348	0.584036	0.306818
caiE	b0035	-	6	0	R	putative transferase CaiE	0.8464	0.8155	0.6222	0.963492	0.735113
caiD	b0036	-	8	0	I	CARNRACE-MONOMER	1.0732	0.6844	0.8721	0.637719	0.812616
caiC	b0037	-	15	0	IQ	carnitine&mdash;CoA ligase	1.0672	1.0831	1.6458	1.0149	1.54217
caiB	b0038	-	12	0	C	&gamma;-butyrobetainyl-CoA:carnitine CoA transferase	1.109	0.7307	1.1025	0.658882	0.994139
caiA	b0039	-	12	0	I	CROBETREDUCT-MONOMER	0.8397	0.7096	0.6626	0.845064	0.789091
caiT	b0040	-	15	0	M	L-carnitine:&gamma;-butyrobetaine antiporter	1.1436	1.319	0.8096	1.15338	0.70794
fixA	b0041	+	8	0	C	putative electron transfer flavoprotein FixA	1.2902	0.9856	0.9332	0.763913	0.723299
fixB	b0042	+	10	0	C	putative electron transfer flavoprotein FixB	1.0423	0.8384	0.8015	0.804375	0.768972
fixC	b0043	+	13	0	C	putative oxidoreductase FixC	1.105	0.8386	0.839	0.758914	0.759276
fixX	b0044	+	3	0	C	putative ferredoxin FixX	0.5282	0.4042	0.4192	0.76524	0.793639
yaaU	b0045	+	13	0	G	putative transporter YaaU	0.8642	0.4265	0.488	0.49352	0.564684
kefF	b0046	+	5	0	R	regulator of KefC-mediated potassium transport and quinone oxidoreductase	1.0302	0.6821	0.5293	0.662104	0.513784
kefC	b0047	+	19	0	P	K+ : H+ antiporter KefC	1.1344	0.7987	0.8815	0.704073	0.777063
folA	b0048	+	5	1	H	dihydrofolate reductase	0.4582	0.3097	0.0827	0.675906	0.180489
apaH	b0049	-	9	0	T	diadenosine tetraphosphatase	0.5466	0.737	0.7875	1.34834	1.44072
apaG	b0050	-	4	0	P	DUF525 domain-containing protein ApaG	0.8075	0.9082	1.51	1.12471	1.86997
rsmA	b0051	-	8	0	J	16S rRNA m6<sub>2</sub>A1518,m6<sub>2</sub>A1519 dimethyltransferase	0.6243	0.5599	0.6634	0.896844	1.06263
pdxA	b0052	-	10	0	H	4-hydroxythreonine-4-phosphate dehydrogenase	0.8517	1.1439	0.5977	1.34308	0.701773
surA	b0053	-	12	0	O	peptidyl-prolyl cis-trans isomerase SurA	0.7195	0.4458	0.4393	0.619597	0.610563
lptD	b0054	-	22	1	M	lipopolysaccharide assembly protein LptD	0.5104	0.6546	0.4352	1.28252	0.852665
djlA	b0055	+	8	0	O	co-chaperone protein DjlA	1.2176	0.7856	0.6362	0.645204	0.522503
yabP	b4659	+	8	0	Gene_NA	putative hydrolase fragment	0.9954	0.8278	0.8331	0.831625	0.83695
rluA	b0058	-	7	0	J	23S rRNA pseudouridine746 and tRNA pseudouridine32 synthase	0.9897	0.8837	0.6969	0.892897	0.704153
rapA	b0059	-	29	0	KL	RNA polymerase-binding ATPase and RNAP recycling factor	1.1625	0.933	0.9236	0.802581	0.794495
polB	b0060	-	24	0	L	DNA polymerase II	1.2104	0.8344	0.9651	0.689359	0.79734
araD	b0061	-	7	0	G	L-ribulose-5-phosphate 4-epimerase AraD	0.6711	0.256	0.3978	0.381463	0.592758
araA	b0062	-	15	0	G	L-arabinose isomerase	1.0567	0.4696	0.4556	0.444402	0.431154
araB	b0063	-	17	0	C	ribulokinase	1.1511	0.8353	0.8093	0.725654	0.703067
araC	b0064	+	9	0	K	DNA-binding transcriptional dual regulator AraC	1.4217	0.5063	0.986	0.356123	0.693536
yabI	b0065	+	8	0	S	DedA family protein YabI	1.3721	1.1072	0.8573	0.806938	0.624809
thiQ	b0066	-	7	0	H	thiamin ABC transporter ATP binding subunit	1.2984	0.9127	1.4214	0.702942	1.09473
thiP	b0067	-	16	0	P	thiamin ABC transporter membrane subunit	0.8123	1.021	0.7173	1.25692	0.883048
thiB	b0068	-	10	0	H	thiamin ABC transporter periplasmic binding protein	0.5753	0.7916	0.6051	1.37598	1.0518
sgrR	b0069	-	17	0	R	DNA-binding transcriptional dual regulator SgrR	0.9118	0.8573	0.6243	0.940228	0.68469
sgrT	b4662	+	1	0	-	putative inhibitor of the PtsG glucose transporter	0.9421	0.3201	0.5619	0.339773	0.596433
setA	b0070	+	10	0	G	B0070-MONOMER	1.2676	0.973	1.2316	0.767592	0.9716
leuD	b0071	-	6	0	E	3-isopropylmalate dehydratase subunit LeuD	0.811	0.4816	0.4966	0.593835	0.61233
leuC	b0072	-	14	0	E	3-isopropylmalate dehydratase subunit LeuC	0.9705	0.9473	0.663	0.976095	0.683153
leuB	b0073	-	11	0	CE	3-isopropylmalate dehydrogenase	0.7336	0.7643	0.7384	1.04185	1.00654
leuA	b0074	-	15	0	E	2-isopropylmalate synthase	1.1824	1.2593	1.0319	1.06504	0.872717
leuO	b0076	+	9	0	K	DNA-binding transcriptional dual regulator LeuO	0.9731	0.4544	0.8495	0.466961	0.872983
ilvI	b0077	+	17	0	EH	acetolactate synthase / acetohydroxybutanoate synthase, catalytic subunit	0.923	0.598	0.7332	0.647887	0.794366
ilvH	b0078	+	4	0	E	acetolactate synthase / acetohydroxybutanoate synthase, regulatory subunit	0.9464	0.3212	0.3897	0.339391	0.411771
cra	b0080	+	10	0	K	DNA-binding transcriptional dual regulator Cra	0.4556	0.2973	0.4887	0.652546	1.07265
mraZ	b0081	+	5	0	S	DNA-binding transcriptional repressor MraZ	0.3632	0.0409	0.0857	0.11261	0.235958
rsmH	b0082	+	9	0	M	16S rRNA m4C1402 methyltransferase	0.105	0.1196	0.0705	1.13905	0.671429
ftsL	b0083	+	4	1	D	cell division protein FtsL	0.215	0.0796	0.0667	0.370233	0.310233
ftsI	b0084	+	17	1	M	peptidoglycan DD-transpeptidase FtsI	0.1496	0.0407	0.1219	0.272059	0.81484
murE	b0085	+	15	1	M	UDP-NACMURALGLDAPLIG-MONOMER	0.329	0.412	0.2343	1.25228	0.712158
murF	b0086	+	13	1	M	UDP-NACMURALGLDAPAALIG-MONOMER	0.1483	0.0719	0.0494	0.484828	0.333109
mraY	b0087	+	11	1	M	PHOSNACMURPENTATRANS-MONOMER	0.2342	0.1204	0.051	0.514091	0.217763
murD	b0088	+	13	1	M	UDP-N-acetylmuramoyl-L-alanine&mdash;D-glutamate ligase	0.1798	0.0917	0.1071	0.510011	0.595662
ftsW	b0089	+	12	0	D	essential cell division protein FtsW	0.2024	0.0535	0.1619	0.264328	0.799901
murG	b0090	+	11	1	M	NACGLCTRANS-MONOMER	0.2949	0.4898	0.218	1.6609	0.739234
murC	b0091	+	15	1	M	UDP-N-acetylmuramate&mdash;L-alanine ligase	0.3245	0.0548	0.0982	0.168875	0.302619
ddlB	b0092	+	9	0	M	D-alanine&mdash;D-alanine ligase B	0.3199	0.118	0.1048	0.368865	0.327602
ftsQ	b0093	+	7	1	M	cell division protein FtsQ	0.2291	0.1822	0.481	0.795286	2.09952
ftsA	b0094	+	12	1	D	cell division protein FtsA	0.1503	0.0976	0.098	0.649368	0.652029
ftsZ	b0095	+	12	1	D	cell division protein FtsZ	0.4468	0.3108	0.2695	0.695613	0.603178
lpxC	b0096	+	9	1	M	UDPACYLGLCNACDEACETYL-MONOMER	0.4653	0.5056	0.2588	1.08661	0.5562
secM	b0097	+	5	1	-	SecA translation regulator	0.7639	0.5722	0.4656	0.749051	0.609504
secA	b0098	+	27	1	U	protein translocation ATPase	0.4347	0.2644	0.2713	0.608236	0.624109
mutT	b0099	+	3	0	F	8-oxo-dGTP diphosphatase	1.0226	0.4932	0.6477	0.4823	0.633385
yacG	b0101	-	2	0	S	DNA gyrase inhibitor YacG	1.815	0.4196	0.775	0.231185	0.426997
zapD	b0102	-	8	0	S	cell division factor ZapD	0.7437	0.6789	0.8586	0.912868	1.1545
coaE	b0103	-	6	1	H	EG12312-MONOMER	0.4787	0.7119	1.0198	1.48715	2.13035
guaC	b0104	+	10	0	F	GMP reductase	1.2047	1.2395	1.3928	1.02889	1.15614
hofC	b0106	-	10	0	NU	inner membrane protein HofC	1.0371	0.8553	0.8228	0.824704	0.793366
hofB	b0107	-	14	0	NU	T2SSE family protein	1.0443	1.0333	0.7395	0.989467	0.70813
ppdD	b0108	-	5	0	NU	prepilin-type N-terminal cleavage/methylation domain-containing protein PpdD	0.8535	0.51	0.3822	0.59754	0.447803
nadC	b0109	-	9	0	H	quinolinate phosphoribosyltransferase (decarboxylating)	1.4096	1.0388	1.065	0.736947	0.755533
ampD	b0110	+	5	0	V	1,6-anhydro-N-acetylmuramoyl-L-alanine amidase	1.1712	0.9249	1.5647	0.789703	1.33598
ampE	b0111	+	8	0	V	protein AmpE	1.3051	0.7796	1.1198	0.597349	0.858019
aroP	b0112	-	14	0	E	aromatic amino acid:H+ symporter AroP	1.0973	0.969	0.9144	0.883077	0.833318
pdhR	b0113	+	8	0	K	DNA-binding transcriptional dual regulator PdhR	0.4682	0.4645	0.5427	0.992097	1.15912
aceE	b0114	+	26	0	C	pyruvate dehydrogenase E1 component	0.3169	0.1982	0.2155	0.625434	0.680025
aceF	b0115	+	19	0	C	AceF-dihydrolipoate // "AceF-S-acetyldihydrolipoate" // "AceF-lipoate" // "pyruvate dehydrogenase, E2 subunit"	0.2235	0.1404	0.1574	0.628188	0.704251
lpd	b0116	+	14	0	C	lipoamide dehydrogenase	0.1084	0.0934	0.1768	0.861624	1.631
yacH	b0117	-	18	0	-	DUF3300 domain-containing protein YacH	1.1593	1.2324	1.0534	1.06306	0.908652
acnB	b0118	+	26	0	C	AcnB	0.2976	0.1825	0.2141	0.613239	0.719422
yacL	b0119	+	4	0	S	UPF0231 family protein YacL	0.8277	0.3789	0.5686	0.457775	0.686964
speD	b0120	-	8	0	E	S-adenosylmethionine decarboxylase proenzyme // "&beta; cleavage product of SpeD" // "&alpha; cleavage product of SpeD"	0.9458	0.6174	0.7235	0.652781	0.764961
speE	b0121	-	9	0	E	spermidine synthase	0.8978	0.3589	0.4567	0.399755	0.508688
yacC	b0122	-	4	0	-	putative lipoprotein YacC	1.0832	0.819	1.1023	0.756093	1.01763
cueO	b0123	+	15	0	Q	multicopper oxidase CueO	1.0142	1.3469	1.5718	1.32804	1.54979
gcd	b0124	-	24	0	G	quinoprotein glucose dehydrogenase	0.9669	1.2251	0.9313	1.26704	0.963181
hpt	b0125	+	6	0	F	hypoxanthine phosphoribosyltransferase	0.8874	0.7894	0.6626	0.889565	0.746676
can	b0126	-	7	1	P	carbonic anhydrase 2	0.9953	0.6255	0.5364	0.628454	0.538933
yadG	b0127	+	9	0	V	putative ABC transporter ATP-binding protein YadG	1.0146	0.937	0.7316	0.923517	0.721072
yadH	b0128	+	8	0	GM	putative ABC transporter membrane subunit YadH	1.1313	1.0809	1.1586	0.955449	1.02413
yadI	b0129	+	5	0	G	putative PTS enzyme IIA component YadI	1.2622	0.6927	0.5227	0.548804	0.414118
yadE	b0130	+	12	0	G	putative polysaccharide deacetylase lipoprotein	1.033	0.8285	0.8502	0.802033	0.82304
panD	b0131	-	4	0	H	PanD &beta; cleavage product // "PanD &alpha; cleavage product" // "aspartate 1-decarboxylase proenzyme"	1.0383	0.471	0.7822	0.453626	0.753347
yadD	b0132	+	8	0	S	recombination-promoting nuclease RpnC	1.2048	0.7477	0.8306	0.620601	0.689409
panC	b0133	-	9	0	H	pantothenate synthetase	1.3865	1.2054	1.1093	0.869383	0.800072
panB	b0134	-	8	0	H	3-methyl-2-oxobutanoate hydroxymethyltransferase	0.9934	0.6727	0.6878	0.677169	0.69237
yadC	b0135	-	10	0	NU	fimbrial tip-adhesin YadC	0.8777	0.5777	0.559	0.658198	0.636892
yadK	b0136	-	6	0	NU	putative fimbrial protein YadK	0.9102	0.2057	0.8061	0.225994	0.88563
yadL	b0137	-	6	0	-	putative fimbrial protein YadL	0.5507	0.5629	0.4702	1.02215	0.853822
yadM	b0138	-	6	0	NU	putative fimbrial protein YadM	1.2192	0.9837	0.6452	0.806841	0.529199
htrE	b0139	-	25	0	NU	putative fimbrial usher protein HtrE	0.9111	0.8345	0.7211	0.915926	0.791461
yadV	b0140	-	7	0	NU	putative fimbrial chaperone YadV	0.9042	0.3969	0.5606	0.438952	0.619996
yadN	b0141	-	6	0	NU	putative fimbrial protein YadN	0.9632	0.9487	0.9378	0.984946	0.97363
folK	b0142	-	5	1	H	H2PTERIDINEPYROPHOSPHOKIN-MONOMER	0.8078	0.8929	0.5965	1.10535	0.738425
pcnB	b0143	-	14	0	J	poly(A) polymerase I	0.322	0.3725	0.8334	1.15683	2.5882
gluQ	b0144	-	9	0	J	glutamyl-Q tRNAAsp synthetase	0.6242	0.8447	0.4091	1.35325	0.655399
dksA	b0145	-	4	0	T	RNA polymerase-binding transcription factor DksA	0.3205	1.2816	1.542	3.99875	4.81123
sfsA	b0146	-	6	0	R	putative DNA-binding transcriptional regulator of maltose metabolism	0.966	1.493	1.4231	1.54555	1.47319
ligT	b0147	-	6	0	J	RNA 2',3'-cyclic phosphodiesterase	0.8097	0.9927	0.597	1.22601	0.73731
hrpB	b0148	+	25	0	L	putative ATP-dependent RNA helicase HrpB	0.8915	0.4122	0.757	0.462367	0.849131
mrcB	b0149	+	25	0	M	peptidoglycan glycosyltransferase / peptidoglycan DD-transpeptidase MrcB	0.6438	0.4531	0.6155	0.70379	0.956042
fhuA	b0150	+	22	0	P	ferrichrome outer membrane transporter/phage receptor	0.9678	0.5539	0.6232	0.572329	0.643935
fhuC	b0151	+	8	0	PH	iron(III) hydroxamate ABC transporter ATP binding subunit	0.8478	1.1715	0.6532	1.38181	0.770465
fhuD	b0152	+	9	0	P	iron(III) hydroxamate ABC transporter periplasmic binding protein	1.1488	1.104	0.7678	0.961003	0.66835
fhuB	b0153	+	19	0	P	iron(III) hydroxamate ABC transporter membrane subunit	0.8251	0.6335	0.6537	0.767786	0.792268
hemL	b0154	-	13	1	H	glutamate-1-semialdehyde aminotransferase	0.6853	0.7768	0.8798	1.13352	1.28382
clcA	b0155	+	14	0	P	chloride:H+ antiporter ClcA	0.7183	0.4116	0.8416	0.57302	1.17166
erpA	b0156	+	4	1	S	iron-sulfur cluster insertion protein ErpA	0.6956	0.6557	0.5953	0.942639	0.855808
yadS	b0157	-	6	0	S	PF03458 family protein YadS	0.8074	0.7412	0.7266	0.918008	0.899926
btuF	b0158	-	8	0	P	vitamin B<sub>12</sub> ABC transporter periplasmic binding protein	0.9029	0.5628	0.9449	0.623325	1.04652
mtn	b0159	-	7	0	F	5'-methylthioadenosine/S-adenosylhomocysteine nucleosidase	0.5228	0.3866	0.2856	0.73948	0.546289
dgt	b0160	+	15	0	F	dGTP triphosphohydrolase	0.7926	0.5442	0.5747	0.686601	0.725082
degP	b0161	+	15	0	O	periplasmic serine endoprotease DegP	0.8509	0.2872	0.3132	0.337525	0.368081
cdaR	b0162	+	8	0	KT	DNA-binding transcriptional activator CdaR	1.1791	1.415	1.5221	1.20007	1.2909
yaeH	b0163	-	4	0	-	DUF3461 domain-containing protein YaeH	0.4862	0.613	0.2944	1.2608	0.605512
yaeI	b0164	-	8	0	R	phosphodiesterase YaeI	0.9884	1.3871	1.0493	1.40338	1.06161
dapD	b0166	-	8	1	E	tetrahydrodipicolinate succinylase	0.8039	0.5073	0.3488	0.631049	0.433885
glnD	b0167	-	27	0	O	PII uridylyltransferase / uridylyl removing enzyme	0.6169	0.3785	0.423	0.613552	0.685686
map	b0168	-	8	1	J	methionine aminopeptidase	0.3765	0.2597	0.2623	0.689774	0.69668
rpsB	b0169	+	7	1	J	30S ribosomal subunit protein S2	0.1606	0.1028	0.0987	0.6401	0.61457
tsf	b0170	+	6	1	J	protein chain elongation factor EF-Ts	0.6173	0.211	0.314	0.341811	0.508667
pyrH	b0171	+	7	1	F	UMP kinase	0.4255	0.1293	0.1695	0.303878	0.398355
frr	b0172	+	5	1	J	ribosome-recycling factor	0.5436	0.3651	0.5661	0.671634	1.04139
dxr	b0173	+	12	1	I	1-deoxy-D-xylulose 5-phosphate reductoisomerase	0.3236	0.2765	1.5556	0.85445	4.80717
ispU	b0174	+	8	1	I	ditrans,polycis-undecaprenyl-diphosphate synthase [(2E,6E)-farnesyl-diphosphate specific]	0.3555	0.1881	0.2466	0.529114	0.693671
cdsA	b0175	+	9	1	I	CDP-diglyceride synthetase	0.2798	0.2337	0.2638	0.835239	0.942816
rseP	b0176	+	13	1	M	intramembrane zinc metalloprotease	0.2398	0.4183	0.4193	1.74437	1.74854
bamA	b0177	+	24	1	M	outer membrane protein assembly factor BamA	0.3348	0.1866	0.199	0.557348	0.594385
skp	b0178	+	4	0	M	periplasmic chaperone Skp	0.1778	0.072	0.0852	0.404949	0.47919
lpxD	b0179	+	10	1	M	UDP-3-O-(3-hydroxymyristoyl)glucosamine N-acyltransferase	0.3376	0.567	0.2081	1.6795	0.61641
fabZ	b0180	+	4	1	I	3-hydroxy-acyl-[acyl-carrier-protein] dehydratase	0.2302	0.2589	0.1115	1.12467	0.484361
lpxA	b0181	+	8	1	M	UDP-N-acetylglucosamine acyltransferase	0.2613	0.0944	0.1264	0.361271	0.483735
lpxB	b0182	+	12	1	M	lipid A disaccharide synthase	0.2876	0.195	0.2084	0.678025	0.724618
rnhB	b0183	+	6	0	L	RNase HII	0.2637	0.0423	0.1149	0.16041	0.435722
dnaE	b0184	+	33	1	L	DNA polymerase III subunit &alpha;	0.264	0.1489	0.1911	0.564015	0.723864
accA	b0185	+	10	1	I	acetyl-CoA carboxyltransferase subunit &alpha;	0.1725	0.0911	0.1385	0.528116	0.802899
ldcC	b0186	+	22	0	E	lysine decarboxylase 2	1.0169	0.8561	0.8331	0.841872	0.819255
yaeR	b0187	+	3	0	E	VOC domain-containing protein YaeR	1.0794	0.9537	1.274	0.883546	1.18029
tilS	b0188	+	12	1	D	G6096-MONOMER	0.9996	0.5559	0.5822	0.556122	0.582433
rof	b0189	-	3	0	K	modulator of Rho-dependent transcription termination	1.0731	1.7731	0.7354	1.65232	0.685304
yaeP	b4406	-	2	0	-	UPF0253 family protein YaeP	0.6181	0.3428	0.597	0.554603	0.965863
yaeQ	b0190	+	5	0	S	uncharacterized protein YaeQ	1.332	1.55	1.1759	1.16366	0.882808
arfB	b0191	+	4	0	J	peptidyl-tRNA hydrolase, ribosome rescue factor	1.129	1.2372	1.1746	1.09584	1.04039
nlpE	b0192	+	7	0	MP	lipoprotein NlpE	0.9225	0.5232	0.6404	0.567154	0.694201
yaeF	b0193	-	8	0	M	peptidase C92 family protein YaeF	1.1481	0.9043	0.7893	0.787649	0.687484
proS	b0194	-	17	1	J	proline&mdash;tRNA ligase	0.3031	0.1271	0.1451	0.419334	0.47872
tsaA	b0195	-	7	0	S	tRNA m6t6A37 methyltransferase	0.848	0.7545	1.1152	0.889741	1.31509
rcsF	b0196	-	4	0	-	sensor lipoprotein RcsF	1.031	1.3991	1.3158	1.35703	1.27624
metQ	b0197	-	8	0	P	L-methionine/D-methionine ABC transporter membrane anchored binding protein	1.0909	0.8919	0.8557	0.817582	0.784398
metI	b0198	-	7	0	P	L-methionine/D-methionine ABC transporter membrane subunit	0.9828	0.7774	0.7541	0.791005	0.767298
metN	b0199	-	9	0	P	L-methionine/D-methionine ABC transporter ATP binding subunit	0.8618	0.6303	0.5061	0.731376	0.587259
gmhB	b0200	+	6	0	E	D-glycero-&beta;-D-manno-heptose-1,7-bisphosphate 7-phosphatase	0.4142	0.2366	0.2407	0.571222	0.58112
dkgB	b0207	+	8	0	R	methylglyoxal reductase DkgB	0.9687	0.743	0.4327	0.767007	0.446681
yafC	b0208	-	9	0	K	putative LysR family transcriptional regulator YafC	0.8937	0.4495	0.6696	0.502965	0.749245
yafD	b0209	+	8	0	S	endonuclease/exonuclease/phosphatase domain-containing protein YafD	1.0009	1.3464	1.1456	1.34519	1.14457
yafE	b0210	+	6	0	H	putative S-adenosylmethionine-dependent methyltransferase	1.1951	0.6124	0.7712	0.512426	0.645302
mltD	b0211	-	14	0	M	membrane-bound lytic murein transglycosylase D	1.19	1.1109	1.1058	0.933529	0.929244
gloB	b0212	-	8	0	R	hydroxyacylglutathione hydrolase GloB	1.2148	0.9038	0.7341	0.743991	0.604297
yafS	b0213	+	7	0	H	putative S-adenosyl-L-methionine-dependent methyltransferase	1.464	2.3015	2.182	1.57206	1.49044
rnhA	b0214	-	5	0	L	ribonuclease HI	0.421	0.169	0.7313	0.401425	1.73705
dnaQ	b0215	+	6	0	L	DNA polymerase III subunit &epsilon;	0.5062	0.1662	0.2324	0.328329	0.459107
yafT	b0217	+	8	0	-	lipoprotein YafT	0.8939	0.2674	0.4905	0.299139	0.548719
ykfM	b4586	-	4	0	-	uncharacterized protein YkfM	0.8286	0.9055	0.9547	1.09281	1.15218
yafU	b0218	-	4	0	Gene_NA	putative inner membrane protein	1.3187	0.5618	1.1266	0.426026	0.854326
yafV	b0219	-	8	0	R	2-oxoglutaramate amidase	1.1909	1.0862	0.9332	0.912083	0.783609
ivy	b0220	+	5	0	-	periplasmic chaperone, inhibitor of vertebrate C-type lysozyme	1.1286	0.944	0.555	0.836435	0.49176
fadE	b0221	-	25	0	I	acyl-CoA dehydrogenase	0.9827	0.6738	0.5545	0.685662	0.564262
gmhA	b0222	+	6	0	G	D-sedoheptulose 7-phosphate isomerase	0.5047	0.4267	0.4628	0.845453	0.91698
yafJ	b0223	+	7	0	R	putative glutamine amidotransferase YafJ	0.7787	0.6316	0.4396	0.811095	0.564531
yafK	b0224	-	7	0	S	L,D-transpeptidase domain-containing protein LdtF	0.8954	0.6235	0.8019	0.696337	0.895577
yafQ	b0225	-	2	0	S	ribosome-dependent mRNA interferase toxin YafQ	1.4845	0.7124	0.9851	0.479892	0.66359
dinJ	b0226	-	3	0	L	antitoxin/DNA-binding transcriptional repressor DinJ	0.6396	0.7746	0.4032	1.21107	0.630394
yafL	b0227	+	8	0	M	NlpC/P60 family protein YafL	1.0695	0.6405	0.7614	0.598878	0.711921
rayT	b0228	+	5	0	L	REP-associated tyrosine transposase	0.847	0.3432	0.4681	0.405195	0.552656
lfhA	b0229	-	17	0	Gene_NA	flagellar system protein, promoterless fragment	1.2618	0.9607	1.0353	0.761373	0.820495
lafU	b0230	+	8	0	Gene_NA	flagellar system protein, promoterless fragment	1.1134	1.1641	0.9502	1.04554	0.853422
dinB	b0231	+	11	0	L	DNA polymerase IV	1.4281	0.9451	1.0957	0.661788	0.767243
yafN	b0232	+	3	0	D	antitoxin YafN	0.9847	0.1478	0.6199	0.150096	0.629532
yafO	b0233	+	4	0	-	ribosome-dependent mRNA interferase toxin YafO	1.3735	1.0184	0.9055	0.741463	0.659265
yafP	b0234	+	5	0	R	putative acyltransferase with acyl-CoA N-acyltransferase domain	1.1025	0.6913	1.0364	0.627029	0.940045
ykfJ	b0235	+	2	0	Gene_NA	RNA ligase superfamily protein YkfJ	1.1798	2.1578	2.2577	1.82895	1.91363
prfH	b0236	+	5	0	Gene_NA	putative peptide chain release factor	0.9146	0.7873	1.0687	0.860813	1.16849
pepD	b0237	-	14	0	E	peptidase D	0.7438	0.468	0.5539	0.629201	0.744689
gpt	b0238	+	5	0	F	xanthine-guanine phsophoribosyltransferase	1.3195	0.4642	0.6297	0.3518	0.477226
frsA	b0239	+	13	0	Q	fermentation-respiration switch protein	0.9048	0.7695	0.8412	0.850464	0.929708
crl	b0240	+	3	0	-	RNA polymerase holoenzyme assembly factor Crl	1.024	2.9068	2.3762	2.83867	2.32051
phoE	b0241	-	8	0	M	outer membrane porin PhoE	1.141	1.0919	0.899	0.956968	0.787905
proB	b0242	+	11	0	E	glutamate 5-kinase	0.9346	0.8443	0.6781	0.903381	0.725551
proA	b0243	+	13	0	E	glutamate-5-semialdehyde dehydrogenase	0.9637	0.7055	0.5114	0.732074	0.530663
ykfI	b0245	-	3	0	-	CP4-6 prophage; toxin of the YkfI-YafW toxin-antitoxin system	1.0413	1.1392	0.7412	1.09402	0.711803
yafW	b0246	-	3	0	-	antitoxin of the YkfI-YafW toxin-antitoxin pair	1.8585	1.1532	0.7871	0.6205	0.423514
ykfH	b4504	-	2	0	-	DUF987 domain-containing protein YkfH	1.2066	1.6487	1.8199	1.3664	1.50829
ykfG	b0247	-	5	0	L	CP4-6 prophage; RadC-like JAB domain-containing protein YkfG	0.7653	0.3629	0.5235	0.474193	0.684045
yafX	b0248	-	5	0	-	CP4-6 prophage; protein YafX	1.0794	1.0927	0.5184	1.01232	0.480267
ykfF	b0249	-	3	0	-	CP4-6 prophage; protein YkfF	0.3099	0.5377	0.5643	1.73508	1.82091
ykfB	b0250	-	5	0	-	CP4-6 prophage; protein YkfB	1.11	1.7571	1.8755	1.58297	1.68964
yafY	b0251	-	5	0	-	CP4-6 prophage; inner membrane lipoprotein YafY	0.8341	0.4081	0.5688	0.48927	0.681933
ykfL	b4627	-	2	0	Gene_NA	pseudogene	1.4569	1.3998	1.9484	0.960807	1.33736
ykfK	b4628	-	2	0	Gene_NA	pseudogene	1.1215	0.3614	0.6682	0.322247	0.595809
yafZ	b0252	-	8	0	-	CP4-6 prophage; DUF932 domain-containing protein YafZ	1.0489	0.4424	0.5689	0.421775	0.542378
ykfA	b0253	-	9	0	R	CP4-6 prophage; putative GTP-binding protein YkfA	0.93	0.6797	0.8535	0.73086	0.917742
perR	b0254	-	9	0	K	putative transcriptional regulator PerR	0.8108	0.6486	0.5477	0.799951	0.675506
insN	b0255	-	9	0	K	putative transcriptional regulator PerR	1.4061	0.7014	0.9431	0.498827	0.67072
insI1	b0256	+	9	0	L	IS30 transposase	0.982	0.9514	0.8898	0.968839	0.90611
ykfC	b0258	+	11	0	Gene_NA	CP4-6 prophage; PF00078 domain-containing protein YkfC	1.4219	0.8509	0.6981	0.598425	0.490963
mmuP	b0260	+	14	0	E	B0260-MONOMER	1.0491	1.5331	0.9868	1.46135	0.940616
mmuM	b0261	+	10	0	E	MMUM-MONOMER	0.8817	0.5072	0.5344	0.575252	0.606102
afuC	b0262	-	11	0	E	CP4-6 prophage; ABC transporter ATP-binding protein AfuC	1.1656	0.7113	0.8167	0.610244	0.700669
afuB	b0263	-	4	0	Gene_NA	CP4-6 prophage; ABC transporter membrane protein AfuB	0.667	0.5946	0.6721	0.891454	1.00765
insX	b4505	-	3	0	Gene_NA	IS protein	0.6935	0.6628	0.7828	0.955732	1.12877
yagB	b0266	-	3	0	Gene_NA	CP4-6 prophage; orphan antitoxin YagB	0.7701	0.3332	0.581	0.432671	0.754447
yagA	b0267	-	11	0	L	CP4-6 prophage; integrase core domain-containing protein YagA	0.9901	0.6855	1.0745	0.692354	1.08524
yagE	b0268	+	9	0	EM	CP4-6 prophage; putative 2-dehydro-3-deoxygluconate aldolase	1.1171	0.6486	0.7301	0.580611	0.653567
yagF	b0269	+	20	0	EG	CP4-6 prophage; D-xylonate dehydratase	0.8404	0.5042	0.61	0.599952	0.725845
yagG	b0270	+	14	0	G	putative D-xylonate transporter YagG	1.3474	0.7718	0.8454	0.572807	0.627431
yagH	b0271	+	16	0	G	CP4-6 prophage; putative xylosidase/arabinosidase	1.1964	0.8384	1.2183	0.700769	1.0183
yagI	b0272	-	8	0	K	CP4-6 prophage; DNA-binding transcriptional repressor XynR	0.7976	0.3682	0.5129	0.461635	0.643054
argF	b0273	-	9	0	E	CP4-6 prophage; ornithine carbamoyltransferase ArgF	1.1224	1.3844	1.2675	1.23343	1.12928
yagJ	b0276	+	8	0	Gene_NA	CP4-6 prophage; protein YagJ	1.0931	0.9882	0.871	0.904034	0.796816
yagK	b0277	-	6	0	-	CP4-6 prophage; uncharacterized protein YagK	1.0657	0.6535	0.58	0.613212	0.544243
yagL	b0278	-	6	0	L	CP4-6 prophage; resolvase-like catalytic domain-containing protein YagL	0.9521	1.1193	1.2127	1.17561	1.27371
yagM	b0279	-	8	0	-	CP4-6 prophage; protein YagM	1.3752	0.8094	1.1355	0.588569	0.825698
yagN	b0280	-	5	0	-	CP4-6 prophage; protein YagN	0.5166	1.2225	0.6809	2.36643	1.31804
intF	b0281	-	13	0	L	CP4-6 prophage; putative phage integrase	0.8466	1.0216	1.1096	1.20671	1.31065
yagP	b4694	-	3	0	-	phage terminase	0.8145	0.8095	1.3631	0.993861	1.67354
paoD	b0283	-	10	0	O	molybdenum cofactor insertion chaperone PaoD	1.0719	0.8574	0.9405	0.799888	0.877414
paoC	b0284	-	22	0	C	aldehyde dehydrogenase: molybdenum cofactor-binding subunit	1.0314	1.0257	1.0545	0.994474	1.0224
paoB	b0285	-	10	0	C	aldehyde dehydrogenase, FAD-binding subunit	0.6689	0.4003	0.5623	0.598445	0.840634
paoA	b0286	-	7	0	C	aldehyde dehydrogenase, Fe-S subunit	1.1095	1.2447	1.0913	1.12186	0.983596
yagU	b0287	+	5	0	S	inner membrane protein that contributes to acid resistance	0.7654	0.8882	1.1343	1.16044	1.48197
ykgJ	b0288	-	3	0	R	putative zinc- or iron-chelating domain-containing protein YkgJ	1.2934	1.6771	1.3328	1.29666	1.03046
ecpE	b0289	-	7	0	-	putative fimbrial chaperone EcpE	0.719	0.6535	0.5382	0.908901	0.74854
ecpD	b0290	-	16	0	-	fimbrial adhesin EcpD	0.934	0.5535	0.6715	0.592612	0.718951
ecpC	b0291	-	24	0	NU	putative fimbrial usher protein EcpC	1.1963	0.7053	0.8524	0.589568	0.71253
ecpB	b0292	-	6	0	-	putative fimbrial chaperone EcpB	0.9886	0.4295	0.353	0.434453	0.357071
ecpA	b0293	-	6	0	-	common pilus major subunit	0.5333	0.5707	0.6281	1.07013	1.17776
ecpR	b0294	-	4	0	K	DNA-binding transcriptional dual regulator MatA	1.4836	2.2204	1.6622	1.49663	1.12038
ykgL	b0295	+	3	0	-	uncharacterized protein YkgL	0.8529	1.6147	1.5837	1.89319	1.85684
ykgO	b4506	-	2	0	J	putative ribosomal protein	0.5922	0.3562	0.5363	0.601486	0.905606
ykgM	b0296	-	3	0	J	putative ribosomal protein	0.8475	0.8069	0.474	0.952094	0.559292
ykgR	b4671	-	1	0	-	uncharacterized membrane protein YkgR	0.5147	0.5972	0.7146	1.16029	1.38838
eaeH	b0297	+	9	0	Gene_NA	putative porin domain-containing protein EaeH	1.1761	0.7884	0.9616	0.670351	0.817618
ykgA	b0300	-	7	0	Gene_NA	putative DNA-binding transcriptional regulator YkgA	0.7557	0.5129	0.9075	0.678708	1.20087
rclC	b0301	-	6	0	S	reactive chlorine species resistance protein C	0.813	1.0114	0.8828	1.24403	1.08585
rclB	b0303	-	3	0	-	DUF1471 domain-containing protein RclB	1.1118	0.9511	1.2787	0.85546	1.15012
rclA	b0304	-	13	0	C	putative pyridine nucleotide-disulfide oxidoreductase RclA	0.9131	0.9092	0.9937	0.995729	1.08827
rclR	b0305	+	9	0	K	DNA-binding transcriptional activator RclR	0.8799	0.7321	0.418	0.832026	0.475054
ykgE	b0306	+	7	0	C	putative lactate utilization oxidoreductase YkgE	0.7972	0.9829	1.0918	1.23294	1.36954
ykgF	b0307	+	14	0	C	putative amino acid dehydrogenase with NAD(P)-binding domain and ferridoxin-like domain	1.2252	0.9551	0.8906	0.779546	0.726902
ykgG	b0308	+	6	0	S	DUF162 domain-containing lactate utilization protein YkgG	0.7834	1.0833	0.6885	1.38282	0.878861
ykgH	b0310	-	7	0	-	uncharacterized protein YkgH	1.1551	0.8597	0.663	0.744265	0.573976
betA	b0311	-	17	0	E	choline dehydrogenase	1.2047	0.9629	0.7685	0.799286	0.637918
betB	b0312	-	15	0	C	betaine aldehyde dehydrogenase	1.2963	0.4132	0.6175	0.318753	0.476356
betI	b0313	-	6	0	K	DNA-binding transcriptional repressor BetI	1.1513	0.3697	0.5606	0.321115	0.486928
betT	b0314	+	21	0	M	BETT-MONOMER	1.0289	0.8309	0.4905	0.807561	0.476723
yahA	b0315	+	10	0	T	DNA-binding transcriptional activator/c-di-GMP phosphodiesterase PdeL	1.0828	1.4745	1.0168	1.36175	0.939047
yahB	b0316	-	9	0	K	putative LysR-type DNA-binding transcriptional regulator YahB	0.7461	0.4188	0.5497	0.561319	0.736765
yahC	b0317	-	4	0	-	uncharacterized protein YahC	1.1479	1.3039	0.9711	1.1359	0.84598
yahD	b0318	+	6	0	R	ankyrin repeat-containing protein YahD	0.795	0.6627	0.7395	0.833585	0.930189
yahE	b0319	+	8	0	-	DUF2877 domain-containing protein YahE	0.6019	0.3518	0.4593	0.584482	0.763084
yahF	b0320	+	16	0	C	putative acyl-CoA synthetase YahF	0.9805	0.697	0.5478	0.710862	0.558695
yahG	b0321	+	14	0	-	DUF1116 domain-containing protein YahG	1.0139	1.0433	0.9327	1.029	0.919913
yahI	b0323	+	10	0	E	carbamate kinase-like protein YahI	0.8868	0.8252	0.818	0.930537	0.922418
yahJ	b0324	+	14	0	FR	putative deaminase with metallo-dependent hydrolase domain	0.9472	0.6618	0.832	0.698691	0.878378
yahK	b0325	+	10	0	R	aldehyde reductase, NADPH-dependent	1.0108	0.5648	0.6612	0.558765	0.654135
yahL	b0326	+	8	0	-	uncharacterized protein YahL	0.6664	0.5291	0.5364	0.793968	0.804922
yahM	b0327	+	3	0	-	uncharacterized protein YahM	0.909	1.2797	0.5584	1.40781	0.614301
yahN	b0328	-	7	0	E	putative amino acid exporter	0.7036	0.8409	0.7973	1.19514	1.13317
yahO	b0329	+	3	0	-	DUF1471 domain-containing protein YahO	1.5766	1.3335	0.9586	0.845807	0.608017
prpR	b0330	-	16	0	KT	DNA-binding transcriptional dual regulator PrpR	1.2317	0.6813	0.8186	0.553138	0.66461
prpB	b0331	+	9	0	G	2-methylisocitrate lyase	1.0652	0.862	0.7653	0.809238	0.718457
prpC	b0333	+	12	0	C	2-methylcitrate synthase	0.7305	0.5321	0.616	0.728405	0.843258
prpD	b0334	+	15	0	R	G6199-MONOMER	0.9998	0.6397	0.9009	0.639828	0.90108
prpE	b0335	+	18	0	I	propionyl-CoA synthetase	1.0491	0.4478	0.5462	0.426842	0.520637
codB	b0336	+	11	0	F	CODB-MONOMER	1.0795	0.4315	1.0356	0.399722	0.959333
codA	b0337	+	13	0	FR	cytosine/isoguanine deaminase	0.8881	0.7544	0.826	0.849454	0.930075
cynR	b0338	-	9	0	K	DNA-binding transcriptional dual regulator CynR	0.7467	0.3233	0.405	0.432972	0.542387
cynT	b0339	+	7	0	P	carbonic anhydrase 1	0.9032	1.1275	0.9782	1.24834	1.08304
cynS	b0340	+	5	0	P	cyanase	0.9921	0.341	1.0889	0.343715	1.09757
cynX	b0341	+	12	0	P	CYNX-MONOMER	1.0897	1.0092	1.0382	0.926126	0.952739
lacA	b0342	-	6	0	R	galactoside O-acetyltransferase	1.0913	0.7439	0.9312	0.681664	0.853294
lacY	b0343	-	13	0	P	lactose permease	1.1784	0.603	0.7288	0.511711	0.618466
lacZ	b0344	-	31	0	G	&beta;-galactosidase	1.0085	0.8414	0.6487	0.834308	0.643233
lacI	b0345	-	11	0	K	DNA-binding transcriptional repressor LacI	1.0332	0.6829	0.7221	0.660956	0.698897
mhpR	b0346	-	9	0	K	DNA-binding transcriptional activator MhpR	1.1318	0.596	0.7932	0.526595	0.700831
mhpA	b0347	+	17	0	HC	putative 3-(3-hydroxyphenyl)propanoate/3-hydroxycinnamate hydroxylase	1.3167	0.9877	1.1987	0.750133	0.910382
mhpB	b0348	+	10	0	-	3-carboxyethylcatechol 2,3-dioxygenase	1.2125	0.6003	0.8403	0.495093	0.693031
mhpC	b0349	+	9	0	-	2-hydroxy-6-ketonona-2,4-dienedioate hydrolase	1.0379	0.9383	0.9474	0.904037	0.912805
mhpD	b0350	+	8	0	Q	2-hydroxypentadienoate hydratase	1.1441	0.882	0.952	0.770912	0.832095
mhpF	b0351	+	10	0	Q	acetaldehyde dehydrogenase (acetylating) MhpF	0.8088	0.4023	0.5628	0.497404	0.695846
mhpE	b0352	+	10	0	E	MHPELY-MONOMER	0.6663	0.6877	0.6128	1.03212	0.919706
mhpT	b0353	+	12	0	G	3-hydroxyphenylpropionate/3-hydroxycinnamate:H+ symporter	1.0951	0.6744	0.8867	0.615834	0.809698
yaiL	b0354	+	5	0	S	DUF2058 domain-containing protein YaiL	0.8945	1.3014	0.8599	1.45489	0.961319
frmB	b0355	-	8	0	R	S-formylglutathione hydrolase FrmB	0.7649	0.3291	0.3942	0.430252	0.515361
frmA	b0356	-	11	0	C	S-(hydroxymethyl)glutathione dehydrogenase	0.9505	0.9715	0.929	1.02209	0.97738
frmR	b0357	-	3	0	S	DNA-binding transcriptional repressor FrmR	1.1207	0.5014	0.7804	0.447399	0.69635
yaiO	b0358	-	8	0	-	outer membrane protein YaiO	1.0482	0.4258	0.8962	0.40622	0.85499
yaiX	b4579	-	2	0	Gene_NA	putative acyltransferase, N-terminal fragment	0.6516	0.2053	0.3167	0.315071	0.486034
insC1	b0360	-	58	0	L	IS2 element protein InsA	1.039	0.7192	0.9211	0.692204	0.886526
yaiP	b0363	-	12	0	M	putative glucosyltransferase	0.8811	0.9443	0.5037	1.07173	0.571672
yaiS	b0364	-	5	0	S	putative deacetylase YaiS	1.1133	0.6649	0.4473	0.597233	0.401778
tauA	b0365	+	10	0	P	taurine ABC transporter periplasmic binding protein	0.7982	0.561	0.5315	0.702831	0.665873
tauB	b0366	+	8	0	P	taurine ABC transporter ATP binding subunit	0.7644	0.5316	1.1843	0.695447	1.54932
tauC	b0367	+	8	0	P	taurine ABC transporter membrane subunit	1.0398	0.6356	0.7849	0.611271	0.754857
tauD	b0368	+	9	0	Q	taurine dioxygenase	1.2646	1.0664	1.0047	0.843271	0.79448
hemB	b0369	-	9	1	H	porphobilinogen synthase	0.7632	0.3246	0.5343	0.425314	0.700079
yaiT	b4580	+	13	0	Gene_NA	putative autotransporter YaiT	0.9561	0.6729	0.7173	0.703797	0.750235
insF1	b0372	-	9	1	H	IS3 element protein InsF	1.0179	0.7419	0.8149	0.728854	0.80057
yaiV	b0375	+	5	0	T	putative DNA-binding transcriptional regulator IprA	0.937	0.5085	0.4173	0.542689	0.445358
ampH	b0376	-	12	0	V	peptidoglycan DD-carboxypeptidase/peptidoglycan DD-endopeptidase	0.9259	0.8596	0.6788	0.928394	0.733125
sbmA	b0377	+	12	0	I	peptide antibiotic/peptide nucleic acid transporter	1.1872	0.9821	0.9482	0.827241	0.798686
yaiW	b0378	+	11	0	-	surface-exposed outer membrane lipoprotein	1.2342	0.5673	0.8459	0.45965	0.685383
yaiY	b0379	-	3	0	-	inner membrane protein	1.0643	1.4033	1.1424	1.31852	1.07338
yaiZ	b0380	+	2	0	-	DUF2754 domain-containing protein YaiZ	0.8989	0.7238	0.6399	0.805206	0.71187
ddlA	b0381	-	10	0	M	D-alanine&mdash;D-alanine ligase A	1.4599	0.3994	0.5632	0.27358	0.38578
iraP	b0382	+	2	0	-	anti-adaptor protein for &sigma;S stabilization	1.1612	0.525	0.6686	0.452118	0.575784
phoA	b0383	+	14	0	P	alkaline phosphatase	0.9978	0.5556	0.7164	0.556825	0.71798
psiF	b0384	+	3	0	-	PsiF family protein	0.8744	1.2592	0.7356	1.44007	0.841263
yaiC	b0385	+	11	0	T	diguanylate cyclase DgcC	1.4523	0.6495	0.9252	0.447222	0.637058
proC	b0386	-	8	0	E	pyrroline-5-carboxylate reductase	1.0712	1.0481	0.9479	0.978435	0.884895
yaiI	b0387	+	5	0	S	DUF188 domain-containing protein YaiI	0.5218	0.254	0.7896	0.486777	1.51322
aroL	b0388	+	6	0	E	shikimate kinase 2	0.9458	1.0013	0.6715	1.05868	0.709981
yaiA	b0389	+	2	0	-	protein YaiA	0.6567	0.4448	0.8509	0.677326	1.29572
aroM	b0390	+	7	0	-	protein AroM	1.0242	0.5537	0.7263	0.540617	0.709139
yaiE	b0391	+	3	0	S	nucleoside phosphorylase PpnP	1.024	0.7583	0.7436	0.740527	0.726172
ykiA	b0392	+	2	0	Gene_NA	DUF2773 domain-containing protein YkiA	0.6132	0.4499	0.3962	0.733692	0.646119
rdgC	b0393	-	8	0	L	nucleoid-associated protein RdgC	1.5482	1.0062	0.9239	0.649916	0.596758
mak	b0394	+	8	0	KG	fructokinase	0.8686	0.9693	0.4252	1.11593	0.489523
araJ	b0396	-	11	0	G	putative transport protein AraJ	0.9319	1.1251	1.3863	1.20732	1.48761
sbcC	b0397	-	32	0	L	ATP dependent, structure specific DNA nuclease - SbcC subunit	1.0101	0.7816	0.8938	0.773785	0.884863
sbcD	b0398	-	12	0	L	ATP dependent, structure specific DNA nuclease - SbcD subunit	0.8216	0.7025	0.7786	0.855039	0.947663
phoB	b0399	+	7	0	TK	Phosphorylated DNA-binding transcriptional dual regulator PhoB // "DNA-binding transcriptional dual regulator PhoB"	1.2089	2.0326	2.1885	1.68136	1.81032
phoR	b0400	+	13	0	T	sensory histidine kinase PhoR	0.9964	0.815	0.9283	0.817945	0.931654
brnQ	b0401	+	13	0	E	branched chain amino acid transporter BrnQ	0.829	0.5961	0.6705	0.719059	0.808806
proY	b0402	+	14	0	E	putative transporter ProY	0.8317	0.9153	0.9728	1.10052	1.16965
malZ	b0403	+	18	0	G	maltodextrin glucosidase	0.9032	0.7619	0.4495	0.843556	0.497675
acpH	b0404	-	6	0	S	EG11095-MONOMER	1.1989	1.2051	1.0391	1.00517	0.866711
queA	b0405	+	11	0	J	EG10812-MONOMER	1.2128	0.8267	0.6933	0.681646	0.571652
tgt	b0406	+	11	0	J	tRNA-guanine transglycosylase	0.8266	0.5414	0.6099	0.654972	0.737842
yajC	b0407	+	4	0	U	Sec translocon accessory complex subunit YajC	0.46	0.2891	0.2092	0.628478	0.454783
secD	b0408	+	19	1	U	Sec translocon accessory complex subunit SecD	0.3898	0.1639	0.3197	0.420472	0.820164
secF	b0409	+	9	1	U	Sec translocon accessory complex subunit SecF	0.6707	0.1401	0.2606	0.208886	0.388549
yajD	b0410	+	4	0	-	HNH nuclease family protein YajD	0.7012	0.5297	0.6555	0.755419	0.934826
tsx	b0411	-	9	0	M	nucleoside-specific channel-forming protein Tsx	0.7875	0.9635	0.8404	1.22349	1.06717
yajI	b0412	-	6	0	-	putative lipoprotein YajI	1.0916	0.4796	0.5571	0.439355	0.510352
nrdR	b0413	+	4	0	K	NrdR transcriptional repressor	0.3184	1.4748	3.907	4.63191	12.2707
ribD	b0414	+	11	1	H	fused diaminohydroxyphosphoribosylaminopyrimidine deaminase / 5-amino-6-(5-phosphoribosylamino)uracil reductase	0.3378	0.9973	1.8195	2.95234	5.38632
ribE	b0415	+	5	1	H	6,7-dimethyl-8-ribityllumazine synthase	0.2777	0.0579	0.5022	0.208498	1.80843
nusB	b0416	+	4	1	K	transcription antitermination protein NusB	0.3584	0.08	0.2311	0.223214	0.64481
thiL	b0417	+	10	1	H	thiamine monophosphate kinase	0.6649	0.5066	0.9665	0.761919	1.4536
pgpA	b0418	+	4	0	I	phosphatidylglycerophosphatase A	1.2971	1.2395	1.1677	0.955593	0.900239
yajO	b0419	-	9	0	C	1-deoxyxylulose-5-phosphate synthase YajO	1.1402	1.2669	1.0944	1.11112	0.959832
dxs	b0420	-	19	1	HI	1-deoxy-D-xylulose-5-phosphate synthase	0.3517	0.1523	0.1983	0.43304	0.563833
ispA	b0421	-	9	1	H	geranyl diphosphate/farnesyl diphosphate synthase	0.2807	0.1521	0.9393	0.54186	3.34628
xseB	b0422	-	3	0	L	exodeoxyribonuclease VII subunit XseB	1.3029	0.8806	2.2717	0.675877	1.74357
thiI	b0423	+	14	0	H	tRNA uridine 4-sulfurtransferase	1.1652	1.0585	1.055	0.908428	0.905424
yajL	b0424	-	6	0	R	protein/nucleic acid deglycase 3	0.8518	1.0777	1.0286	1.2652	1.20756
panE	b0425	-	9	0	H	2-dehydropantoate 2-reductase	0.9952	0.9401	0.9845	0.944634	0.989248
yajQ	b0426	+	5	0	S	nucleotide binding protein	1.2131	0.7881	1.1287	0.649658	0.930426
yajR	b0427	-	12	0	G	putative major facilitator superfamily transport protein YajR	1.0026	0.4877	0.5918	0.486435	0.590265
cyoE	b0428	-	9	0	O	HEMEOSYN-MONOMER	0.6088	0.671	0.6368	1.10217	1.04599
cyoD	b0429	-	4	0	C	cytochrome bo<sub>3</sub> ubiquinol oxidase subunit 4	1.0762	1.103	0.977	1.0249	0.907824
cyoC	b0430	-	6	0	C	cytochrome bo<sub>3</sub> ubiquinol oxidase subunit 3	0.8389	0.4478	0.7411	0.533794	0.883419
cyoB	b0431	-	20	0	C	cytochrome bo<sub>3</sub> ubiquinol oxidase subunit 1	0.7206	0.3609	0.355	0.500833	0.492645
cyoA	b0432	-	8	0	C	cytochrome bo<sub>3</sub> ubiquinol oxidase subunit 2	0.8212	0.9055	0.8366	1.10265	1.01875
ampG	b0433	-	15	0	G	muropeptide:H+ symporter	0.9664	0.5653	0.5619	0.584954	0.581436
yajG	b0434	-	6	0	M	putative lipoprotein YajG	0.6287	0.4883	0.7007	0.776682	1.11452
bolA	b0435	+	3	0	T	DNA-binding transcriptional dual regulator BolA	0.7263	0.3424	0.6158	0.471431	0.847859
tig	b0436	+	13	0	O	trigger factor	0.876	0.8322	0.9633	0.95	1.09966
clpP	b0437	+	6	0	OU	ATP-dependent Clp protease proteolytic subunit	0.2454	0.0932	0.2088	0.379788	0.850856
clpX	b0438	+	13	0	O	ATP-dependent Clp protease ATP-binding subunit ClpX	0.3765	0.2381	0.2654	0.632404	0.704914
lon	b0439	+	24	0	O	Lon protease	0.2642	0.6211	0.6498	2.35087	2.4595
hupB	b0440	+	3	0	L	DNA-binding protein HU-&beta;	0.7048	0.6213	0.7921	0.881527	1.12386
ppiD	b0441	+	18	0	O	periplasmic folding chaperone	1.0888	0.5149	0.8897	0.472906	0.817138
ybaV	b0442	+	4	0	L	helix-hairpin-helix 3 family protein	0.9859	0.3957	0.6792	0.401359	0.688914
fadM	b0443	+	3	0	R	thioesterase III	0.5977	0.3495	0.4293	0.584742	0.718253
queC	b0444	-	6	0	R	7-cyano-7-deazaguanine synthase	0.8437	0.5376	0.8845	0.637193	1.04836
ybaE	b0445	-	17	0	R	putative protein YbaE	1.0052	1.109	0.6812	1.10326	0.677676
cof	b0446	+	8	0	R	HMP-PP phosphatase	1.2252	0.8882	0.5617	0.724943	0.458456
ybaO	b0447	+	5	0	K	DNA-binding transcriptional activator DecR	0.8804	0.5706	0.3615	0.648114	0.410609
mdlA	b0448	+	17	0	V	ABC transporter family protein MdlA	0.9322	0.7078	0.4777	0.759279	0.512444
mdlB	b0449	+	18	0	V	ABC transporter family protein MdlB	1.1435	1.1539	0.8853	1.00909	0.774202
glnK	b0450	+	4	0	E	uridylyl-[GlnK] // "nitrogen regulator GlnK"	0.8422	0.4393	0.3575	0.52161	0.424483
amtB	b0451	+	12	0	P	ammonia/ammonium transporter	1.1775	0.9279	0.7082	0.788025	0.601444
tesB	b0452	-	9	0	I	acyl-CoA thioesterase II	0.9448	0.7873	0.7204	0.833298	0.762489
ybaY	b0453	+	6	0	S	PF09619 family lipoprotein YbaY	0.865	0.8128	0.7609	0.939653	0.879653
ybaZ	b0454	-	3	0	L	DNA base-flipping protein	1.3844	1.7315	1.0403	1.25072	0.751445
ybaA	b0456	+	3	0	S	DUF1428 domain-containing protein YbaA	0.6646	0.567	0.6526	0.853145	0.981944
ylaB	b0457	-	16	0	T	c-di-GMP phosphodiesterase PdeB	0.8364	0.4219	0.6833	0.504424	0.816954
ylaC	b0458	-	5	0	-	putative inner membrane protein	1.0563	0.6196	1.0946	0.586576	1.03626
maa	b0459	-	6	0	R	maltose O-acetyltransferase	1.2033	1.5427	1.3509	1.28206	1.12266
hha	b0460	-	2	0	-	haemolysin expression modulating protein	0.8011	0.8477	0.7945	1.05817	0.991761
tomB	b0461	-	4	0	-	protein that modulates Hha toxicity	0.8547	1.3128	1.1084	1.53598	1.29683
acrB	b0462	-	32	0	V	multidrug efflux pump RND permease AcrB	0.6014	0.4592	0.528	0.763552	0.877951
acrA	b0463	-	11	0	M	multidrug efflux pump membrane fusion lipoprotein AcrA	0.353	0.1345	0.1483	0.38102	0.420113
acrR	b0464	+	6	0	K	DNA-binding transcriptional repressor AcrR	0.8486	0.3278	0.6077	0.386283	0.716121
mscK	b0465	+	32	0	M	potassium dependent, small conductance mechanosensitive channel	1.161	0.7603	0.796	0.654866	0.685616
ybaM	b0466	-	1	0	-	DUF2496 domain-containing protein YbaM	1.548	0.8939	0.9695	0.577455	0.626292
priC	b0467	-	4	0	L	primosomal replication protein N''	0.8914	0.6478	0.6154	0.726722	0.690375
ybaN	b0468	+	4	0	S	DUF454 domain-containing inner membrane protein YbaN	0.8215	0.3837	1.0262	0.467072	1.24918
apt	b0469	+	6	0	F	adenine phosphoribosyltransferase	0.9954	1.0205	0.7834	1.02522	0.78702
dnaX	b0470	+	18	1	L	DNA polymerase III subunit &gamma; // "DNA polymerase III subunit &tau;"	0.1757	0.134	0.1525	0.762664	0.867957
ybaB	b0471	+	4	0	S	putative nucleoid-associated protein YbaB	1.1835	0.9398	0.6921	0.794085	0.584791
recR	b0472	+	6	0	L	DNA repair protein RecR	1.0741	0.6706	1.0399	0.624337	0.968159
htpG	b0473	+	19	0	O	chaperone protein HtpG	0.7606	0.7527	0.7371	0.989613	0.969103
adk	b0474	+	7	1	F	adenylate kinase	0.2856	0.0734	0.0889	0.257003	0.311275
hemH	b0475	+	10	1	H	PROTOHEME-FERROCHELAT-MONOMER	0.1907	0.7627	0.2965	3.99948	1.5548
aes	b0476	-	10	0	I	acetylesterase	0.917	1.0067	0.5781	1.09782	0.630425
gsk	b0477	+	13	0	G	inosine/guanosine kinase	1.0282	0.6869	0.6885	0.668061	0.669617
ybaL	b0478	-	17	0	P	putative transporter YbaL	0.982	0.59	0.6859	0.600815	0.698473
fsr	b0479	-	12	0	P	FSR-MONOMER	0.9952	0.8526	0.7088	0.856712	0.712219
ushA	b0480	+	16	0	F	5'-nucleotidase / UDP-sugar hydrolase	0.8439	0.6747	0.4704	0.799502	0.557412
ybaK	b0481	-	5	0	S	Cys-tRNAPro and Cys-tRNACys deacylase	0.9896	0.7967	0.5636	0.805073	0.569523
ybaP	b0482	-	8	0	S	TraB family protein YbaP	1.001	0.6244	0.8102	0.623776	0.809391
ybaQ	b0483	+	3	0	R	putative DNA-binding transcriptional regulator YbaQ	0.7964	1.2195	0.5052	1.53127	0.634355
copA	b0484	-	24	0	P	soluble Cu+ chaperone // "Cu+ exporting P-type ATPase"	1.1618	0.8776	0.7827	0.75538	0.673696
glsA	b0485	+	9	0	E	glutaminase 1	1.299	0.808	1.1059	0.622017	0.851347
ybaT	b0486	+	13	0	E	putative transporter YbaT	1.2216	1.5173	0.9682	1.24206	0.792567
cueR	b0487	+	4	0	K	DNA-binding transcriptional dual regulator CueR	0.92	0.3691	0.3895	0.401196	0.42337
ybbJ	b0488	-	5	0	OU	NfeD-like family protein	1.4494	1.0039	1.2351	0.692631	0.852146
qmcA	b0489	-	9	0	O	PHB domain-containing protein	1.1231	0.443	0.6393	0.394444	0.569228
fetA	b0490	+	7	0	R	putative iron ABC exporter ATP-binding subunit FetA	1.019	0.4703	0.6699	0.461531	0.657409
fetB	b0491	+	6	0	R	putative iron ABC exporter membrane subunit FetB	0.6312	0.2967	0.3721	0.470057	0.589512
ybbN	b0492	-	9	0	O	chaperedoxin	1.7249	1.3946	1.3111	0.808511	0.760102
ybbO	b0493	-	8	0	R	NADP+-dependent aldehyde reductase	1.2168	1.4052	1.3159	1.15483	1.08144
tesA	b0494	-	7	0	E	multifunctional acyl-CoA thioesterase I and protease I and lysophospholipase L1	1.3396	1.6138	0.7042	1.20469	0.525679
ybbA	b0495	+	7	0	Q	putative ABC transporter ATP-binding protein YbbA	1.0065	0.8136	0.9626	0.808346	0.956384
ybbP	b0496	+	23	0	Q	putative ABC transporter membrane subunit YbbP	1.0582	0.6111	0.7683	0.57749	0.726044
rhsD	b0497	+	33	0	M	protein RhsD	1.3083	1.1954	0.8919	0.913705	0.681724
ybbC	b0498	+	2	0	-	PF15631 family protein YbbC	11.7141	2.583	2.3228	0.220503	0.198291
rhsH	b0499	+	7	0	Gene_NA	putative RHS domain-containing protein YlbH	1.356	0.8951	1.7735	0.660103	1.30789
ybbD	b0501	+	4	0	-	putative uncharacterized protein YbbD	0.8509	1.4034	0.5828	1.64931	0.684922
ylbG	b0502	-	4	0	Gene_NA	putative DNA-binding transcriptional regulator YlbG	1.055	0.5494	0.9104	0.520758	0.862938
mnmH	b0503	-	11	0	R	EG11768-MONOMER	0.9828	0.6423	0.6632	0.653541	0.674807
allS	b0504	-	9	0	K	DNA-binding transcriptional activator AllS	1.1477	0.7091	0.7677	0.617844	0.668903
allA	b0505	+	5	0	F	ureidoglycolate lyase	1.0669	0.5805	0.5764	0.5441	0.540257
allR	b0506	+	7	0	K	DNA-binding transcriptional repressor AllR	1.1107	1.255	0.799	1.12992	0.719366
gcl	b0507	+	17	0	R	glyoxylate carboligase	0.8474	0.6091	0.6231	0.718787	0.735308
hyi	b0508	+	8	0	G	hydroxypyruvate isomerase	1.1167	0.7971	0.6872	0.7138	0.615385
glxR	b0509	+	9	0	I	tartronate semialdehyde reductase 2	1.158	1.1679	0.9516	1.00855	0.821762
ybbW	b0511	+	14	0	FH	putative allantoin transporter	0.8069	0.3421	0.7212	0.423968	0.893791
allB	b0512	+	14	0	F	allantoinase	0.8128	0.7693	0.6744	0.946481	0.829724
ybbY	b0513	+	13	0	F	putative purine transporter	0.6528	0.6935	0.6575	1.06235	1.0072
glxK	b0514	+	12	0	G	glycerate 2-kinase 2	1.2034	1.1785	1.047	0.979309	0.870035
allE	b0515	-	7	0	R	(S)-ureidoglycine aminohydrolase	1.1345	0.8218	0.7732	0.724372	0.681534
allC	b0516	-	11	0	E	allantoate amidohydrolase	1.1984	0.968	0.975	0.807744	0.813585
allD	b0517	-	10	0	C	ureidoglycolate dehydrogenase	1.1481	1.1825	1.1362	1.02996	0.989635
fdrA	b0518	+	15	0	C	putative acyl-CoA synthetase FdrA	1.0037	0.4947	0.8247	0.492876	0.82166
ylbE	b4572	+	13	0	Gene_NA	DUF1116 domain-containing protein YlbE	1.0718	1.0488	0.993	0.978541	0.926479
ylbF	b0520	+	8	0	-	DUF2877 domain-containing protein YlbF	1.1745	0.7805	0.5896	0.664538	0.502001
ybcF	b0521	+	9	0	E	putative carbamate kinase	0.931	0.5388	0.4501	0.578733	0.483459
purK	b0522	-	11	0	F	5-(carboxyamino)imidazole ribonucleotide synthase	0.7319	0.1732	0.3277	0.236644	0.447739
purE	b0523	-	5	0	F	N5-carboxyaminoimidazole ribonucleotide mutase	0.5505	0.1976	0.152	0.358946	0.276113
lpxH	b0524	-	7	1	S	EG12666-MONOMER	0.4429	0.1689	0.2724	0.38135	0.615037
ppiB	b0525	-	5	0	O	peptidyl-prolyl cis-trans isomerase B	0.3023	0.0899	0.2598	0.297387	0.859411
cysS	b0526	+	14	1	J	cysteine&mdash;tRNA ligase	0.2634	0.067	0.1244	0.254366	0.472285
ybcI	b0527	-	5	0	R	PF04307 family inner membrane protein YbcI	1.4303	0.6751	0.7167	0.471999	0.501084
ybcJ	b0528	-	2	0	S	putative RNA-binding protein YbcJ	0.943	0.6767	0.4879	0.717603	0.517391
folD	b0529	-	8	1	H	bifunctional 5,10-methylene-tetrahydrofolate dehydrogenase/ 5,10-methylene-tetrahydrofolate cyclohydrolase	0.6422	0.369	0.6483	0.574587	1.0095
sfmA	b0530	+	5	0	NU	putative fimbrial protein SfmA	1.0287	0.4857	0.8659	0.472149	0.841742
sfmC	b0531	+	7	0	NU	putative fimbrial chaperone SfmC	0.7472	0.2361	0.3745	0.31598	0.501204
sfmD	b0532	+	25	0	NU	putative fimbrial usher protein SfmD	1.1769	1.1351	0.9775	0.964483	0.830572
sfmH	b0533	+	10	0	NU	putative fimbrial adhesin protein SfmH	0.8454	0.5659	0.5368	0.669387	0.634966
sfmF	b0534	+	5	0	NU	putative fimbrial protein SfmF	0.7065	0.4908	0.4416	0.694692	0.625053
sfmZ	b0535	-	7	0	TK	putative LuxR family transcriptional regulator FimZ	0.7636	0.8455	0.7404	1.10726	0.969618
intD	b0537	-	11	0	L	DLP12 prophage; putative integrase	1.1881	1.0438	0.6845	0.878546	0.57613
xisD	b4633	-	2	0	Gene_NA	excisionase	0.8289	0.9228	0.7469	1.11328	0.901074
exoD	b0539	-	3	0	Gene_NA	DLP12 prophage; putative exonuclease ExoD	1.2854	2.1047	0.9294	1.63739	0.723043
peaD	b4508	+	3	0	Gene_NA	pseudogene	1.0226	0.4275	1.1147	0.418052	1.09006
insE1	b0542	-	3	0	Gene_NA	DLP12 prophage; protein RenD	1.102	1.0503	0.6333	0.953085	0.574682
emrE	b0543	+	3	0	P	multidrug/betaine/choline efflux transporter EmrE	0.7124	0.615	0.5496	0.863279	0.771477
ybcK	b0544	+	13	0	L	DLP12 prophage; putative recombinase	0.7031	0.3808	0.7244	0.541601	1.03029
ybcL	b0545	+	5	0	R	DLP12 prophage; periplasmic protein YbcL	1.2115	1.0407	1.0671	0.859018	0.880809
ybcM	b0546	+	6	0	K	DLP12 prophage; putative DNA-binding transcriptional regulator	0.9263	0.785	0.6157	0.847458	0.664687
ylcH	b4588	+	1	0	-	DLP12 prophage; uncharacterized protein YlcH	0.5823	0.2553	0.3596	0.438434	0.617551
ybcN	b0547	+	5	0	-	DLP12 prophage; DNA base-flipping protein	1.8485	0.8706	1.4408	0.470976	0.779443
ninE	b0548	+	2	0	-	DLP12 prophage; NinE family prophage protein	1.0565	1.2642	0.502	1.19659	0.475154
ybcO	b0549	+	2	0	-	DLP12 prophage; putative nuclease YbcO	0.7366	1.0501	0.9529	1.4256	1.29365
rusA	b0550	+	4	0	L	DLP12 prophage; crossover junction endodeoxyribonuclease RusA	0.9843	0.6842	0.7695	0.695113	0.781774
ylcG	b4509	+	2	0	-	DLP12 prophage; uncharacterized protein YlcG	1.3767	0.7579	0.6644	0.550519	0.482603
quuD	b0551	+	3	0	-	DLP12 prophage; putative antitermination protein	1.2913	0.6109	1.6049	0.473089	1.24286
nmpC	b0553	-	10	0	Gene_NA	DLP12 prophage; putative outer membrane porin NmpC	0.9822	0.6867	0.3363	0.699145	0.342395
essD	b0554	+	2	0	-	DLP12 prophage; putative phage lysis protein	0.9984	1.4694	0.9371	1.47175	0.938602
rrrD	b0555	+	5	0	R	DLP12 prophage; lysozyme	1.4774	1.0525	0.5777	0.7124	0.391025
rzpD	b0556	+	3	0	-	DLP12 prophage; putative prophage endopeptidase RzpD	1.107	1.0793	1.4876	0.974977	1.34381
borD	b0557	-	3	0	-	DLP12 prophage; prophage lipoprotein BorD	0.7906	0.2339	0.3013	0.295851	0.381103
ybcV	b0558	-	4	0	R	DLP12 prophage; DUF1398 domain-containing protein YbcV	0.7287	0.4463	0.6191	0.612461	0.849595
ybcW	b0559	+	1	0	-	DLP12 prophage; uncharacterized protein YbcW	0.9167	1.1463	1.4301	1.25046	1.56005
nohD	b0560	+	1	0	L	DLP12 prophage; putative DNA-packaging protein NohD	1.472	1.6511	1.1575	1.12167	0.786345
aaaD	b4634	+	3	0	Gene_NA	DLP12 prophage; protein AaaD	0.9292	1.0303	1.1484	1.1088	1.2359
ybcY	b0562	-	7	0	Gene_NA	DLP12 prophage; putative SAM-dependent methyltransferase YbcY	1.1693	1.4021	0.614	1.19909	0.5251
tfaX	b0563	+	2	0	Gene_NA	DLP12 prophage; protein TfaX	0.76	1.3266	0.4242	1.74553	0.558158
appY	b0564	+	6	0	K	DNA-binding transcriptional activator AppY	1.2872	0.6849	1.1374	0.532085	0.883623
ompT	b0565	-	7	0	M	outer membrane protease VII (outer membrane protein 3b)	1.3033	0.6408	0.9464	0.491675	0.726157
envY	b0566	-	8	0	K	DNA-binding transcriptional activator EnvY	0.9996	0.5201	0.7176	0.520308	0.717887
ybcH	b0567	-	9	0	-	DUF4434 domain-containing protein YbcH	1.0798	0.7358	0.7032	0.681422	0.651232
nfrA	b0568	-	30	0	U	bacteriophage N4 receptor, outer membrane protein	1.1307	1.1292	1.0071	0.998673	0.890687
nfrB	b0569	-	22	0	M	bacteriophage N4 receptor, inner membrane subunit	1.3118	1.0318	1.2069	0.786553	0.920034
cusS	b0570	-	14	0	T	CusS N-phospho-L-histidine // "sensory histidine kinase CusS"	1.2885	0.8124	0.9157	0.630501	0.710671
cusR	b0571	-	7	0	TK	Pasp DNA-binding transcriptional activator CusR // "DNA-binding transcriptional activator CusR"	0.813	0.6435	0.6686	0.791513	0.822386
cusC	b0572	+	13	0	MU	copper/silver export system outer membrane channel	0.9279	0.6641	1.075	0.715702	1.15853
cusF	b0573	+	3	0	S	copper/silver export system periplasmic binding protein	0.9948	0.8176	0.558	0.821874	0.560917
cusB	b0574	+	12	0	M	copper/silver export system membrane fusion protein	0.843	0.5263	0.5548	0.624318	0.658126
cusA	b0575	+	30	0	P	copper/silver export system RND permease	1.1038	0.8718	1.1663	0.789817	1.05662
pheP	b0576	+	13	0	E	PHEP-MONOMER	1.014	1.0204	1.2824	1.00631	1.26469
ybdG	b0577	-	13	0	M	miniconductance mechanosensitive channel YbdG	0.871	1.2929	1.09	1.48439	1.25144
nfsB	b0578	-	7	0	C	NAD(P)H nitroreductase NfsB	1.2098	0.6807	0.9215	0.562655	0.761696
ybdF	b0579	-	3	0	S	PF04237 family protein YbdF	0.9064	0.6341	0.6497	0.699581	0.716792
ybdJ	b0580	-	2	0	-	DUF1158 domain-containing protein YbdJ	0.9666	1.0274	1.289	1.0629	1.33354
ybdK	b0581	-	11	0	S	carboxylate-amine ligase	1.0561	0.5322	0.5503	0.50393	0.521068
hokE	b4415	+	1	0	-	protein HokE	0.838	0.7355	1.0143	0.877685	1.21038
entD	b0583	-	5	0	Q	phosphopantetheinyl transferase EntD	1.1337	0.8688	0.8275	0.76634	0.729911
fepA	b0584	-	22	0	P	ferric enterobactin outer membrane transporter	0.9501	0.9771	0.8757	1.02842	0.921692
fes	b0585	+	12	0	P	ferric enterobactin esterase	0.823	0.9809	0.5854	1.19186	0.7113
ybdZ	b4511	+	2	0	S	enterobactin biosynthesis protein YbdZ	0.9963	0.9113	0.5707	0.914684	0.572819
entF	b0586	+	39	0	Q	seryl-[EntF peptidyl-carrier protein] // "holo [EntF peptidyl-carrier protein]" // "apo-serine activating enzyme"	1.0602	0.6311	0.7231	0.595265	0.682041
fepE	b0587	+	11	0	M	polysaccharide co-polymerase family protein FepE	0.99	0.7575	0.753	0.765152	0.760606
fepC	b0588	-	8	0	PH	ferric enterobactin ABC transporter ATP binding subunit	0.7736	0.7157	1.0346	0.925155	1.33738
fepG	b0589	-	10	0	P	ferric enterobactin ABC transporter membrane subunit FepG	0.9649	0.5174	0.6877	0.536221	0.712716
fepD	b0590	-	10	0	P	ferric enterobactin ABC transporter membrane subunit FebD	1.012	1.3035	0.6647	1.28804	0.656818
entS	b0591	+	13	0	-	YBDA-MONOMER	0.9551	0.9169	1.5788	0.960004	1.65302
fepB	b0592	-	10	0	P	ferric enterobactin ABC transporter periplasmic binding protein	1.2551	1.4411	1.6277	1.1482	1.29687
entC	b0593	+	12	0	HQ	isochorismate synthase EntC	1.3767	1.0574	1.3985	0.768069	1.01583
entE	b0594	+	15	0	Q	2,3-dihydroxybenzoate-AMP ligase	0.9725	0.9728	0.7134	1.00031	0.733573
entB	b0595	+	9	0	Q	holo EntB // "enterobactin synthase component B"	0.9029	1.0354	1.1031	1.14675	1.22173
entA	b0596	+	8	0	IQR	2,3-dihydro-2,3-dihydroxybenzoate dehydrogenase	1.1776	1.4389	1.3436	1.22189	1.14096
entH	b0597	+	4	0	Q	proofreading thioesterase in enterobactin biosynthesis	0.801	0.6402	0.653	0.799251	0.815231
cstA	b0598	+	21	0	T	carbon starvation protein A	1.206	0.7875	0.9646	0.652985	0.799834
ybdD	b4512	+	2	0	S	PF04328 family protein YbdD	1.1896	2.1024	1.333	1.76732	1.12054
ybdH	b0599	-	11	0	C	hydroxycarboxylate dehydrogenase A	1.0951	0.7581	1.1049	0.692266	1.00895
ybdL	b0600	+	12	0	E	methionine-oxo-acid transaminase, PLP-dependent	1.0586	0.7109	0.4668	0.671547	0.44096
ybdM	b0601	-	7	0	K	ParB-like nuclease domain-containing protein YbdM	1.2186	0.9075	1.2643	0.744707	1.0375
ybdN	b0602	-	12	0	R	putative PAPS reductase/DUF3440 domain-containing protein YbdN	1.0376	1.1879	0.8079	1.14485	0.778624
ybdO	b0603	-	8	0	K	putative LysR family DNA-binding transcriptional regulator YbdO	0.8633	0.9457	0.7303	1.09545	0.84594
dsbG	b0604	-	8	0	O	protein sulfenic acid reductase and chaperone DsbG	1.0025	1.1645	0.9803	1.1616	0.977855
ahpC	b0605	+	6	0	O	alkyl hydroperoxide reductase, AhpC component	0.874	0.7632	0.7205	0.873227	0.824371
ahpF	b0606	+	16	0	O	alkyl hydroperoxide reductase, AhpF component	1.2745	1.2227	0.944	0.959357	0.740683
uspG	b0607	-	5	0	T	universal stress protein G	0.5647	0.416	0.3198	0.736674	0.566318
ybdR	b0608	+	12	0	ER	putative Zn2+-dependent alcohol dehydrogenase YbdR	0.9888	0.471	0.9583	0.476335	0.969155
rnk	b0610	-	4	0	K	nucleoside diphosphate kinase regulator	1.1836	1.1297	0.935	0.954461	0.789963
rna	b0611	-	8	0	J	RNase I	1.1044	0.6692	0.507	0.60594	0.459073
citT	b0612	-	15	0	P	B0612-MONOMER	0.7963	0.9136	0.7413	1.14731	0.930931
citG	b0613	-	9	0	H	G6339-MONOMER	1.0957	0.9404	0.7399	0.858264	0.675276
citX	b0614	-	6	0	HI	G6340-MONOMER	0.7071	0.5725	0.9136	0.809645	1.29204
citF	b0615	-	15	0	C	citrate lyase &alpha; subunit	0.8641	0.603	0.6714	0.697836	0.776993
citE	b0616	-	9	0	G	citrate lyase &beta; subunit	0.7889	0.6541	0.44	0.829129	0.557739
citD	b0617	-	3	0	C	citrate lyase acyl carrier protein	1.5241	1.0532	1.0158	0.691031	0.666492
citC	b0618	-	11	0	C	CITC-MONOMER	0.7004	0.9747	0.4586	1.39163	0.654769
citA	b0619	+	16	0	T	sensory histidine kinase DpiB - phosphorylated // "sensory histidine kinase DpiB"	0.924	0.6922	0.6392	0.749134	0.691775
citB	b0620	+	7	0	KT	Pasp DNA-binding transcriptional dual regulator DpiA // "DNA-binding transcriptional dual regulator DpiA"	0.8778	0.7007	0.6766	0.798246	0.770791
dcuC	b0621	-	14	0	C	anaerobic C4-dicarboxylate transporter DcuC	0.9505	0.7879	0.5129	0.828932	0.539611
pagP	b0622	+	6	0	-	Lipid IV<sub>A</sub> palmitoyltransferase	1.6637	0.5974	0.944	0.359079	0.56741
cspE	b0623	+	2	0	K	transcription antiterminator and regulator of RNA stability	0.5907	0.5261	0.5719	0.890638	0.968173
flc	b0624	-	3	0	D	F- channel	1.2833	0.9685	0.7335	0.754695	0.571573
ybeM	b4581	+	8	0	Gene_NA	deamidated glutathione amidase, N-terminal fragment	0.7382	0.4723	0.4281	0.6398	0.579924
tatE	b0627	+	2	0	-	twin arginine protein translocation system - TatE protein	1.8841	2.8838	1.5413	1.5306	0.818056
lipA	b0628	-	10	0	H	lipoyl synthase	0.5897	0.2873	0.4314	0.487197	0.731558
ybeF	b0629	-	10	0	K	putative LysR-type DNA-binding transcriptional regulator YbeF	1.0698	0.953	1.1542	0.890821	1.07889
lipB	b0630	-	7	0	H	lipoyl(octanoyl) transferase	1.2951	0.8643	0.6786	0.667362	0.523975
ybeD	b0631	-	2	0	S	DUF493 domain-containing protein YbeD	1.0923	0.9283	1.2162	0.849858	1.11343
dacA	b0632	-	12	0	M	D-alanyl-D-alanine carboxypeptidase DacA	0.4184	0.1356	0.1947	0.324092	0.465344
rlpA	b0633	-	10	0	M	rare lipoprotein RlpA	1.1041	0.8183	0.8166	0.741147	0.739607
mrdB	b0634	-	10	1	D	SEDS family protein MrdB	0.4035	0.2636	0.4512	0.653284	1.11822
mrdA	b0635	-	19	1	M	peptidoglycan DD-transpeptidase MrdA	0.3256	0.2359	0.2768	0.724509	0.850123
rlmH	b0636	-	5	0	S	23S rRNA m3&Psi;1915 methyltransferase	0.4006	0.355	0.5492	0.886171	1.37094
rsfS	b0637	-	3	0	S	ribosomal silencing factor RsfS	0.5951	0.3339	0.339	0.561082	0.569652
cobC	b0638	-	6	0	G	putative adenosylcobalamin phosphatase/&alpha;-ribazole phosphatase	1.0932	0.9193	1.0862	0.840926	0.993597
nadD	b0639	-	7	1	H	NICONUCADENYLYLTRAN-MONOMER	0.7008	0.6058	0.5708	0.864441	0.814498
holA	b0640	-	11	1	L	DNA polymerase III subunit &delta;	0.3033	0.1861	0.1753	0.613584	0.577976
lptE	b0641	-	6	1	M	lipopolysaccharide assembly protein LptE	0.2906	0.2153	0.202	0.740881	0.695114
leuS	b0642	-	26	1	J	leucine&mdash;tRNA ligase	0.3097	0.1477	0.1721	0.476913	0.555699
ybeL	b0643	+	5	0	-	DUF1451 domain-containing protein YbeL	1.0084	0.3953	0.8018	0.392007	0.795121
ybeQ	b0644	-	8	0	R	Sel1 repeat-containing protein YbeQ	0.8926	0.4572	0.5619	0.512212	0.629509
ybeR	b0645	+	7	0	-	DUF1266 domain-containing protein YbeR	0.585	0.4764	0.6923	0.814359	1.18342
djlB	b0646	+	13	0	-	putative chaperone	0.952	0.692	0.626	0.726891	0.657563
ybeT	b0647	-	5	0	R	Sel1 repeat-containing protein YbeT	1.427	1.2772	1.0833	0.895025	0.759145
ybeU	b0648	+	7	0	-	DUF1266 domain-containing protein YbeU	0.8125	0.996	0.8034	1.22585	0.9888
djlC	b0649	+	14	0	-	co-chaperone DjlC	1.0557	0.9768	0.8233	0.925263	0.779862
hscC	b0650	-	16	0	O	chaperone protein HscC	0.8909	0.5588	0.8054	0.627231	0.90403
rihA	b0651	-	9	0	F	pyrimidine-specific ribonucleoside hydrolase RihA	1.4164	0.8785	1.2442	0.620234	0.878424
gltL	b0652	-	7	0	E	glutamate/aspartate ABC transporter ATP binding subunit	1.1721	0.5791	0.6694	0.49407	0.571112
gltK	b0653	-	7	0	E	glutamate/aspartate ABC transporter membrane subunit GltK	1.3455	0.5468	0.5157	0.406392	0.383278
gltJ	b0654	-	8	0	E	glutamate/aspartate ABC transporter membrane subunit GltJ	1.335	1.0381	0.7392	0.777603	0.553708
gltI	b0655	-	9	0	ET	glutamate/aspartate ABC transporter periplasmic binding protein	1.2683	1.2053	0.7608	0.950327	0.599858
lnt	b0657	-	15	1	M	apolipoprotein N-acyltransferase	0.3611	0.3405	0.3431	0.942952	0.950152
ybeX	b0658	-	9	0	P	CorC-HlyC family protein YbeX	0.3616	0.3043	0.2813	0.841538	0.777931
ybeY	b0659	-	5	0	R	endoribonuclease YbeY	0.5792	0.6593	1.0435	1.13829	1.80162
ybeZ	b0660	-	10	0	T	PhoH-like protein	0.5297	0.6153	0.8217	1.1616	1.55126
miaB	b0661	-	14	0	J	isopentenyl-adenosine A37 tRNA methylthiolase	1.1624	0.5837	0.7574	0.502151	0.651583
ubiF	b0662	+	10	0	HC	OCTAPRENYL-METHYL-METHOXY-BENZOQ-OH-MON	0.7007	0.7367	0.8299	1.05138	1.18439
asnB	b0674	-	17	0	E	asparagine synthetase B	1.1073	0.9106	1.2639	0.822361	1.14143
umpH	b0675	-	8	0	G	UMP phosphatase	0.771	0.8528	0.5826	1.1061	0.755642
nagC	b0676	-	12	0	KG	DNA-binding transcriptional dual regulator NagC	1.0041	1.144	1.1833	1.13933	1.17847
nagA	b0677	-	12	0	G	N-acetylglucosamine-6-phosphate deacetylase	0.9192	1.0824	0.8389	1.17755	0.912641
nagB	b0678	-	8	0	G	glucosamine-6-phosphate deaminase	1.2039	0.7365	1.0853	0.611762	0.901487
nagE	b0679	+	20	0	G	N-acetylglucosamine-specific PTS enzyme IIABC component	0.9873	0.7693	0.8272	0.779196	0.837841
glnS	b0680	+	16	1	J	glutamine&mdash;tRNA ligase	0.2302	0.1397	0.1224	0.606864	0.531712
chiP	b0681	+	14	0	-	chitobiose outer membrane channel	0.9627	0.8091	0.6425	0.840449	0.667394
chiQ	b0682	+	3	0	-	lipoprotein ChiQ	1.1139	1.1429	0.7906	1.02603	0.709759
fur	b0683	-	4	0	P	DNA-binding transcriptional dual regulator Fur	0.6925	0.4773	0.5523	0.689242	0.797545
fldA	b0684	-	5	1	C	oxidized flavodoxin 1 // "flavodoxin 1"	0.3602	0.17	0.272	0.47196	0.755136
ybfE	b0685	-	3	0	-	LexA-regulated protein	0.9094	1.7589	1.4319	1.93413	1.57455
ybfF	b0686	-	8	0	R	esterase	1.4815	0.8154	0.6837	0.550388	0.461492
seqA	b0687	+	5	0	L	negative modulator of initiation of replication	0.32	0.503	1.6603	1.57187	5.18844
pgm	b0688	+	16	0	G	PHOSPHOGLUCMUT-MONOMER	0.6032	0.3162	0.3295	0.524204	0.546253
ybfP	b0689	+	5	0	-	lipoprotein YbfP	1.1399	0.6611	1.0823	0.579963	0.949469
ybfG	b0691	-	6	0	Gene_NA	PF10964 domain-containing protein YbfG	0.8201	0.6199	0.5955	0.755883	0.726131
ybfI	b4636	-	2	0	Gene_NA	pseudogene	0.6802	0.3264	0.3873	0.479859	0.569391
potE	b0692	-	13	0	E	putrescine:H+ symporter / putrescine:ornithine antiporter PotE	0.7615	0.5348	0.4011	0.702298	0.526724
speF	b0693	-	22	0	E	ornithine decarboxylase, degradative	1.1362	0.7443	1.0976	0.655078	0.966027
ybfK	b4590	+	3	0	-	uncharacterized protein YbfK	0.9106	0.5109	0.4699	0.561059	0.516033
kdpE	b0694	-	6	0	TK	KdpE-Phosphorylated // "DNA-binding transcriptional activator KdpE"	0.7817	0.5503	0.9485	0.703979	1.21338
kdpD	b0695	-	27	0	T	sensory histidine kinase KdpD	0.8465	0.555	0.6703	0.655641	0.791849
kdpC	b0696	-	6	0	P	K+ transporting P-type ATPase subunit KdpC	1.255	0.7592	0.7954	0.60494	0.633785
kdpB	b0697	-	20	0	P	K+ transporting P-type ATPase subunit KdpB	1.1295	0.5308	0.7836	0.469942	0.693758
kdpA	b0698	-	17	0	P	K+ transporting P-type ATPase subunit KdpA	1.0379	1.1204	0.9356	1.07949	0.901436
ybfA	b0699	+	2	0	-	DUF2517 domain-containing protein YbfA	1.112	0.912	0.757	0.820144	0.680755
rhsC	b0700	+	26	0	M	rhs element protein RhsC	0.9397	0.6734	0.7228	0.716612	0.769182
ybfB	b0702	+	2	0	-	uncharacterized protein YbfB	0.8848	1.5066	0.8576	1.70276	0.969259
rhsO	b0703	+	10	0	Gene_NA	RHS repeats-containing protein YbfO	0.9123	0.6006	0.9978	0.658336	1.09372
ybfC	b0704	+	3	0	-	uncharacterized protein YbfC	0.8181	0.7167	0.6104	0.876054	0.746119
ybfQ	b4514	+	2	0	Gene_NA	inactive transposase YbfQ	0.8401	1.7106	1.782	2.03619	2.12118
ybfL	b0705	+	4	0	Gene_NA	putative transposase YbfL	0.9901	1.7344	1.1363	1.75174	1.14766
ybfD	b0706	+	5	0	L	H repeat-associated putative transposase YbfD	0.967	0.4965	0.9392	0.513444	0.971251
ybgA	b0707	+	5	0	S	DUF1722 domain-containing protein YbgA	0.7943	0.7805	0.6143	0.982626	0.773385
phr	b0708	+	13	0	L	deoxyribodipyrimidine photolyase (photoreactivation)	0.9107	1.2326	0.7439	1.35346	0.816844
dtpD	b0709	-	14	0	E	dipeptide:H+ symporter DtpD	0.927	0.6739	0.568	0.726969	0.612729
ybgI	b0710	+	8	0	S	radiation resistance protein YbgI	1.1021	1.1711	1.1824	1.06261	1.07286
ybgJ	b0711	+	7	0	E	5-oxoprolinase component B	0.7376	0.5784	0.5054	0.784165	0.685195
ybgK	b0712	+	9	0	E	5-oxoprolinase component C	0.8049	0.8053	0.9889	1.0005	1.2286
ybgL	b0713	+	7	0	R	5-oxoprolinase component A	1.0586	0.7156	0.8038	0.675987	0.759305
nei	b0714	+	8	0	L	endonuclease VIII	1.0067	0.4857	0.711	0.482467	0.706268
abrB	b0715	-	11	0	R	putative regulator	1.3742	0.867	0.8384	0.630913	0.6101
ybgO	b0716	-	11	0	-	putative fimbrial protein YbgO	0.8122	0.5582	0.7309	0.687269	0.899902
ybgP	b0717	-	8	0	NU	putative fimbrial chaperone YbgP	0.6822	0.2891	0.4199	0.423776	0.615509
ybgQ	b0718	-	25	0	NU	putative fimbrial usher protein YbgQ	1.2735	0.9244	0.8664	0.725874	0.68033
ybgD	b0719	-	6	0	NU	putative fimbrial protein YbgD	1.166	0.9047	0.8945	0.775901	0.767153
gltA	b0720	-	13	0	C	citrate synthase	0.5559	0.2618	0.3771	0.470948	0.678359
sdhC	b0721	+	4	0	C	succinate:quinone oxidoreductase, membrane protein SdhC	0.5018	0.7663	0.833	1.5271	1.66002
sdhD	b0722	+	3	0	C	succinate:quinone oxidoreductase, membrane protein SdhD	0.7333	0.4174	0.5116	0.569208	0.697668
sdhA	b0723	+	18	0	C	succinate:quinone oxidoreductase, FAD binding protein	0.5833	0.253	0.4773	0.433739	0.818275
sdhB	b0724	+	7	0	C	succinate:quinone oxidoreductase, iron-sulfur cluster binding protein	0.4931	0.4237	0.9522	0.859258	1.93105
sucA	b0726	+	28	0	C	subunit of E1(0) component of 2-oxoglutarate dehydrogenase	0.4144	0.2302	0.444	0.555502	1.07143
sucB	b0727	#REF!	12	0	C	SucB-dihydrolipoate // "SucB-S-succinyldihydrolipoate" // "SucB-lipoate" // "dihydrolipoyltranssuccinylase"	0.3299	0.2451	0.4722	0.742952	1.43134
sucC	b0728	+	11	0	C	succinyl-CoA synthetase subunit &beta;	0.8101	0.592	0.48	0.730774	0.592519
sucD	b0729	+	9	0	C	succinyl-CoA synthetase subunit &alpha;	1.3303	0.9668	1.1424	0.726753	0.858754
mngR	b0730	-	7	0	K	DNA-binding transcriptional repressor MngR	0.9307	1.3641	0.5128	1.46567	0.550983
mngA	b0731	+	19	0	G	HRSA-MONOMER	0.9297	0.7384	0.8788	0.794235	0.945251
mngB	b0732	+	27	0	G	&alpha;-mannosidase	1.0852	0.7982	0.8505	0.735533	0.783727
cydA	b0733	+	16	0	C	cytochrome bd-I ubiquinol oxidase subunit I	0.4053	0.1906	0.263	0.470269	0.648902
cydB	b0734	+	9	0	C	cytochrome bd-I ubiquinol oxidase subunit II	0.4504	0.1555	0.3826	0.345249	0.849467
cydX	b4515	+	1	0	S	cytochrome bd-I ubiquinol oxidase subunit CydX	0.8882	0.9256	1.0057	1.04211	1.13229
ybgE	b0735	+	3	0	S	PF09600 family protein YbgE	0.9329	0.5778	1.3448	0.619359	1.44153
ybgC	b0736	+	4	0	R	esterase/thioesterase	0.687	0.2309	0.3481	0.336099	0.506696
tolQ	b0737	+	7	0	U	Tol-Pal system protein TolQ	0.6624	0.4171	0.2088	0.62968	0.315217
tolR	b0738	+	4	0	U	Tol-Pal system protein TolR	0.5199	0.2777	0.4027	0.534141	0.774572
tolA	b0739	+	13	0	M	Tol-Pal system protein TolA	0.5978	0.6552	0.818	1.09602	1.36835
tolB	b0740	+	13	0	U	Tol-Pal system periplasmic protein TolB	0.5844	0.6321	0.3766	1.08162	0.644422
pal	b0741	+	5	0	M	peptidoglycan-associated outer membrane lipoprotein Pal	0.5752	0.4881	0.4074	0.848574	0.708275
ybgF	b0742	+	8	0	S	cell division coordinator CpoB	1.2121	0.751	0.9333	0.619586	0.769986
nadA	b0750	+	10	0	H	quinolinate synthase	0.9829	0.5113	0.8549	0.520195	0.869773
pnuC	b0751	+	6	0	H	PNUC-MONOMER	0.8636	0.9054	0.7968	1.0484	0.922649
zitB	b0752	-	9	0	P	Zn2+/Cd2+/Ni2+/Cu2+ exporter	0.7893	0.5169	0.5177	0.654884	0.655898
ybgS	b0753	-	4	0	-	PF13985 family protein YbgS	0.4746	0.5024	0.4789	1.05858	1.00906
aroG	b0754	+	11	0	E	3-deoxy-7-phosphoheptulonate synthase, Phe-sensitive	0.9037	0.4451	0.6298	0.492531	0.696913
gpmA	b0755	-	6	0	G	2,3-bisphosphoglycerate-dependent phosphoglycerate mutase	0.8918	0.6682	0.5587	0.749271	0.626486
galM	b0756	-	11	0	G	galactose-1-epimerase	0.8748	0.8089	0.5356	0.924668	0.612254
galK	b0757	-	12	0	G	GALACTOKIN-MONOMER	0.7634	0.6964	0.5118	0.912235	0.670422
galT	b0758	-	11	0	C	galactose-1-phosphate uridylyltransferase	0.6184	0.4089	0.6079	0.661223	0.983021
galE	b0759	-	10	0	M	UDP-glucose 4-epimerase	0.9324	0.6145	0.6543	0.659052	0.701737
modF	b0760	-	15	0	P	ABC family protein ModF	1.2082	1.405	1.1222	1.16289	0.92882
modE	b0761	-	8	0	R	DNA-binding transcriptional dual regulator ModE	1.0678	0.7664	0.7751	0.717737	0.725885
acrZ	b0762	+	1	0	-	multidrug efflux pump accessory protein AcrZ	0.7328	0.5195	0.6139	0.708925	0.837746
modA	b0763	+	8	0	P	molybdate ABC transporter periplasmic binding protein	0.7542	0.6693	0.5609	0.88743	0.743702
modB	b0764	+	7	0	P	molybdate ABC transporter membrane subunit	1.1316	0.2924	1.2973	0.258395	1.14643
modC	b0765	+	11	0	P	molybdate ABC transporter ATP binding subunit	0.9284	0.6207	0.7432	0.66857	0.800517
ybhA	b0766	-	7	0	R	pyridoxal phosphate/fructose-1,6-bisphosphate phosphatase	1.1254	0.5945	0.8144	0.528257	0.723654
pgl	b0767	+	10	0	G	6PGLUCONOLACT-MONOMER	1.26	1.052	0.7134	0.834921	0.56619
ybhD	b0768	-	9	0	K	putative DNA-binding transcriptional regulator YbhD	1.0469	0.9675	0.8697	0.924157	0.830738
ybhH	b0769	+	11	0	S	putative isomerase YbhH	1.0522	1.0339	0.6899	0.982608	0.655674
ybhI	b0770	+	14	0	P	putative tricarboxylate transporter	0.9006	0.5749	0.788	0.638352	0.874972
ybhJ	b0771	+	21	0	C	putative hydratase YbhJ	1.0255	1.3998	0.9846	1.36499	0.960117
ybhC	b0772	-	13	0	G	outer membrane lipoprotein YhbC	0.9595	1.0237	1.3632	1.06691	1.42074
ybhB	b0773	-	5	0	R	putative kinase inhibitor	0.9595	0.5047	0.8179	0.526003	0.852423
bioA	b0774	-	13	0	H	adenosylmethionine-8-amino-7-oxononanoate aminotransferase	0.9989	0.8486	1.0257	0.849534	1.02683
bioB	b0775	+	11	0	H	biotin synthase	1.1318	1.3598	1.4756	1.20145	1.30376
bioF	b0776	+	11	0	H	8-amino-7-oxononanoate synthase	0.8894	0.4206	0.6207	0.472903	0.697886
bioC	b0777	+	8	0	H	malonyl-acyl carrier protein methyltransferase	1.071	0.8411	0.802	0.785341	0.748833
bioD	b0778	+	7	0	H	dethiobiotin synthetase	1.159	0.6174	0.6372	0.532701	0.549784
uvrB	b0779	+	20	0	L	excision nuclease subunit B	1.0096	0.7296	0.6323	0.722662	0.626288
ybhK	b0780	-	8	0	S	putative transferase YbhK	1.1127	0.9786	0.8273	0.879482	0.743507
moaA	b0781	+	10	0	H	GTP 3',8'-cyclase	0.9977	0.537	0.6702	0.538238	0.671745
moaB	b0782	+	5	0	H	protein MoaB	1.3725	1.5767	0.5883	1.14878	0.428634
moaC	b0783	+	5	0	H	cyclic pyranopterin monophosphate synthase	0.9127	0.6011	1.1542	0.658595	1.2646
moaD	b0784	+	2	0	H	MoaD-S // "molybdopterin synthase sulfur carrier subunit"	1.6271	1.4324	0.8238	0.880339	0.5063
moaE	b0785	+	5	0	H	molybdopterin synthase catalytic subunit	0.6097	0.4481	0.5872	0.734952	0.963097
ybhL	b0786	+	5	0	R	Bax1-I family protein YbhL	1.1378	2.073	0.927	1.82194	0.81473
ybhM	b0787	+	7	0	R	Bax1-I family protein YbhM	0.9305	0.9422	0.9711	1.01257	1.04363
ybhN	b0788	-	10	0	S	PF03706 family inner membrane protein YbhN	1.2634	0.9495	1.2752	0.751543	1.00934
clsB	b0789	-	11	0	I	cardiolipin synthase B	1.2448	1.227	1.3268	0.985701	1.06587
ybhP	b0790	-	8	0	R	endonuclease/exonuclease/phosphatase domain-containing protein YbhP	0.8096	0.3753	0.4556	0.463562	0.562747
ybhQ	b0791	+	2	0	-	putative inner membrane protein	0.9549	0.9734	1.2643	1.01937	1.32401
ybhR	b0792	-	10	0	V	putative ABC exporter membrane subunit YbhR	1.4127	1.4488	0.9827	1.02555	0.695618
ybhS	b0793	-	11	0	V	putative ABC exporter membrane subunit YbhS	1.0144	0.8984	0.7221	0.885647	0.711849
ybhF	b0794	-	18	0	V	putative ABC exporter ATP binding subunit	1.0435	1.2255	1.072	1.17441	1.02731
ybhG	b0795	-	10	0	V	HlyD_D23 family protein YbhG	0.9826	0.6289	0.6135	0.640037	0.624364
ybiH	b0796	-	7	0	-	DNA-binding transcriptional dual regulator CecR	0.7068	0.931	0.5525	1.3172	0.781692
rhlE	b0797	+	14	0	LKJ	ATP-dependent RNA helicase RhlE	1.0641	1.1514	0.9674	1.08204	0.909125
ybiA	b0798	-	5	0	S	N-glycosidase YbiA	0.6595	0.2746	0.696	0.416376	1.05534
dinG	b0799	+	22	0	KL	ATP-dependent DNA helicase DinG	0.7183	0.5515	0.7895	0.767785	1.09912
ybiB	b0800	+	10	0	E	nonspecific DNA-binding protein YbiB	1.2533	0.8178	0.8588	0.652517	0.685231
ybiC	b0801	+	10	0	C	hydroxycarboxylate dehydrogenase B	0.9453	0.8435	0.8505	0.892309	0.899714
ybiJ	b0802	-	3	0	-	DUF1471 domain-containing protein YbiJ	0.9996	0.8722	0.9211	0.872549	0.921469
ybiI	b0803	-	3	0	T	zinc finger domain-containing protein YbiI	1.6202	1.7048	1.7833	1.05222	1.10067
ybiX	b0804	-	7	0	S	PKHD-type hydroxylase YbiX	1.1188	0.3438	0.4766	0.307294	0.425992
fiu	b0805	-	23	0	P	putative iron siderophore outer membrane transporter	1.0473	1.0293	0.7988	0.982813	0.762723
mcbA	b0806	-	3	0	-	DUF1471 domain-containing protein McbA	1.0538	0.5073	0.6302	0.481401	0.598026
rlmF	b0807	+	9	0	R	23S rRNA m6A1618 methyltransferase	1.1854	0.8052	0.6636	0.679264	0.559811
ybiO	b0808	-	21	0	M	moderate conductance mechanosensitive channel	0.9471	0.934	0.6025	0.986168	0.636152
glnQ	b0809	-	7	0	E	L-glutamine ABC transporter ATP binding subunit	1.1093	0.5659	0.8117	0.510142	0.731723
glnP	b0810	-	7	0	E	L-glutamine ABC transporter membrane subunit	0.8954	0.6389	1.1497	0.713536	1.28401
glnH	b0811	-	7	0	ET	L-glutamine ABC transporter periplasmic binding protein	0.9571	1.501	0.5407	1.56828	0.564936
dps	b0812	-	5	0	P	DNA protection during starvation protein	0.7681	0.9149	0.4121	1.19112	0.536519
rhtA	b0813	-	9	0	R	L-threonine/L-homoserine exporter	1.171	0.6912	0.8722	0.590265	0.744833
ompX	b0814	+	5	0	M	outer membrane protein X	1.1575	0.4492	0.5767	0.388078	0.498229
opgE	b0815	-	16	0	R	G6418-MONOMER	1.0285	0.5345	0.942	0.519689	0.915897
mntS	b4705	-	1	0	-	small protein MntS	1.0872	1.3107	1.2004	1.20557	1.10412
mntR	b0817	+	4	0	K	DNA-binding transcriptional dual regulator MntR	1.3946	1.4631	1.5696	1.04912	1.12548
ybiR	b0818	+	10	0	P	putative transporter YbiR	0.9872	0.6956	0.8476	0.704619	0.85859
ldtB	b0819	-	9	0	S	L,D-transpeptidase LdtB	0.8212	0.4195	0.7146	0.510838	0.87019
ybiT	b0820	+	16	0	R	ABC transporter ATP-binding protein YbiT	0.9506	1.0018	0.5954	1.05386	0.626341
ybiU	b0821	-	13	0	-	DUF1479 domain-containing protein YbiU	0.9365	1.4348	0.9528	1.53209	1.01741
ybiV	b0822	-	8	0	R	sugar phosphatase	0.9419	0.7397	0.8423	0.785328	0.894256
ybiW	b0823	-	24	0	C	putative pyruvate formate lyase	0.9049	0.7581	0.4309	0.837772	0.476185
ybiY	b0824	-	9	0	O	putative pyruvate formate-lyase activating enzyme YbiY	0.8514	0.7344	0.9384	0.862579	1.10218
fsaA	b0825	+	7	0	G	fructose-6-phosphate aldolase 1	0.6364	0.2046	0.3374	0.321496	0.53017
moeB	b0826	-	8	0	H	molybdopterin-synthase adenylyltransferase	0.7226	0.5368	0.6466	0.742873	0.894824
moeA	b0827	-	13	0	H	molybdopterin molybdotransferase	1.0528	1.0367	0.8695	0.984707	0.825893
iaaA	b0828	+	10	0	E	&beta; cleavage product of IaaA // "&alpha; cleavage product of IaaA" // "isoaspartyl dipeptidase proenzyme"	0.794	1.0792	0.5422	1.35919	0.682872
gsiA	b0829	+	18	0	R	glutathione ABC transporter ATP binding subunit GsiA	0.9766	0.6781	0.8843	0.694348	0.905488
gsiB	b0830	+	16	0	E	glutathione ABC transporter periplasmic binding protein	1.0849	0.6593	0.8003	0.607706	0.737672
gsiC	b0831	+	9	0	EP	glutathione ABC transporter membrane subunit GsiC	1.0977	1.3104	1.2496	1.19377	1.13838
gsiD	b0832	+	9	0	EP	glutathione ABC transporter membrane subunit GsiD	0.683	0.8737	0.7213	1.27921	1.05608
yliE	b0833	+	20	0	T	putative c-di-GMP phosphodiesterase PdeI	0.9366	0.6671	0.679	0.712257	0.724963
yliF	b0834	+	11	0	T	putative diguanylate cyclase DgcI	1.0383	0.8403	0.6887	0.809304	0.663296
rimO	b0835	-	13	0	J	ribosomal protein S12 methylthiotransferase RimO	0.862	0.9884	0.6707	1.14664	0.778074
bssR	b0836	+	4	0	-	regulator of biofilm formation	1.6159	1.5224	0.9001	0.942138	0.557027
yliI	b0837	+	11	0	G	aldose sugar dehydrogenase YliI	1.141	0.6785	0.6053	0.594654	0.5305
gstB	b0838	-	6	0	O	glutathione S-transferase GstB	0.8121	0.6339	0.4733	0.780569	0.58281
dacC	b0839	+	12	0	M	D-alanyl-D-alanine carboxypeptidase DacC	0.9513	0.3522	0.5008	0.37023	0.526438
deoR	b0840	-	7	0	KG	DNA-binding transcriptional repressor DeoR	1.32	1.4426	1.9724	1.09288	1.49424
ybjG	b0841	-	6	0	I	undecaprenyl pyrophosphate phosphatase	1.7729	1.3354	1.6657	0.753229	0.939534
mdfA	b0842	+	12	0	G	multidrug efflux pump MdfA / Na+:H+ antiporter / K+:H+ antiporter	1.0693	0.8875	1.0616	0.829982	0.992799
ybjH	b0843	-	3	0	-	uncharacterized protein YbjH	0.9017	0.4996	0.8063	0.554065	0.8942
ybjI	b0844	-	6	0	R	5-amino-6-(5-phospho-D-ribitylamino)uracil phosphatase	0.9591	0.8062	0.7148	0.84058	0.745282
ybjJ	b0845	-	12	0	G	inner membrane protein YbjJ	0.9562	1.1207	0.766	1.17204	0.801088
rcdA	b0846	+	5	0	S	DNA-binding transcriptional regulator RcdA	0.798	0.1954	0.4507	0.244862	0.564787
ybjL	b0847	-	17	0	R	putative transport protein YbjL	1.0734	1.1114	1.1208	1.0354	1.04416
ybjM	b0848	+	4	0	-	putative inner membrane protein	0.9749	0.8839	0.7458	0.906657	0.765002
grxA	b0849	-	3	0	O	oxidized glutaredoxin 1 // "reduced glutaredoxin 1"	1.1562	0.9593	0.834	0.829701	0.721328
ybjC	b0850	+	3	0	-	DUF1418 domain-containing protein YbjC	1.0657	0.692	1.6139	0.649338	1.5144
nfsA	b0851	+	6	0	C	NADPH-dependent nitroreductase NfsA	0.7773	1.1483	0.7095	1.47729	0.912775
rimK	b0852	+	9	0	HJ	ribosomal protein S6 modification protein	0.8259	0.6316	0.8596	0.764741	1.0408
ybjN	b0853	+	5	0	-	protein YbjN	0.769	0.7192	0.9881	0.935241	1.28492
potF	b0854	+	11	0	E	putrescine ABC transporter periplasmic binding protein	0.9802	1.0019	0.9154	1.02214	0.933891
potG	b0855	+	11	0	E	putrescine ABC transporter ATP binding subunit	1.0678	1.9479	1.2211	1.82422	1.14357
potH	b0856	+	10	0	E	putrescine ABC transporter membrane subunit PotH	0.9114	0.9575	0.8912	1.05058	0.977836
potI	b0857	+	8	0	E	putrescine ABC transporter membrane subunit PotI	0.9486	0.3689	1.0543	0.388889	1.11143
ybjO	b0858	+	4	0	-	putative inner membrane protein	1.3854	1.0223	1.2093	0.73791	0.872889
rlmC	b0859	+	11	0	J	23S rRNA m5U747 methyltransferase	0.6705	0.4896	0.4264	0.730201	0.635943
artJ	b0860	-	7	0	ET	L-arginine ABC transporter periplasmic binding protein	1.2114	0.586	0.6524	0.483738	0.53855
artM	b0861	-	7	0	E	L-arginine ABC transporter membrane subunit ArtM	0.6689	0.5213	0.7704	0.779339	1.15174
artQ	b0862	-	7	0	E	L-arginine ABC transporter membrane subunit ArtQ	0.6486	0.2643	0.8341	0.407493	1.286
artI	b0863	-	8	0	ET	putative ABC transporter periplasmic binding protein ArtI	1.053	1.242	1.4105	1.17949	1.33951
artP	b0864	-	7	0	E	L-arginine ABC transporter ATP binding subunit	0.603	0.6028	0.3565	0.999668	0.591211
ybjP	b0865	-	5	0	-	DUF3828 domain-containing lipoprotein YbjP	1.0518	0.7898	0.8682	0.750903	0.825442
ybjQ	b0866	+	3	0	S	putative heavy metal binding protein YbjQ	1.2646	1.6312	1.186	1.28989	0.937846
amiD	b0867	+	8	0	V	N-acetylmuramoyl-L-alanine amidase D	0.9166	0.89	0.9367	0.97098	1.02193
ybjS	b0868	-	10	0	MG	putative NAD(P)H-binding oxidoreductase with NAD(P)-binding Rossmann-fold domain	0.9939	1.0397	0.9868	1.04608	0.992856
ybjT	b0869	-	15	0	MG	putative NAD(P)-dependent oxidoreductase YbjT	1.0875	0.6114	0.5617	0.562207	0.516506
ltaE	b0870	-	10	0	E	low-specificity L-threonine aldolase	1.3014	1.0381	0.9458	0.797679	0.726756
poxB	b0871	-	17	0	EH	pyruvate oxidase	0.9785	0.6252	0.7474	0.638937	0.763822
hcr	b0872	-	10	0	C	G6456-MONOMER	0.8598	1.2226	0.711	1.42196	0.826936
hcp	b0873	-	17	0	C	protein S-nitrosylase	0.9504	0.4391	0.469	0.462016	0.493476
ybjE	b0874	-	9	0	S	L-lysine exporter	0.9085	0.4536	0.8708	0.499285	0.958503
aqpZ	b0875	-	7	0	G	water channel AqpZ	1.2126	0.497	0.7426	0.409863	0.612403
ybjD	b0876	+	16	0	L	DUF2813 domain-containing protein YbjD	0.7546	0.4623	0.4496	0.612642	0.595812
ybjX	b0877	-	10	0	S	DUF535 domain-containing protein YbjX	0.8615	1.3346	0.9626	1.54916	1.11735
macA	b0878	+	10	0	M	ABC-type tripartite efflux pump membrane fusion protein	1.2973	0.8307	0.7475	0.64033	0.576197
macB	b0879	+	20	0	V	ABC-type tripartite efflux pump ATP binding/membrane subunit	0.9999	0.4291	0.8206	0.429143	0.820682
cspD	b0880	-	2	0	K	DNA replication inhibitor	1.2391	0.9003	1.0906	0.726576	0.880155
clpS	b0881	+	3	0	S	specificity factor for ClpA-ClpP chaperone-protease complex	0.7847	0.5498	0.6998	0.70065	0.891806
clpA	b0882	+	23	0	O	ATP-dependent Clp protease ATP-binding subunit ClpA	1.0369	0.6349	0.853	0.612306	0.822644
infA	b0884	-	2	1	J	translation initiation factor IF-1	0.3515	0.3911	0.3648	1.11266	1.03784
aat	b0885	-	7	0	O	leucyl/phenylalanyl-tRNA&mdash;protein transferase	0.8483	1.2045	0.9386	1.4199	1.10645
cydC	b0886	-	17	0	CO	glutathione/L-cysteine ABC exporter subunit CydC	0.457	0.2788	1.7605	0.610066	3.8523
cydD	b0887	-	18	0	CO	glutathione/L-cysteine ABC exporter subunit CydD	0.6363	0.5168	1.8701	0.812196	2.93902
trxB	b0888	-	10	0	O	thioredoxin reductase	0.8128	0.7325	0.884	0.901206	1.0876
lrp	b0889	+	5	0	K	DNA-binding transcriptional dual regulator Lrp	0.6893	0.264	0.3317	0.382997	0.481213
ftsK	b0890	+	39	1	D	cell division DNA translocase FtsK	0.4473	0.2971	0.3813	0.664207	0.852448
lolA	b0891	+	6	1	M	outer membrane lipoprotein carrier protein	0.239	0.0945	0.0898	0.395397	0.375732
rarA	b0892	+	13	0	L	recombination factor	1.0403	0.9488	1.0987	0.912045	1.05614
serS	b0893	+	13	1	J	serine&mdash;tRNA ligase	0.2914	0.0356	0.3783	0.122169	1.29822
dmsA	b0894	+	25	0	C	dimethyl sulfoxide reductase subunit A	0.914	0.8143	0.749	0.890919	0.819475
dmsB	b0895	+	6	0	C	dimethyl sulfoxide reductase subunit B	1.1814	1.0156	1.2238	0.859658	1.03589
dmsC	b0896	+	9	0	R	dimethyl sulfoxide reductase subunit C	0.8824	0.6243	0.8067	0.707502	0.914211
ycaC	b0897	-	6	0	Q	putative hydrolase	1.1155	0.6242	0.5276	0.55957	0.472972
ycaD	b0898	+	12	0	G	putative transporter YcaD	0.8169	0.7641	0.6623	0.935365	0.810748
ycaM	b0899	+	12	0	E	putative transporter YcaM	1.0269	0.8628	0.9363	0.840199	0.911773
ycaN	b0900	-	9	0	K	putative LysR-type transcriptional regulator YcaN	0.9622	0.9594	1.1643	0.99709	1.21004
ycaK	b0901	+	5	0	R	putative NAD(P)H-dependent oxidoreductase YcaK	0.6866	0.2428	0.2393	0.353627	0.348529
pflA	b0902	-	7	0	O	pyruvate formate-lyase activating enzyme	0.9408	0.378	0.4249	0.401786	0.451637
pflB	b0903	-	22	0	C	pyruvate formate-lyase	0.9709	0.6047	0.4074	0.622824	0.419611
focA	b0904	-	9	0	P	formate channel FocA	1.0102	1.0045	0.4673	0.994358	0.462582
ycaO	b0905	-	18	0	S	ribosomal protein S12 methylthiotransferase accessory factor YcaO	0.8582	0.6322	0.5448	0.736658	0.634817
ycaP	b0906	+	7	0	S	DUF421 domain-containing protein YcaP	0.8768	0.8584	0.7901	0.979015	0.901118
serC	b0907	+	11	0	HE	phosphoserine/phosphohydroxythreonine aminotransferase	1.3581	0.8015	0.6015	0.590163	0.442898
aroA	b0908	+	11	0	E	AROA-MONOMER	0.5237	0.551	0.6593	1.05213	1.25893
ycaL	b0909	+	8	0	O	periplasmic protease YcaL	1.0183	0.5769	0.5091	0.566532	0.499951
cmk	b0910	+	7	0	F	cytidylate kinase	0.2554	0.1378	0.1832	0.539546	0.717306
rpsA	b0911	+	16	1	J	30S ribosomal subunit protein S1	0.3	0.1487	0.2265	0.495667	0.755
ihfB	b0912	+	3	0	L	integration host factor subunit &beta;	0.743	0.2528	0.3044	0.340242	0.40969
ycaI	b0913	+	23	0	R	metallo-&beta;-lactamase superfamily inner membrane protein YcaI	0.7902	0.7448	0.5773	0.942546	0.730575
msbA	b0914	+	17	1	V	ATP-binding lipopolysaccharide transport protein	0.2039	0.2504	0.2129	1.22805	1.04414
lpxK	b0915	+	9	1	M	TETRAACYLDISACC4KIN-MONOMER	0.2485	0.06	0.1823	0.241449	0.733602
ycaQ	b0916	+	13	0	S	winged helix DNA-binding domain-containing protein YcaQ	0.6551	0.429	0.7088	0.654862	1.08197
ycaR	b0917	+	2	0	S	UPF0434 family protein YcaR	0.1913	0.6168	0.4781	3.22426	2.49922
kdsB	b0918	+	8	1	M	3-deoxy-manno-octulosonate cytidylyltransferase	0.2739	0.0535	0.0422	0.195327	0.154071
ycbJ	b0919	+	9	0	-	putative phosphotransferase YcbJ	0.9278	0.7683	0.8352	0.828088	0.900194
elyC	b0920	-	8	0	S	envelope biogenesis factor	0.5847	0.3437	0.2094	0.587823	0.358132
smtA	b0921	+	8	0	H	tRNA <b>cmo</b>5U34 methyltransferase	0.7191	0.5884	0.8421	0.818245	1.17105
mukF	b0922	+	13	1	D	chromosome partitioning protein MukF	0.4277	0.2873	0.5338	0.671733	1.24807
mukE	b0923	+	7	1	D	chromosome partitioning protein MukE	0.2153	0.2205	0.2038	1.02415	0.946586
mukB	b0924	+	42	1	D	chromosome partitioning protein MukB	0.2672	0.1448	0.2109	0.541916	0.789296
ldtD	b0925	+	19	0	S	L,D-transpeptidase LdtD	1.1367	0.6117	0.8797	0.538137	0.773907
ycbK	b0926	+	6	0	S	DUF882 domain-containing protein YcbK	0.9039	1.0781	1.114	1.19272	1.23244
ycbL	b0927	+	6	0	R	hydroxyacylglutathione hydrolase GloC	1.0752	0.5442	0.6077	0.506138	0.565197
aspC	b0928	-	11	0	E	aspartate aminotransferase	0.6403	0.4275	0.5059	0.667656	0.790098
ompF	b0929	-	10	0	M	outer membrane porin F	1.249	1.5415	1.0296	1.23419	0.824339
asnS	b0930	-	14	1	J	asparagine&mdash;tRNA ligase	0.3818	0.1993	0.2226	0.522001	0.583028
pncB	b0931	-	12	0	H	NICOTINATEPRIBOSYLTRANS-MONOMER	1.0723	0.8861	0.579	0.826355	0.539961
pepN	b0932	+	26	0	E	aminopeptidase N	0.8953	0.6678	0.5791	0.745895	0.646822
ssuB	b0933	-	7	0	P	aliphatic sulfonate ABC transporter ATP binding subunit	0.8152	0.5463	0.7576	0.670142	0.929342
ssuC	b0934	-	7	0	P	aliphatic sulfonate ABC transporter membrane subunit	0.8779	0.7765	0.9708	0.884497	1.10582
ssuD	b0935	-	12	0	C	FMNH<sub>2</sub>-dependent alkanesulfonate monooxygenase	1.2012	0.8907	1.0109	0.741508	0.841575
ssuA	b0936	-	10	0	P	aliphatic sulfonate ABC transporter periplasmic binding protein	0.9622	0.5642	0.7706	0.586365	0.800873
ssuE	b0937	-	6	0	R	NADPH-dependent FMN reductase	1.0772	0.8822	0.5358	0.818975	0.497401
elfA	b0938	+	5	0	NU	putative laminin-binding fimbrial subunit	1.3713	1.8264	2.0739	1.33187	1.51236
elfD	b0939	+	7	0	NU	putative fimbrial chaperone ElfD	0.81	0.7139	0.8468	0.881358	1.04543
elfC	b0940	+	24	0	NU	putative fimbrial usher protein ElfC	0.8958	0.5113	0.6106	0.570775	0.681625
elfG	b0941	+	11	0	NU	putative fimbrial-like adhesin protein	1.0723	1.242	0.994	1.15826	0.926979
ycbU	b0942	+	5	0	NU	putative fimbrial protein YcbU	0.6294	0.8625	0.3856	1.37035	0.612647
ycbV	b0943	+	5	0	NU	putative fimbrial protein YcbV	0.7623	0.3733	0.6775	0.489702	0.888758
ycbF	b0944	+	7	0	NU	putative fimbrial chaperone YcbF	0.8604	0.9069	0.9278	1.05404	1.07834
pyrD	b0945	+	10	0	F	dihydroorotate dehydrogenase, type 2	0.7474	0.4203	0.4852	0.562349	0.649184
zapC	b0946	+	5	0	-	cell division protein ZapC	1.4498	1.5196	1.4364	1.04814	0.990757
ycbX	b0947	-	11	0	R	6-N-hydroxylaminopurine resistance protein	1.2426	1.3236	0.9566	1.06519	0.769837
rlmL	b0948	+	20	0	L	fused 23S rRNA m2G2445 methyltransferase and 23S rRNA m7G2069 methyltransferase	0.8155	0.4545	0.5322	0.557327	0.652606
uup	b0949	+	19	0	R	ATP-binding protein Uup	0.9307	0.6619	0.6497	0.711185	0.698077
pqiA	b0950	+	13	0	S	intermembrane transport protein PqiA	1.0616	0.8007	1.3991	0.754239	1.31792
pqiB	b0951	+	17	0	R	intermembrane transport protein PqiB	1.3008	1.0135	1.1181	0.779136	0.859548
pqiC	b0952	+	6	0	S	intermembrane transport lipoprotein PqiC	0.7807	0.443	0.5287	0.567439	0.677213
rmf	b0953	+	2	0	J	ribosome modulation factor	1.1153	0.9553	0.9825	0.856541	0.880929
fabA	b0954	-	5	1	I	&beta;-hydroxyacyl-acyl carrier protein dehydratase/isomerase	0.5662	0.3648	0.3629	0.644295	0.64094
ycbZ	b0955	-	18	0	O	putative ATP-dependent protease YcbZ	1.3751	18.0495	16.6752	13.126	12.1265
matP	b0956	+	2	0	S	macrodomain Ter protein	1.8277	1.4766	1.297	0.807901	0.709635
ompA	b0957	-	10	0	M	outer membrane porin A	0.799	0.2086	0.6132	0.261076	0.767459
sulA	b0958	-	4	0	D	cell division inhibitor SulA	1.4451	1.4821	1.3392	1.0256	0.926718
sxy	b0959	+	5	0	K	transcriptional coactivator for CRP	0.6838	0.9913	1.1263	1.44969	1.64712
yccS	b0960	-	22	0	S	putative transporter YccS	0.936	0.6498	0.6995	0.694231	0.747329
yccF	b0961	-	5	0	S	PF03733 family inner membrane protein YccF	1.4812	0.4427	0.6185	0.298879	0.417567
helD	b0962	+	21	0	L	DNA helicase IV	0.8978	0.7038	0.6726	0.783916	0.749165
mgsA	b0963	-	5	0	G	methylglyoxal synthase	1.0864	1.0247	1.1013	0.943207	1.01372
yccT	b0964	-	7	0	S	DUF2057 domain-containing protein YccT	0.412	0.2143	0.3999	0.520146	0.970631
yccU	b0965	+	4	0	R	putative CoA-binding protein with NAD(P)-binding Rossmann-fold domain	1.1163	1.4378	0.903	1.28801	0.808922
hspQ	b0966	-	3	0	S	heat shock protein, hemimethylated DNA-binding protein	1.0029	0.3285	0.8816	0.32755	0.879051
rlmI	b0967	-	12	0	R	23S rRNA m5C1962 methyltransferase	0.8853	0.7847	0.6469	0.886366	0.730713
yccX	b0968	+	3	0	C	acylphosphatase	0.6111	0.1238	0.2129	0.202586	0.348388
tusE	b0969	-	4	0	P	sulfur transfer protein TusE	0.2994	0.3892	0.4378	1.29993	1.46226
yccA	b0970	-	7	0	R	modulator of FtsH protease	0.9913	0.4021	0.6317	0.405629	0.637244
hyaA	b0972	+	11	0	C	hydrogenase 1 small subunit	1.1013	0.5991	0.6385	0.543993	0.579769
hyaB	b0973	+	18	0	C	hydrogenase 1 large subunit	0.7304	0.7806	0.5242	1.06873	0.717689
hyaC	b0974	+	6	0	C	hydrogenase 1 cytochrome b subunit	1.0934	0.6327	0.7803	0.578654	0.713646
hyaD	b0975	+	6	0	C	putative hydrogenase 1 maturation protease HyaD	0.7311	0.4123	1.5572	0.563945	2.12994
hyaE	b0976	+	4	0	R	putative HyaA chaperone	0.8971	1.8614	0.7683	2.07491	0.856426
hyaF	b0977	+	7	0	-	protein HyaF	1.1163	0.7848	0.8183	0.703037	0.733047
cbdA	b0978	+	16	0	C	cytochrome bd-II ubiquinol oxidase subunit I	0.9767	0.7425	0.7721	0.760213	0.790519
cbdB	b0979	+	12	0	C	cytochrome bd-II ubiquinol oxidase subunit II	1.0574	0.6335	0.6672	0.599111	0.630982
appA	b0980	+	12	0	-	periplasmic phosphoanhydride phosphatase/multiple inositol-polyphosphate phosphatase	1.0067	1.1367	1.1491	1.12913	1.14145
etk	b0981	-	22	0	M	protein-tyrosine kinase Etk	0.972	0.9453	1.1501	0.972531	1.18323
etp	b0982	-	5	0	T	phosphotyrosine-protein phosphatase	1.2513	0.816	0.8084	0.652122	0.646048
gfcE	b0983	-	11	0	M	putative exopolysaccharide export lipoprotein GfcE	0.9626	0.3964	0.6307	0.411801	0.655205
gfcD	b0984	-	21	0	-	putative lipoprotein GfcD	1.0398	0.663	0.7361	0.637623	0.707925
gfcC	b0985	-	8	0	-	capsule biosynthesis GfcC family protein	1.0746	0.7799	0.4597	0.725758	0.427787
gfcB	b0986	-	7	0	-	lipoprotein GfcB	0.7795	0.2907	1.0504	0.372931	1.34753
gfcA	b0987	-	3	0	-	threonine-rich inner membrane protein GfcA	0.6645	0.3356	0.5873	0.505041	0.883822
cspH	b0989	-	2	0	K	CspA family protein CspH	1.0964	0.2707	1.2582	0.246899	1.14757
cspG	b0990	+	2	0	K	cold shock protein CspG	1.1817	0.458	0.6571	0.387577	0.556063
ymcE	b0991	+	2	0	-	protein YmcE	0.9917	0.6403	0.8502	0.645659	0.857316
gnsA	b4517	+	2	0	-	putative phosphatidylethanolamine synthesis regulator GnsA	1.4376	1.4528	1.4069	1.01057	0.978645
yccM	b0992	-	11	0	C	putative 4Fe-4S membrane protein	1.0594	0.4895	0.6904	0.462054	0.65169
torS	b0993	-	27	0	T	sensory histidine kinase TorS	1.0399	0.8175	0.8482	0.786133	0.815655
torT	b0994	+	10	0	G	TorT-TMAO // "periplasmic trimethylamine-N-oxide binding protein"	0.9907	0.9734	0.7968	0.982538	0.80428
torR	b0995	-	6	0	TK	DNA-binding transcriptional dual regulator TorR	0.9095	0.6964	0.8189	0.765695	0.900385
torC	b0996	+	12	0	C	cytochrome c menaquinol dehydrogenase TorC	0.7858	0.3713	0.5566	0.472512	0.708323
torA	b0997	+	24	0	C	trimethylamine N-oxide reductase 1	1.004	0.5733	0.4997	0.571016	0.497709
torD	b0998	+	6	0	R	trimethylamine-N-oxide reductase-specific chaperone	1.0144	0.8722	0.6508	0.859819	0.641562
cbpM	b0999	-	3	0	-	chaperone modulator CbpM	1.2412	1.5064	1.108	1.21366	0.892684
cbpA	b1000	-	9	0	O	curved DNA-binding protein	1.4968	0.7188	0.673	0.480224	0.449626
yccE	b1001	+	7	0	-	uncharacterized protein YccE	0.7601	0.1778	0.4881	0.233917	0.642152
agp	b1002	+	12	0	-	glucose-1-phosphatase	1.0504	1.1473	1.0548	1.09225	1.00419
yccJ	b1003	-	3	0	-	PF13993 family protein YccJ	1.3811	1.1484	1.0881	0.831511	0.78785
wrbA	b1004	-	6	0	R	NAD(P)H:quinone oxidoreductase	0.9198	0.8841	0.9269	0.961187	1.00772
ymdF	b4518	+	2	0	-	stress-induced bacterial acidophilic repeat motifs-containing protein YmdF	0.9013	0.1344	0.5234	0.149118	0.580717
rutG	b1006	-	14	0	F	pyrimidine:H+ symporter	1.1434	0.6561	0.8096	0.573815	0.708064
rutF	b1007	-	5	0	R	flavin reductase	1.1937	1.6473	1.9156	1.37999	1.60476
rutE	b1008	-	6	0	C	putative malonic semialdehyde reductase	0.4556	0.2463	0.5754	0.540606	1.26295
rutD	b1009	-	8	0	R	putative aminoacrylate hydrolase	0.8194	0.5041	0.7018	0.615206	0.85648
rutC	b1010	-	4	0	J	putative aminoacrylate peracid reductase	0.9866	0.8908	1.2282	0.902899	1.24488
rutB	b1011	-	7	0	Q	peroxyureidoacrylate/ureidoacrylate amidohydrolase	1.0652	0.8779	0.9331	0.824164	0.875986
rutA	b1012	-	12	0	C	pyrimidine oxygenase	0.9713	0.4427	0.461	0.455781	0.474622
rutR	b1013	+	5	0	K	DNA-binding transcriptional dual regulator RutR	1.2926	0.6739	1.3194	0.521352	1.02073
putA	b1014	-	40	0	C	fused DNA-binding transcriptional repressor / proline dehydrogenase / 1-pyrroline-5-carboxylate dehydrogenase PutA	1.0633	0.6681	0.9171	0.628327	0.862504
putP	b1015	+	15	0	ER	proline:Na+ symporter	0.8887	0.971	0.7035	1.09261	0.791606
efeU	b4490	+	8	0	Gene_NA	inactive ferrous iron permease EfeU, N-terminal fragment	0.8924	0.6891	0.7094	0.772187	0.794935
efeO	b1018	+	11	0	P	ferrous iron transport system protein EfeO	1.1604	0.6102	0.8481	0.525853	0.730869
efeB	b1019	+	13	0	P	heme-containing peroxidase/deferrochelatase	0.7721	0.5204	0.7456	0.674006	0.965678
phoH	b1020	+	11	0	T	ATP-binding protein PhoH	1.0384	0.89	0.6402	0.857088	0.616525
pgaD	b1021	-	4	0	-	poly-N-acetyl-D-glucosamine synthase subunit PgaD	1.1178	0.8137	0.8351	0.727948	0.747093
pgaC	b1022	-	14	0	M	poly-N-acetyl-D-glucosamine synthase subunit PgaC	1.0363	1.011	1.3076	0.975586	1.2618
pgaB	b1023	-	19	0	G	poly-&beta;-1,6-N-acetyl-D-glucosamine N-deacetylase and &beta;-1,6 glycoside hydrolase	0.9633	0.7875	0.8948	0.817502	0.92889
pgaA	b1024	-	22	0	-	partially deacetylated poly-&beta;-1,6-N-acetyl-D-glucosamine outer membrane porin	0.9255	0.9432	0.6974	1.01912	0.753539
ycdT	b1025	+	12	0	T	probable diguanylate cyclase DgcT	1.2161	0.8875	1.0404	0.729792	0.855522
ymdE	b1028	+	3	0	Gene_NA	protein YmdE	0.6442	0.2406	0.4504	0.373486	0.699162
ycdU	b1029	+	10	0	-	uncharacterized protein YcdU	0.7441	0.9245	0.6823	1.24244	0.916947
ghrA	b1033	+	9	0	HE	glyoxylate/hydroxypyruvate reductase A	1.1351	0.9181	0.6617	0.808827	0.582944
ycdX	b1034	+	8	0	ER	zinc-binding phosphatase	1.1718	0.9725	1.534	0.82992	1.3091
ycdY	b1035	+	6	0	R	chaperone protein YcdY	0.9967	0.7238	1.1508	0.726196	1.15461
ycdZ	b1036	+	5	0	-	putative inner membrane protein	0.9273	0.5288	1.0892	0.570258	1.17459
csgG	b1037	-	8	0	M	curli secretion channel	1.2335	0.852	1.1165	0.690717	0.905148
csgF	b1038	-	4	0	-	curli assembly component	0.7067	0.619	0.5439	0.875902	0.769634
csgE	b1039	-	4	0	-	curli transport specificity factor	1.007	0.7347	1.0762	0.729593	1.06872
csgD	b1040	-	5	0	TK	DNA-binding transcriptional dual regulator CsgD	1.1645	0.5027	0.8697	0.431687	0.746844
csgB	b1041	+	4	0	-	curlin, minor subunit	1.3587	0.8394	1.2722	0.617796	0.936336
csgA	b1042	+	4	0	-	curlin, major subunit	0.8121	0.7083	1.0397	0.872183	1.28026
csgC	b1043	+	4	0	-	inhibitor of CsgA amyloid formation	1.0021	0.5681	0.3685	0.566909	0.367728
ymdA	b1044	+	3	0	-	uncharacterized protein YmdA	0.6451	1.57	0.4879	2.43373	0.756317
ymdB	b1045	+	6	0	R	2'-O-acetyl-ADP-ribose deacetylase, regulator of RNase III activity	1.1848	1.1598	0.6289	0.978899	0.530807
clsC	b1046	+	14	0	I	cardiolipin synthase C	1.0176	0.498	0.4435	0.489387	0.435829
opgC	b1047	-	12	0	-	protein required for succinyl modification of osmoregulated periplasmic glucans	1.4137	0.8981	1.2014	0.635283	0.849827
opgG	b1048	+	16	0	P	osmoregulated periplasmic glucans (OPGs) biosynthesis protein G	0.7277	0.4166	0.4705	0.572489	0.646558
opgH	b1049	+	26	0	M	osmoregulated periplasmic glucans (OPGs) biosynthesis protein H	1.1033	0.5199	0.6365	0.471223	0.576906
yceK	b1050	+	2	0	R	DUF1375 domain-containing lipoprotein YceK	2.064	1.2802	1.2069	0.620252	0.584738
msyB	b1051	-	4	0	-	acidic protein that suppresses heat sensitivity of a secY mutant	1.235	0.7462	0.9702	0.604211	0.785587
mdtG	b1053	-	12	0	G	efflux pump MdtG	0.9883	0.6339	0.7348	0.641404	0.743499
lpxL	b1054	-	9	0	M	LAUROYLACYLTRAN-MONOMER	0.76	0.5348	0.4122	0.703684	0.542368
yceA	b1055	+	10	0	R	UPF0176 protein YceA	1.0139	1.1279	0.8971	1.11244	0.884801
yceI	b1056	-	6	0	S	protein YceI	0.9866	0.4515	0.8625	0.457632	0.874214
yceJ	b1057	-	5	0	C	putative cytochrome b561	0.6056	0.1836	0.3867	0.30317	0.63854
yceO	b1058	-	1	0	-	DUF2770 domain-containing protein YceO	0.179	0.0336	0.0619	0.187709	0.34581
solA	b1059	-	11	0	E	SARCOX-MONOMER	1.4474	0.7504	0.7945	0.518447	0.548915
bssS	b1060	-	3	0	-	regulator of biofilm formation	0.5295	0.5659	1.2994	1.06874	2.45401
dinI	b1061	-	3	0	-	DNA damage-inducible protein I	1.4577	1.3526	1.906	0.9279	1.30754
pyrC	b1062	-	11	0	F	dihydroorotase	0.8113	0.2545	0.5926	0.313694	0.730433
yceB	b1063	-	6	0	-	putative lipid-binding lipoprotein YceB	1.219	1.2349	0.8178	1.01304	0.670878
grxB	b1064	-	6	0	O	oxidized glutaredoxin 2 // "reduced glutaredoxin 2"	0.9942	0.7026	1.0707	0.706699	1.07695
mdtH	b1065	-	12	0	G	multidrug efflux pump MdtH	1.172	0.8993	0.7031	0.767321	0.599915
rimJ	b1066	+	6	0	J	EG10851-MONOMER	0.6789	0.4716	0.3307	0.694653	0.487112
yceH	b1067	+	6	0	S	DUF480 domain-containing protein YceH	1.1296	1.467	0.964	1.29869	0.853399
yceM	b1068	+	9	0	R	putative oxidoreductase YceM	0.7137	0.7659	0.6685	1.07314	0.936668
murJ	b1069	+	15	1	R	lipid II flippase MurJ	0.662	0.4583	0.5247	0.692296	0.792598
flgN	b1070	-	4	0	NUO	flagellar biosynthesis protein FlgN	0.8509	0.7082	0.8643	0.832295	1.01575
flgM	b1071	-	3	0	KNU	anti-sigma factor for FliA (&sigma;28)	0.8266	0.2387	0.5373	0.288773	0.650012
flgA	b1072	-	6	0	NO	flagellar basal body P-ring formation protein FlgA	1.5656	1.5944	0.6747	1.0184	0.430953
flgB	b1073	+	4	0	N	flagellar basal-body rod protein FlgB	1.2975	1.5361	1.922	1.18389	1.48131
flgC	b1074	+	4	0	N	flagellar basal-body rod protein FlgC	0.6859	0.3453	0.3259	0.503426	0.475142
flgD	b1075	+	7	0	N	flagellar biosynthesis, initiation of hook assembly	1.1592	0.9803	0.7897	0.845669	0.681246
flgE	b1076	+	12	0	N	flagellar hook protein FlgE	1.104	1.3334	1.0636	1.20779	0.963406
flgF	b1077	+	8	0	N	flagellar basal-body rod protein FlgF	1.1057	0.8186	0.7263	0.740345	0.656869
flgG	b1078	+	8	0	N	flagellar basal-body rod protein FlgG	1.141	0.9969	0.9858	0.873707	0.863979
flgH	b1079	+	6	0	N	flagellar L-ring protein	0.9467	0.8112	0.8823	0.856871	0.931974
flgI	b1080	+	11	0	N	flagellar P-ring protein	0.8512	0.5733	1.233	0.67352	1.44854
flgJ	b1081	+	10	0	MNO	putative peptidoglycan hydrolase FlgJ	1.1895	1.1163	0.8803	0.938462	0.740059
flgK	b1082	+	16	0	N	flagellar hook-filament junction protein 1	0.9404	0.6712	0.6321	0.713739	0.672161
flgL	b1083	+	8	0	N	flagellar hook-filament junction protein 2	1.3287	1.0712	1.2769	0.806202	0.961015
rne	b1084	-	32	1	J	ribonuclease E	0.233	2.8349	2.5249	12.167	10.8365
yceQ	b1085	+	3	1	-	DUF2655 domain-containing protein YceQ	0.697	3.8936	3.924	5.58623	5.62984
rluC	b1086	+	10	0	J	23S rRNA pseudouridine955/2504/2580 synthase	0.7644	0.3643	0.4593	0.476583	0.600863
yceF	b1087	-	6	0	D	m7GTP pyrophosphatase	1.1025	0.8988	1.0704	0.815238	0.970884
yceD	b1088	+	5	0	R	DUF177 domain-containing protein YceD	0.2842	0.103	0.1044	0.362421	0.367347
rpmF	b1089	+	2	0	J	50S ribosomal subunit protein L32	0.1762	0.0984	0.1643	0.558456	0.932463
plsX	b1090	+	11	0	I	putative phosphate acyltransferase	1.0174	0.3945	0.7096	0.387753	0.697464
fabH	b1091	+	9	0	I	&beta;-ketoacyl-[acyl carrier protein] synthase III	0.4161	0.294	0.2925	0.706561	0.702956
fabD	b1092	+	9	1	I	[acyl-carrier-protein] S-malonyltransferase	0.3208	0.1707	0.1416	0.532107	0.441397
fabG	b1093	+	7	1	IQR	3-oxoacyl-[acyl-carrier-protein] reductase FabG	0.2559	0.1187	0.1595	0.463853	0.62329
acpP	b1094	+	3	1	IQ	acyl carrier protein	0.2657	0.0626	0.0646	0.235604	0.243131
fabF	b1095	+	12	0	IQ	&beta;-ketoacyl-[acyl carrier protein] synthase II	0.9652	0.7953	0.6855	0.823974	0.710215
pabC	b1096	+	5	0	EH	aminodeoxychorismate lyase	0.978	0.7594	0.8836	0.776483	0.903476
yceG	b1097	+	10	0	R	endolytic murein transglycosylase	0.3928	0.3341	0.2422	0.85056	0.616599
tmk	b1098	+	7	1	F	DTMPKI-MONOMER	0.1725	0.1556	0.0931	0.902029	0.53971
holB	b1099	+	10	1	L	DNA polymerase III subunit &delta	0.2618	0.142	0.1529	0.542399	0.584034
ycfH	b1100	+	8	0	L	putative metal-dependent hydrolase YcfH	0.948	0.6128	0.827	0.646414	0.872363
ptsG	b1101	+	15	0	G	EIIBCglc - phosphorylated // "glucose-specific PTS enzyme IIBC component"	0.8802	0.7171	0.5112	0.814701	0.580777
fhuE	b1102	-	22	0	P	ferric coprogen/ferric rhodotorulic acid outer membrane transporter	0.9591	0.7085	0.5156	0.738713	0.537587
hinT	b1103	+	4	0	FGR	purine nucleoside phosphoramidase	1.0279	0.5123	0.5313	0.498395	0.516879
ycfL	b1104	+	4	0	R	DUF1425 domain-containing protein YcfL	0.6205	0.1804	0.2272	0.290733	0.366156
lpoB	b1105	+	6	0	R	outer membrane lipoprotein - activator of MrcB activity	0.9314	0.3705	0.438	0.397788	0.47026
thiK	b1106	+	8	0	M	thiamine kinase	0.9999	0.6692	0.6967	0.669267	0.69677
nagZ	b1107	+	10	0	G	&beta;-N-acetylhexosaminidase	1.0779	0.7208	0.7108	0.668708	0.65943
ycfP	b1108	+	6	0	R	UPF0227 protein YcfP	0.916	0.9525	0.7916	1.03985	0.864192
ndh	b1109	+	13	0	C	NADH:quinone oxidoreductase II	0.6879	0.9125	0.5678	1.3265	0.825411
ycfJ	b1110	+	5	0	S	PF05433 family protein YcfJ	1.0317	0.7295	0.7342	0.707085	0.711641
ycfQ	b1111	-	6	0	K	DNA-binding transcriptional repressor ComR	1.2527	0.4352	0.8077	0.34741	0.644767
bhsA	b1112	+	2	0	-	DUF1471 domain-containing multiple stress resistance outer membrane protein BhsA	0.981	3.7711	1.994	3.84414	2.03262
ldtC	b1113	-	10	0	S	L,D-transpeptidase LdtC	1.062	1.1034	1.1417	1.03898	1.07505
mfd	b1114	-	35	0	LK	transcription-repair coupling factor	0.8281	0.6334	0.6715	0.764883	0.810892
ycfT	b1115	-	11	0	S	inner membrane protein YcfT	0.8511	0.5982	0.7325	0.702855	0.860651
lolC	b1116	+	12	1	M	lipoprotein release complex - inner membrane subunit	0.3525	0.1525	0.1896	0.432624	0.537872
lolD	b1117	+	7	1	V	lipoprotein release complex - ATP binding subunit	0.2069	0.1893	0.2173	0.914935	1.05027
lolE	b1118	+	12	1	M	lipoprotein release complex - inner membrane subunit	0.2033	0.1269	0.1144	0.624201	0.562715
nagK	b1119	+	8	0	KG	N-acetyl-D-glucosamine kinase	1.1117	0.6922	0.6626	0.62265	0.596024
cobB	b1120	+	7	0	K	protein-lysine deacetylase/desuccinylase	1.2106	0.8882	1.2609	0.733686	1.04155
ycfZ	b1121	-	7	0	R	putative inner membrane protein	1.1157	0.9649	1.3949	0.864838	1.25025
ymfA	b1122	-	5	0	-	putative inner membrane protein	1.0154	0.5905	0.472	0.581544	0.464841
potD	b1123	-	10	0	E	spermidine preferential ABC transporter periplasmic binding protein	1.0703	0.5626	1.0999	0.525647	1.02766
potC	b1124	-	8	0	E	spermidine preferential ABC transporter membrane subunit PotC	0.9228	1.4079	0.7551	1.52568	0.81827
potB	b1125	-	8	0	E	spermidine preferential ABC transporter membrane subunit PotB	0.7836	0.7398	0.7687	0.944104	0.980985
potA	b1126	-	10	0	E	spermidine preferential ABC transporter ATP binding subunit	0.9384	0.3295	0.5409	0.35113	0.576407
pepT	b1127	+	13	0	E	peptidase T	0.6123	0.5337	0.4655	0.871632	0.760248
roxA	b1128	-	11	0	S	ribosomal protein-arginine oxygenase	1.1472	1.0238	0.7087	0.892434	0.617765
phoQ	b1129	-	14	0	T	sensory histidine kinase PhoQ	0.2844	0.1122	0.2259	0.394515	0.794304
phoP	b1130	-	7	0	TK	Phosphorylated DNA-binding transcriptional dual regulator PhoP // "DNA-binding transcriptional dual regulator PhoP"	0.2529	0.437	0.203	1.72796	0.802689
purB	b1131	-	14	0	F	adenylosuccinate lyase	0.256	0.1924	0.2381	0.751562	0.930078
hflD	b1132	-	6	0	R	lysogenization regulator	0.3113	0.1044	0.3023	0.335368	0.971089
mnmA	b1133	-	11	1	J	tRNA-specific 2-thiouridylase	0.5344	0.1345	0.1918	0.251684	0.358907
nudJ	b1134	-	5	0	F	phosphatase NudJ	0.9114	1.1686	0.9443	1.2822	1.0361
rluE	b1135	-	7	0	J	23S rRNA pseudouridine2457 synthase	1.6325	1.4626	1.3283	0.895926	0.81366
icd	b1136	+	12	0	C	isocitrate dehydrogenase	0.3937	0.2147	0.2869	0.545339	0.728727
ymfD	b1137	-	4	0	H	e14 prophage; putative SAM-dependent methyltransferase	1.0062	0.6788	0.7556	0.674617	0.750944
ymfE	b1138	-	6	0	-	e14 prophage; uncharacterized protein YmfE	0.8172	0.7648	0.6347	0.935879	0.776676
lit	b1139	+	7	0	-	e14 prophage; cell death peptidase Lit	1.1375	1.1911	1.4271	1.04712	1.25459
intE	b1140	-	11	0	-	e14 prophage; putative integrase	1.3229	0.6715	1.2512	0.507597	0.945801
xisE	b1141	-	2	0	-	e14 prophage; putative excisionase	0.9647	0.5994	0.7118	0.621333	0.737846
ymfI	b1143	+	4	0	-	e14 prophage; uncharacterized protein YmfI	1.046	1.0896	1.0743	1.04168	1.02706
ymfJ	b1144	-	3	0	-	e14 prophage; uncharacterized protein YmfJ	1.6652	1.4066	0.9355	0.844703	0.561794
cohE	b1145	-	7	0	KT	e14 prophage; putative repressor protein YmfK	1.0097	0.8691	0.6811	0.860751	0.674557
croE	b1146	+	2	0	-	e14 prophage; putative DNA-binding transcriptional regulator YmfT	1.0493	2.0717	2.3095	1.97436	2.20099
ymfL	b1147	+	4	0	-	e14 prophage; uncharacterized protein YmfL	1.2418	1.5506	1.3632	1.24867	1.09776
ymfM	b1148	+	4	0	-	e14 prophage; uncharacterized protein YmfM	1.2468	0.9704	0.7549	0.778312	0.60547
oweE	b4692	+	2	0	-	phage replication protein	1.39	1.4205	1.6392	1.02194	1.17928
aaaE	b4693	+	12	0	-	phage terminase	0.7293	0.5001	0.5415	0.685726	0.742493
ymfR	b1150	+	2	0	-	e14 prophage; IPR020297 domain-containing protein YmfR	1.6017	1.3148	1.1812	0.820878	0.737466
beeE	b1151	+	4	0	Gene_NA	e14 prophage; putative protein BeeE	0.5713	0.2904	0.6222	0.508314	1.0891
jayE	b1152	+	8	0	Gene_NA	e14 prophage; putative protein JayE	1.2317	0.4243	0.7126	0.344483	0.57855
ymfQ	b1153	+	6	0	S	e14 prophage; DUF2313 domain-containing protein YmfQ	1.3343	0.9733	1.1736	0.729446	0.879562
stfP	b1154	+	6	0	-	e14 prophage; protein StfP	0.9035	1.2728	0.7041	1.40874	0.779303
tfaP	b1155	+	3	0	-	e14 prophage; putative tail fiber assembly protein TfaP	1.1241	1.4969	1.573	1.33164	1.39934
tfaE	b1156	-	6	0	-	e14 prophage; putative tail fiber assembly protein TfaE	1.0507	1.6108	1.2654	1.53307	1.20434
stfE	b1157	-	5	0	Gene_NA	e14 prophage; putative side tail fiber protein fragment	0.739	0.7591	0.6482	1.0272	0.877131
pinE	b1158	+	4	0	L	e14 prophage; site-specific DNA recombinase	1.1854	1.2382	0.9062	1.04454	0.764468
mcrA	b1159	+	7	0	V	e14 prophage; 5-methylcytosine-specific restriction enzyme McrA	0.7218	0.7009	0.911	0.971045	1.26212
icdC	b4519	+	1	0	Gene_NA	protein IcdC	0.8285	0.9076	0.5469	1.09547	0.660109
iraM	b1160	-	3	0	-	anti-adaptor protein IraM, inhibitor of &sigma;S proteolysis	1.1321	0.9285	0.823	0.820157	0.726968
ycgX	b1161	-	4	0	R	DUF1398 domain-containing protein YcgX	1.4788	2.2813	1.7795	1.54267	1.20334
bluR	b1162	-	6	0	K	DNA-binding transcriptional repressor BluR	0.9609	0.6726	0.6656	0.699969	0.692684
bluF	b1163	-	12	0	T	blue light-responsive regulator of BluR	0.9671	0.4983	0.583	0.515252	0.602833
ycgZ	b1164	+	1	0	-	putative two-component system connector protein YcgZ	0.4952	1.5537	0.8459	3.13752	1.7082
ymgA	b1165	+	3	0	-	putative two-component system connector protein YmgA	1.2982	1.1264	0.6132	0.867663	0.472346
ariR	b1166	+	1	0	-	regulator of acid resistance, influenced by indole	0.7742	0.0914	0.4009	0.118057	0.517825
ymgC	b1167	+	2	0	-	protein YmgC	0.734	2.4405	1.0331	3.32493	1.40749
ycgG	b1168	+	15	0	T	putative c-di-GMP phosphodiesterase PdeG	1.456	0.675	0.8543	0.463599	0.586745
ymgF	b4520	+	2	0	-	inner membrane protein that interacts with cell division proteins	1.3107	1.1854	1.819	0.904402	1.38781
ycgH	b4491	+	25	0	Gene_NA	putative transporter component, N-terminal fragment	1.0623	0.9159	0.6371	0.862186	0.599736
ymgD	b1171	-	4	0	-	PF16456 family protein YmgD	1.0534	0.9759	0.6202	0.926429	0.58876
ymgG	b1172	-	2	0	-	PF13488 family protein YmgG	0.6793	0.6031	0.8046	0.887826	1.18445
ymgI	b4593	-	1	0	-	uncharacterized protein YmgI	0.7361	1.0659	0.4088	1.44804	0.555359
ymgJ	b4594	+	2	0	-	uncharacterized protein YmgJ	1.0503	1.0559	0.996	1.00533	0.9483
ycgI	b4521	+	3	0	Gene_NA	protein YcgI	1.113	0.8182	0.8587	0.73513	0.771518
minE	b1174	-	3	0	D	Z-ring positioning protein MinE	0.3549	0.4295	0.3726	1.2102	1.04987
minD	b1175	-	8	0	D	Z-ring positioning protein MinD	0.8896	0.3195	0.6902	0.35915	0.775854
minC	b1176	-	7	0	D	Z-ring positioning protein MinC	0.9404	0.2845	0.9764	0.302531	1.03828
ycgJ	b1177	+	3	0	-	PF05666 family protein YcgJ	1.2882	2.1522	1.0758	1.6707	0.835119
pliG	b1178	-	4	0	-	inhibitor of g-type lysozyme	1.322	1.2232	1.7604	0.925265	1.33162
ycgL	b1179	+	3	0	S	PF05166 family protein YcgL	0.7402	1.1412	0.8997	1.54175	1.21548
ycgM	b1180	+	6	0	Q	putative isomerase/hydrolase	1.0183	0.4109	0.5124	0.403516	0.503192
ycgN	b1181	+	4	0	S	PF03693 family protein YcgN	0.6228	0.4025	0.2701	0.646275	0.433687
hlyE	b1182	-	9	0	-	hemolysin E	0.9056	1.0173	0.9482	1.12334	1.04704
umuD	b1183	+	4	0	KT	DNA polymerase V protein UmuD	0.7573	0.3184	0.4292	0.420441	0.56675
umuC	b1184	+	12	0	L	DNA polymerase V catalytic protein	1.0992	0.7796	0.5933	0.709243	0.539756
dsbB	b1185	-	5	0	O	protein thiol:quinone oxidoreductase DsbB<sub>reduced</sub> // "protein thiol:quinone oxidoreductase DsbB<sub>oxidized</sub>" // "protein thiol:quinone oxidoreductase DsbB"	0.6735	0.5945	0.5844	0.882702	0.867706
nhaB	b1186	-	16	0	P	Na+:H+ antiporter NhaB	0.7981	1.3203	1.0741	1.6543	1.34582
fadR	b1187	+	6	0	K	DNA-binding transcriptional dual regulator FadR	0.8829	0.6849	0.842	0.775739	0.953675
ycgB	b1188	-	16	0	S	PF04293 family protein YcgB	1.0996	0.8966	0.6605	0.815387	0.600673
dadA	b1189	+	13	0	E	D-amino acid dehydrogenase	0.8792	0.7903	0.8014	0.898885	0.91151
dadX	b1190	+	11	0	M	alanine racemase 2	1.2319	0.7694	0.8331	0.624564	0.676272
cvrA	b1191	-	17	0	P	putative K+:H+ antiporter	1.0578	0.5153	0.7123	0.487143	0.673379
ldcA	b1192	-	9	0	V	murein L,D-carboxypeptidase	0.9742	0.7131	0.9748	0.731985	1.00062
emtA	b1193	+	6	0	M	lytic murein transglycosylase E	0.8349	0.7226	0.6269	0.865493	0.750868
ycgR	b1194	-	8	0	M	flagellar brake protein YcgR	0.844	0.657	0.5586	0.778436	0.661848
ymgE	b1195	+	2	0	S	PF04226 family protein YmgE	0.9227	1.0264	0.9246	1.11239	1.00206
ycgY	b1196	+	5	0	-	uncharacterized protein YcgY	2.2579	2.3842	1.9697	1.05594	0.872359
treA	b1197	-	17	0	G	periplasmic trehalase	0.9337	0.551	0.7289	0.590125	0.780658
dhaM	b1198	-	14	0	G	dihydroxyacetone kinase subunit M	1.0114	0.497	0.4398	0.491398	0.434843
dhaL	b1199	-	6	0	G	dihydroxyacetone kinase subunit L	0.8191	0.4271	0.5307	0.521426	0.647906
dhaK	b1200	-	11	0	G	dihydroxyacetone kinase subunit K	0.9542	0.8013	0.8048	0.839761	0.843429
dhaR	b1201	+	19	0	QK	DNA-binding transcriptional dual regulator DhaR	1.0019	0.7349	0.7885	0.733506	0.787005
ycgV	b1202	-	28	0	MU	putative autotransporter adhesin YcgV	1.0977	0.731	0.5818	0.665938	0.530017
ychF	b1203	-	10	0	J	redox-responsive ATPase YchF	0.9399	0.7783	0.8772	0.828067	0.933291
pth	b1204	-	6	1	J	peptidyl-tRNA hydrolase	0.5464	0.2552	0.4189	0.467057	0.766654
ychH	b1205	+	2	0	-	stress-induced protein	1.3706	1.1655	1.0509	0.850358	0.766744
dauA	b1206	-	17	0	P	aerobic C4-dicarboxylate transporter DauA	0.9779	0.8597	0.6541	0.879129	0.668882
prs	b1207	-	8	1	FE	PRPPSYN-MONOMER	0.1859	0.1175	0.2194	0.63206	1.1802
ispE	b1208	-	8	1	I	4-(cytidine 5'-diphospho)-2-C-methyl-D-erythritol kinase	0.5511	0.2689	0.2613	0.487933	0.474143
lolB	b1209	-	6	1	M	outer membrane lipoprotein LolB	0.5044	0.3478	0.475	0.689532	0.941713
hemA	b1210	+	12	1	H	glutamyl-tRNA reductase	0.191	0.0934	0.1583	0.489005	0.828796
prfA	b1211	+	11	1	J	peptide chain release factor RF1	0.1294	0.0482	0.1022	0.372488	0.789799
prmC	b1212	+	8	1	J	EG12424-MONOMER	0.278	0.0796	0.1837	0.286331	0.660791
ychQ	b1213	+	4	0	S	SirB family protein YchQ	0.3457	0.1581	0.2244	0.457333	0.649118
ychA	b1214	+	8	0	S	transglutaminase-like/TPR repeat-containing protein	0.3918	0.2097	0.1659	0.535222	0.42343
kdsA	b1215	+	8	1	M	3-deoxy-D-manno-octulosonate 8-phosphate synthase	0.2807	0.2928	0.1933	1.04311	0.688636
ldrB	b4421	-	1	0	-	small toxic polypeptide LdrB	0.5479	0.8527	0.4228	1.55631	0.771674
chaA	b1216	-	11	0	P	Na+/K+:H+ antiporter ChaA	1.1152	0.9531	1.0138	0.854645	0.909075
chaB	b1217	+	2	0	R	putative cation transport regulator ChaB	1.0516	0.6519	0.4792	0.619913	0.455687
chaC	b1218	+	7	0	P	glutathione-specific &gamma;-glutamylcyclotransferase	1.3739	1.0918	1.1078	0.794672	0.806318
ychN	b1219	-	4	0	P	DsrE/F sulfur relay family protein YchN	0.9924	0.6681	0.9199	0.673216	0.926945
ychO	b1220	+	13	0	-	putative invasin YchO	1.1222	0.8994	0.729	0.801461	0.649617
narL	b1221	-	6	0	TK	Phosphorylated DNA-binding transcriptional dual regulator NarL // "DNA-binding transcriptional dual regulator NarL"	0.9342	0.5213	0.3751	0.558018	0.40152
narX	b1222	-	18	0	T	sensory histidine kinase NarX	1.1546	0.5584	0.6039	0.483631	0.523038
narK	b1223	+	14	0	P	nitrate:nitrite antiporter NarK	1.2263	0.5874	0.7672	0.479002	0.625622
narG	b1224	+	37	0	C	nitrate reductase A subunit &alpha;	0.9618	0.6037	0.6508	0.627677	0.676648
narH	b1225	+	16	0	C	nitrate reductase A subunit &beta;	1.3109	1.6441	1.0956	1.25418	0.835762
narJ	b1226	+	7	0	C	nitrate reductase 1 molybdenum cofactor assembly chaperone	1.1888	1.4972	1.069	1.25942	0.899226
narI	b1227	+	7	0	C	nitrate reductase A subunit &gamma;	0.9744	0.6372	0.5911	0.653941	0.60663
purU	b1232	-	8	0	F	formyltetrahydrofolate deformylase	1.2264	0.9788	0.9783	0.798108	0.797701
ychJ	b1233	-	5	0	S	NTF2-like domain-containing protein YchJ	0.7526	1.054	1.1783	1.40048	1.56564
rssA	b1234	+	8	0	R	putative patatin-like phospholipase RssA	0.5383	0.553	0.5689	1.02731	1.05685
rssB	b1235	+	10	0	T	RssB-P // "regulator of RpoS"	0.2629	0.2357	0.371	0.896539	1.41118
galU	b1236	+	9	0	M	UTP&mdash;glucose-1-phosphate uridylyltransferase	0.8999	0.7519	0.5622	0.835537	0.624736
hns	b1237	-	3	0	R	DNA-binding transcriptional dual regulator H-NS	0.0875	0.0578	0.0846	0.660571	0.966857
tdk	b1238	+	6	0	F	thymidine/deoxyuridine kinase	0.9548	0.4794	0.5496	0.502095	0.575618
insZ	b4573	-	10	0	Gene_NA	putative transposase InsZ	0.8051	0.3976	0.4423	0.493852	0.549373
adhE	b1241	-	27	0	C	aldehyde/alcohol dehydrogenase AdhE	1.3481	0.8813	0.8477	0.653735	0.628811
ychE	b1242	+	6	0	U	putative inner membrane protein	1.2757	0.6391	0.9772	0.50098	0.766011
oppA	b1243	+	17	0	E	oligopeptide ABC transporter periplasmic binding protein	1.4001	1.4073	1.5445	1.00514	1.10314
oppB	b1244	+	9	0	EP	murein tripeptide ABC transporter / oligopeptide ABC transporter inner membrane subunit OppB	1.6273	1.8768	2.0503	1.15332	1.25994
oppC	b1245	+	8	0	EP	murein tripeptide ABC transporter / oligopeptide ABC transporter inner membrane subunit OppC	1.1233	1.1071	1.0613	0.985578	0.944805
oppD	b1246	+	10	0	EP	murein tripeptide ABC transporter / oligopeptide ABC transporter ATP binding subunit OppD	1.9548	1.8037	1.5512	0.922703	0.793534
oppF	b1247	+	10	0	E	murein tripeptide ABC transporter / oligopeptide ABC transporter ATP binding subunit OppF	1.4146	0.7138	1.2193	0.504595	0.86194
yciU	b1248	-	3	0	S	DUF440 domain-containing protein YciU	1.3308	1.2791	0.7639	0.961151	0.574016
clsA	b1249	-	15	0	I	cardiolipin synthase A	1.0614	0.316	0.764	0.29772	0.719804
yciY	b4595	+	2	0	-	uncharacterized protein YciY	1.047	0.9832	0.5857	0.939064	0.559408
kch	b1250	-	11	0	P	K+ channel Kch	1.1043	1.1356	1.0862	1.02834	0.98361
yciI	b1251	-	3	0	S	protein YciI	0.9261	2.0321	1.8031	2.19426	1.94698
tonB	b1252	+	7	0	M	Ton complex subunit TonB	0.8197	0.3943	0.6633	0.48103	0.809198
yciA	b1253	-	4	0	I	acyl-CoA thioesterase	1.1958	1.0735	1.0891	0.897725	0.910771
yciB	b1254	-	6	0	D	inner membrane protein	0.7377	0.475	0.3866	0.643893	0.524061
yciC	b1255	-	8	0	-	putative inner membrane protein	0.9157	0.7194	1.1842	0.785628	1.29322
ompW	b1256	+	7	0	M	outer membrane protein W	1.6403	1.3104	1.1711	0.798878	0.713955
yciE	b1257	-	5	0	S	DUF892 domain-containing protein YciE	1.3579	0.3815	0.5535	0.280949	0.407615
yciF	b1258	-	5	0	S	DUF892 domain-containing protein YciF	0.867	0.4785	1.0104	0.551903	1.1654
yciG	b1259	-	2	0	-	stress-induced bacterial acidophilic repeat motifs-containing protein YciG	2.1164	1.0731	0.5654	0.50704	0.267152
trpA	b1260	-	8	0	E	tryptophan synthase subunit &alpha;	1.3092	1.0659	0.962	0.814161	0.7348
trpB	b1261	-	12	0	E	tryptophan synthase subunit &beta;	1.097	1.2825	0.7071	1.1691	0.644576
trpC	b1262	-	14	0	E	fused indole-3-glycerol phosphate synthase/phosphoribosylanthranilate isomerase	1.2567	0.6338	0.969	0.504337	0.771067
trpD	b1263	-	16	0	E	anthranilate synthase subunit TrpD	0.9436	0.5083	0.4976	0.538682	0.527342
trpE	b1264	-	15	0	EH	anthranilate synthase subunit TrpE	1.1852	0.6232	0.6902	0.525818	0.582349
yciV	b1266	+	9	0	R	RNA/ssDNA 5'&rarr;3' exonuclease	1.8604	1.7487	2.7646	0.939959	1.48602
yciO	b1267	+	6	0	J	putative RNA-binding protein YciO	1.3261	0.4964	0.6823	0.374331	0.514516
yciQ	b1268	+	17	0	-	DUF2207 domain-containing protein YciQ	0.7084	0.7616	0.5589	1.0751	0.788961
rluB	b1269	+	8	0	J	23S rRNA pseudouridine2605 synthase	0.7608	0.499	0.4728	0.655889	0.621451
btuR	b1270	-	6	0	H	cobinamide/cobalamin adenosyltransferase	1.3816	1.1509	0.9219	0.83302	0.66727
yciK	b1271	-	8	0	IQR	putative oxidoreductase	1.4811	1.2897	1.3642	0.870772	0.921072
sohB	b1272	+	10	0	OU	S49 peptidase family protein	1.2279	0.8029	0.9549	0.653881	0.777669
yciN	b1273	-	3	0	-	protein YciN	1.3467	0.7488	1.3062	0.556026	0.969926
topA	b1274	+	26	1	L	DNA topoisomerase 1	0.5156	0.2655	0.2879	0.514934	0.558379
cysB	b1275	+	9	0	K	DNA-binding transcriptional dual regulator CysB	1.2807	1.6198	0.5195	1.26478	0.405638
ymiA	b4522	+	1	0	-	uncharacterized protein YmiA	1.5634	2.9169	1.2922	1.86574	0.826532
yciX	b4523	+	2	0	-	uncharacterized protein YciX	0.9632	0.7984	1.0708	0.828904	1.11171
acnA	b1276	+	27	0	C	aconitate hydratase 1	1.0746	0.7339	0.6844	0.682952	0.636888
ribA	b1277	-	6	1	H	GTP cyclohydrolase 2	0.514	0.8636	4.3996	1.68016	8.55953
pgpB	b1278	+	8	0	I	phosphatidylglycerophosphatase B	1.0577	0.8941	0.4062	0.845325	0.384041
yciS	b1279	+	2	0	S	lipopolysaccharide assembly protein A	0.2164	0.2392	0.3081	1.10536	1.42375
yciM	b1280	+	12	0	G	lipopolysaccharide assembly protein B	0.3076	0.3596	0.3504	1.16905	1.13914
pyrF	b1281	+	7	0	F	orotidine-5'-phosphate decarboxylase	0.7655	0.6062	0.3955	0.791901	0.516656
yciH	b1282	+	3	0	J	putative translation factor	1.0943	0.2862	0.4496	0.261537	0.410856
osmB	b1283	-	2	0	-	osmotically-inducible lipoprotein OsmB	0.7928	0.8234	1.1224	1.0386	1.41574
yciT	b1284	-	8	0	KG	putative DNA-binding transcriptional regulator YciT	1.1236	0.9131	0.6476	0.812656	0.576362
yciZ	b4596	-	2	0	-	UPF0509 protein YciZ	1.6604	1.304	1.7739	0.785353	1.06836
gmr	b1285	-	19	0	T	cyclic di-GMP phosphodiesterase PdeR	1.0062	0.8078	0.8074	0.802823	0.802425
ymiB	b4672	+	1	0	-	putative protein YmiB	0.6499	1.0955	0.7573	1.68564	1.16526
rnb	b1286	-	20	0	K	RNase II	1.0205	0.3464	0.4855	0.339441	0.475747
yciW	b1287	-	11	0	S	putative oxidoreductase	1.2427	0.7287	1.1848	0.586384	0.953408
fabI	b1288	-	8	1	I	enoyl-[acyl-carrier-protein] reductase	0.3345	0.1022	0.1775	0.305531	0.530643
ycjD	b1289	-	2	0	S	DUF559 domain-containing protein YcjD	1.4642	0.6519	0.699	0.445226	0.477394
sapF	b1290	-	8	0	V	putrescine ABC exporter ATP binding protein SapF	0.3929	0.5636	1.0851	1.43446	2.76177
sapD	b1291	-	10	0	V	putrescine ABC exporter ATP binding protein SapD	0.5493	0.741	2.0171	1.34899	3.67213
sapC	b1292	-	9	0	V	putrescine ABC exporter membrane protein SapC	0.3802	0.4665	1.4518	1.22699	3.81852
sapB	b1293	-	10	0	V	putrescine ABC exporter membrane subunit SapB	0.5924	0.7376	1.6884	1.2451	2.8501
sapA	b1294	-	16	0	E	putative periplasmic binding protein SapA	0.6004	0.7081	1.098	1.17938	1.82878
ymjA	b1295	-	2	0	-	DUF2543 domain-containing protein YmjA	0.5083	0.5429	0.3584	1.06807	0.705095
puuP	b1296	-	14	0	E	B1296-MONOMER	0.9164	1.1623	1.0302	1.26833	1.12418
puuA	b1297	-	14	0	E	glutamate-putrescine ligase	1.3619	1.1789	0.6883	0.865629	0.505397
puuD	b1298	+	8	0	R	&gamma;-glutamyl-&gamma;-aminobutyrate hydrolase	1.1259	0.969	0.8437	0.860645	0.749356
puuR	b1299	+	6	0	K	DNA-binding transcriptional repressor PuuR	0.9932	0.7227	0.501	0.727648	0.50443
puuC	b1300	+	15	0	C	&gamma;-glutamyl-&gamma;-aminobutyraldehyde dehydrogenase	1.1224	0.5692	0.73	0.507128	0.650392
puuB	b1301	+	13	0	E	&gamma;-glutamylputrescine oxidase	0.941	0.8453	0.8668	0.8983	0.921148
puuE	b1302	+	13	0	E	4-aminobutyrate aminotransferase PuuE	0.8241	0.4691	0.4334	0.569227	0.525907
pspF	b1303	-	9	0	KT	DNA-binding transcriptional dual regulator PspF	1.0911	0.6338	1.0273	0.580882	0.941527
pspA	b1304	+	7	0	KT	phage shock protein A	1.2056	1.0007	1.239	0.830043	1.0277
pspB	b1305	+	1	0	-	phage shock protein B	1.1547	0.7511	2.5137	0.650472	2.17693
pspC	b1306	+	4	0	KT	phage shock protein C	1.0893	1.6104	1.3083	1.47838	1.20105
pspD	b1307	+	2	0	-	phage shock protein D	0.8615	0.4977	1.186	0.577713	1.37667
pspE	b1308	+	3	0	P	thiosulfate sulfurtransferase PspE	0.8331	0.5094	1.083	0.611451	1.29996
ycjM	b1309	+	17	0	G	glucosylglycerate phosphorylase	0.9978	0.7368	0.5148	0.738425	0.515935
ycjN	b1310	+	13	0	G	putative ABC transporter periplasmic binding protein YcjN	0.9895	0.7991	0.6441	0.80758	0.650935
ycjO	b1311	+	8	0	G	putative ABC transporter membrane subunit YcjO	0.9571	0.4518	1.0565	0.472051	1.10386
ycjP	b1312	+	8	0	G	putative ABC transporter membrane subunit YcjP	0.9085	0.5106	0.6505	0.562025	0.716015
ycjQ	b1313	+	11	0	ER	putative zinc-binding dehydrogenase YcjQ	1.2267	0.766	0.7837	0.62444	0.638869
ycjR	b1314	+	7	0	G	putative ketohexose-3-epimerase YcjR	0.6443	0.6533	0.5311	1.01397	0.824305
ycjS	b1315	+	11	0	R	putative oxidoreductase YcjS	1.2633	0.6123	0.9484	0.484683	0.750732
ycjT	b1316	+	22	0	G	kojibiose phosphorylase	1.17	1.1492	1.0371	0.982222	0.88641
ycjU	b1317	+	7	0	R	&beta;-phosphoglucomutase	0.8956	0.4366	0.995	0.487494	1.11099
ycjV	b4524	+	11	0	Gene_NA	hypothetical protein YmjB	1.0764	1.4744	1.2315	1.36975	1.14409
ompG	b1319	+	9	0	-	outer membrane porin G	0.9659	0.6703	1.1235	0.693964	1.16316
ycjW	b1320	-	10	0	K	putative LacI-type DNA-binding transcriptional regulator YcjW	1.1798	0.9059	1.032	0.767842	0.874725
ycjX	b1321	+	14	0	R	DUF463 domain-containing protein YcjX	0.8539	0.5705	0.8262	0.668111	0.967561
ycjF	b1322	+	10	0	S	DUF697 domain-containing inner membrane protein YcjF	1.1418	0.7774	1.0454	0.680855	0.915572
tyrR	b1323	+	15	0	KE	DNA-binding transcriptional dual regulator TyrR	1.2264	0.7051	1.188	0.574935	0.968689
tpx	b1324	-	5	0	O	lipid hydroperoxide peroxidase	1.3128	0.6016	0.8475	0.458257	0.645567
ycjG	b1325	+	10	0	MR	L-Ala-D/L-Glu epimerase	1.1414	0.7897	0.7137	0.69187	0.625285
mpaA	b1326	-	8	0	E	murein tripeptide amidase A	0.9119	1.1378	1.1279	1.24772	1.23687
ymjC	b4525	-	2	0	Gene_NA	putative uncharacterized protein YmjC	1.0078	1.3176	1.9201	1.3074	1.90524
ycjY	b1327	-	9	0	R	putative hydrolase YcjY	1.228	1.0539	0.9226	0.858225	0.751303
pgrR	b1328	+	8	0	K	DNA-binding transcriptional repressor PgrR	0.904	0.3167	0.535	0.350332	0.591814
mppA	b1329	+	16	0	E	murein tripeptide ABC transporter periplasmic binding protein	1.3019	1.0199	0.8161	0.783394	0.626853
ynaI	b1330	-	9	0	M	small conductance mechanosensitive channel YnaI	0.6488	0.3783	0.8248	0.583076	1.27127
ynaJ	b1332	+	2	0	-	DUF2534 domain-containing protein YnaJ	0.7683	0.6059	1.2942	0.788624	1.6845
uspE	b1333	-	10	0	T	universal stress protein with a role cellular motility	1.1168	1.5305	1.5631	1.37043	1.39962
fnr	b1334	-	8	0	T	DNA-binding transcriptional dual regulator FNR	1.734	1.0273	0.68	0.592445	0.392157
ogt	b1335	-	5	0	L	methylated-DNA&mdash;[protein]-cysteine S-methyltransferase	0.9296	0.7603	0.8901	0.817879	0.957509
abgT	b1336	-	16	0	H	p-aminobenzoyl glutamate:H+ symporter	0.9354	0.5609	0.7863	0.599637	0.840603
abgB	b1337	-	15	0	R	p-aminobenzoyl-glutamate hydrolase subunit B	0.7259	0.7483	0.5481	1.03086	0.755063
abgA	b1338	-	12	0	R	p-aminobenzoyl-glutamate hydrolase subunit A	1.5769	1.723	1.436	1.09265	0.910647
abgR	b1339	+	9	0	K	putative LysR-type DNA-binding transcriptional regulator AbgR	0.7384	0.727	0.7953	0.984561	1.07706
smrA	b1340	+	5	0	S	DNA endonuclease SmrA	0.8378	1.4686	0.9286	1.75292	1.10838
ydaM	b1341	-	12	0	T	diguanylate cyclase DgcM	1.1808	0.7226	0.7125	0.611958	0.603404
ydaN	b1342	+	9	0	P	Zn2+:H+ symporter	0.9041	1.3848	0.7894	1.53169	0.873134
dbpA	b1343	+	13	0	LKJ	ATP-dependent RNA helicase DbpA	1.0503	0.5911	0.665	0.562792	0.633152
ttcA	b1344	-	9	0	D	tRNA cytosine32 2-sulfurtransferase TtcA	0.9703	0.5013	1.3761	0.516644	1.41822
intR	b1345	-	13	0	L	Rac prophage; putative integrase	1.1714	1.1044	0.9906	0.942803	0.845655
ydaQ	b1346	-	2	0	-	Rac prophage; excisionase	0.8848	0.4927	0.6871	0.556849	0.77656
ydaC	b1347	-	2	0	-	Rac prophage; double-strand break reduction protein	1.0916	0.2978	0.7162	0.272811	0.656101
ralR	b1348	-	2	0	-	Rac prophage; endodeoxyribonuclease toxin RalR	0.6995	0.6187	1.0829	0.884489	1.54811
recT	b1349	-	8	0	L	Rac prophage; recombinase, DNA renaturation	0.7676	0.4862	0.6375	0.633403	0.830511
recE	b1350	-	26	0	-	Rac prophage; exonuclease VIII, ds DNA exonuclease, 5' --> 3' specific	0.9837	0.593	0.6531	0.602826	0.663922
racC	b1351	-	3	0	-	Rac prophage; protein RacC	1.4359	0.5962	1.0303	0.41521	0.717529
ydaE	b4526	-	2	0	-	Rac prophage; zinc-binding protein	1.2216	1.4799	1.3218	1.21144	1.08202
kilR	b1352	-	2	0	-	Rac prophage; inhibitor of FtsZ	1.3085	1.0448	1.1577	0.798472	0.884754
sieB	b1353	+	5	0	-	Rac prophage; phage superinfection exclusion protein	0.7091	0.6318	0.6423	0.890989	0.905796
ydaF	b4527	-	2	0	-	Rac prophage; DUF1391 domain-containing protein YdaF	0.7645	0.7474	0.6692	0.977632	0.875343
ydaG	b1355	-	1	0	-	Rac prophage; uncharacterized protein YdaG	1.2522	1.0363	1.0908	0.827583	0.871107
racR	b1356	-	5	0	-	Rac prophage; DNA-binding transcriptional repressor RacR	0.1526	0.1406	0.0464	0.921363	0.304063
ydaS	b1357	+	1	0	S	Rac prophage; toxin YdaS	0.9648	1.0732	1.0622	1.11235	1.10095
ydaT	b1358	+	4	0	-	Rac prophage; protein YdaT	1.4654	1.6121	1.3754	1.10011	0.938583
ydaU	b1359	+	8	0	S	Rac prophage; DUF1376 domain-containing protein YdaU	0.6868	0.5551	0.5249	0.808241	0.764269
ydaV	b1360	+	7	0	L	Rac prophage; putative ATP-binding protein YdaV	1.0437	0.5961	0.4461	0.571141	0.427422
ydaW	b1361	+	4	0	Gene_NA	Rac prophage; putative uncharacterized protein YdaW	1.6178	2.3388	3.4495	1.44567	2.13222
rzpR	b1362	+	2	0	Gene_NA	Rac prophage; putative endopeptidase RzpR	0.8854	2.1796	1.2031	2.46171	1.35882
trkG	b1363	+	11	0	P	Rac prophage; K+ transporter TrkG	1.0275	0.4969	0.6243	0.483601	0.607591
ynaK	b1365	+	3	0	K	Rac prophage; ParB-like nuclease domain-containing protein YnaK	0.8571	0.5301	0.603	0.618481	0.703535
ydaY	b1366	+	5	0	Gene_NA	Rac prophage; putative uncharacterized protein YdaY	0.8726	0.5883	0.3112	0.674192	0.356635
tmpR	b1368	+	9	0	Gene_NA	Rac prophage; putative prophage tail length tape measure domain-containing protein YnaA	1.3015	0.8009	0.9316	0.615367	0.715789
lomR	b4570	+	11	0	Gene_NA	Rac prophage; protein LomR_1	0.8044	0.5832	0.6844	0.725012	0.85082
insH1	b1370	+	9	0	Gene_NA	Rac prophage; IS5 transposase and trans-activator	0.9558	1.0943	0.8758	1.1449	0.9163
stfR	b1372	+	32	0	-	Rac prophage; putative membrane protein	1.2393	0.903	0.7013	0.728637	0.565884
uspF	b1376	-	4	0	T	nucleotide binding filament protein	0.9605	0.3633	0.6452	0.37824	0.671733
ompN	b1377	-	11	0	M	outer membrane porin N	0.917	0.8295	0.4912	0.90458	0.53566
pfo	b1378	-	34	0	C	putative pyruvate-flavodoxin oxidoreductase	0.9117	0.6099	0.6762	0.66897	0.741691
ydbJ	b4529	+	3	0	R	DUF333 domain-containing protein YdbJ	1.019	1.0804	0.6064	1.06026	0.595093
hslJ	b1379	-	4	0	O	lipoprotein implicated in Novobiocin resistance	1.1468	1.1028	1.0338	0.961632	0.901465
ldhA	b1380	-	9	0	CHR	D-lactate dehydrogenase	1.312	1.1584	1.011	0.882927	0.770579
ydbH	b1381	+	26	0	-	PF11739 family protein YdbH	0.8181	0.7442	0.7126	0.909669	0.871043
ynbE	b1382	+	1	0	-	lipoprotein YnbE	0.936	1.097	0.7423	1.17201	0.793056
ydbL	b1383	+	2	0	S	DUF1318 domain-containing protein YdbL	1.9133	1.6413	1.2621	0.857837	0.659646
feaR	b1384	-	9	0	K	DNA-binding transcriptional activator FeaR	1.1093	1.0502	0.8858	0.946723	0.798522
feaB	b1385	+	15	0	C	phenylacetaldehyde dehydrogenase	1.1258	0.6228	1.1312	0.553207	1.0048
tynA	b1386	-	23	0	Q	copper-containing amine oxidase	1.1477	1.1707	1.0887	1.02004	0.948593
paaZ	b1387	-	20	0	C	oxepin-CoA hydrolase/3-oxo-5,6-dehydrosuberyl-CoA semialdehyde dehydrogenase	1.0407	0.7976	0.8847	0.766407	0.850101
paaA	b1388	+	9	0	S	phenylacetyl-CoA 1,2-epoxidase, monooxygenase subunit	0.9816	0.8474	0.9465	0.863284	0.964242
paaB	b1389	+	3	0	Q	phenylacetyl-CoA 1,2-epoxidase subunit B	1.3353	1.0007	0.9472	0.74942	0.709354
paaC	b1390	+	8	0	S	phenylacetyl-CoA 1,2-epoxidase, structural subunit	1.2751	0.8962	0.7433	0.702847	0.582935
paaD	b1391	+	5	0	R	phenylacetate degradation protein	1.1472	0.6591	0.4081	0.574529	0.355736
paaE	b1392	+	11	0	C	phenylacetyl-CoA 1,2-epoxidase, reductase subunit	1.1842	0.8009	0.7749	0.676322	0.654366
paaF	b1393	+	8	0	I	putative 2,3-dehydroadipyl-CoA hydratase	1.1161	1.0022	0.9139	0.897948	0.818833
paaG	b1394	+	8	0	I	putative ring 1,2-epoxyphenylacetyl-CoA isomerase (oxepin-CoA forming)	1.3278	0.6931	0.6817	0.521991	0.513406
paaH	b1395	+	13	0	I	G6716-MONOMER	1.0941	0.7939	1.1101	0.725619	1.01462
paaI	b1396	+	4	0	Q	phenylacetyl-CoA thioesterase	0.8923	0.4988	0.538	0.559005	0.602936
paaJ	b1397	+	11	0	I	&beta;-ketoadipyl-CoA thiolase	0.9112	0.6363	0.5333	0.69831	0.585272
paaK	b1398	+	13	0	H	phenylacetate-CoA ligase	0.9276	0.865	0.7137	0.932514	0.769405
paaX	b1399	+	9	0	K	DNA-binding transcriptional repressor PaaX	1.1137	0.5374	1.0183	0.482536	0.91434
paaY	b1400	+	6	0	R	2-hydroxycyclohepta-1,4,6-triene-1-carboxyl-CoA thioesterase	0.8249	1.6627	0.9422	2.01564	1.1422
ydbA	b4492	+	20	0	Gene_NA	putative outer membrane protein, N-terminal fragment	0.9482	0.5326	0.7156	0.561696	0.754693
ydbC	b1406	+	8	0	C	pyridoxine 4-dehydrogenase	0.9507	0.9456	0.8476	0.994636	0.891554
ydbD	b1407	+	21	0	-	DUF2773 domain-containing protein YdbD	0.9038	0.7165	0.5992	0.792764	0.662979
ynbA	b1408	+	5	0	I	inner membrane protein YnbA	0.8882	0.3974	0.2756	0.447422	0.31029
ynbB	b1409	+	9	0	R	putative CDP-diglyceride synthase	0.8881	0.729	1.038	0.820854	1.16879
ynbC	b1410	+	15	0	I	hydrolase/methyltransferase domain-containing protein YnbC	1.0735	0.6735	1.0477	0.627387	0.975966
ynbD	b1411	+	12	0	T	phosphatase domain-containing protein YnbD	1.0663	0.8824	0.8015	0.827534	0.751665
azoR	b1412	-	6	0	I	FMN dependent NADH:quinone oxidoreductase	1.0813	1.1245	1.0331	1.03995	0.955424
hrpA	b1413	+	38	0	L	ATP-dependent RNA helicase HrpA	0.8981	0.9205	0.7251	1.02494	0.807371
ydcF	b1414	+	8	0	S	DUF218 domain-containing protein YdcF	0.8001	0.4819	0.6877	0.6023	0.859518
aldA	b1415	+	14	0	C	aldehyde dehydrogenase A	1.1111	0.8629	1.0793	0.776618	0.97138
gapC	b4493	-	9	0	Gene_NA	glyceraldehyde-3-phosphate dehydrogenase	1.0545	0.7276	1.3698	0.689995	1.299
cybB	b1418	+	4	0	C	superoxide oxidase	1.1319	0.9519	0.7553	0.840975	0.667285
ydcA	b1419	+	1	0	-	protein YdcA	1.3944	1.4561	1.2886	1.04425	0.924125
mokB	b1420	-	2	0	-	putative regulatory protein MokB	0.7944	0.6591	0.5016	0.829683	0.63142
trg	b1421	+	17	0	NT	methyl-accepting chemotaxis protein Trg	0.9513	0.6196	0.8236	0.651319	0.865763
ydcI	b1422	-	9	0	K	putative DNA-binding transcriptional repressor YdcI	0.9745	0.7081	0.4014	0.726629	0.411904
ydcJ	b1423	+	13	0	S	DUF1338 domain-containing protein YdcJ	1.4566	1.2107	1.1936	0.831182	0.819443
opgD	b1424	+	17	0	P	glucan biosynthesis protein D	1.2698	1.2284	1.185	0.967396	0.933218
ydcH	b1426	+	2	0	S	protein YdcH	0.7384	2.1172	1.3226	2.86728	1.79117
rimL	b1427	+	5	0	J	ribosomal-protein-L12-serine N-acetyltransferase	0.9877	0.3716	0.6323	0.376228	0.640174
ydcK	b1428	-	10	0	M	putative enzyme YdcK	1.2471	1.1551	0.943	0.926229	0.756154
tehA	b1429	+	10	0	P	tellurite resistance protein	0.8765	0.711	0.7279	0.811181	0.830462
tehB	b1430	+	6	0	J	tellurite methyltransferase	0.7246	0.2187	0.4811	0.301822	0.663953
ydcL	b1431	+	7	0	-	DUF3313 domain-containing lipoprotein YdcL	1.1133	0.9527	0.9879	0.855744	0.887362
insP	b4578	-	4	0	Gene_NA	IS protein	0.8768	1.0668	0.7606	1.2167	0.867473
insQ	b1432	+	12	0	L	putative insertion element transposase InsQ	1.1746	0.9318	0.8623	0.793291	0.734122
ydcO	b1433	#REF!	11	0	Q	putative transport protein YdcO	0.8771	0.5722	0.3553	0.652377	0.405085
ydcN	b1434	+	6	0	K	DNA-binding transcriptional dual regulator SutR	0.7782	0.3056	0.4303	0.392701	0.552943
ydcP	b1435	+	20	0	O	23S rRNA 5-hydroxycytidine C2501 synthase	0.9826	0.8382	0.8284	0.853043	0.843069
hicA	b4532	+	2	0	-	toxin of the HicA-HicB toxin-antitoxin system	0.713	0.4383	0.4694	0.614727	0.658345
hicB	b1438	+	4	0	S	antitoxin of the HicA-HicB toxin-antitoxin system	1.1332	2.3114	1.5049	2.03971	1.32801
ydcR	b1439	+	13	0	KE	fused putative DNA-binding transcriptional regulator/putative aminotransferase YdcR	1.0164	1.0235	1.0184	1.00699	1.00197
ydcS	b1440	+	11	0	E	putative ABC transporter periplasmic binding protein / polyhydroxybutyrate synthase	0.6283	0.9351	0.8249	1.4883	1.31291
ydcT	b1441	+	8	0	E	putative ABC transporter ATP-binding protein YdcT	1.3153	0.6708	0.6327	0.509998	0.481031
ydcU	b1442	+	9	0	E	putative ABC transporter membrane subunit YdcU	1.0435	0.7494	1.1186	0.71816	1.07197
ydcV	b1443	+	8	0	E	putative ABC transporter membrane subunit YdcV	1.1459	1.2163	1.3037	1.06144	1.13771
patD	b1444	+	13	0	C	&gamma;-aminobutyraldehyde dehydrogenase	0.9218	0.7148	0.7188	0.775439	0.779779
ydcX	b1445	+	2	0	-	orphan toxin OrtT	0.917	0.2998	0.5906	0.326936	0.644057
ydcY	b1446	+	3	0	-	DUF2526 domain-containing protein YdcY	1.8584	1.8841	1.8835	1.01383	1.01351
ydcZ	b1447	-	5	0	S	putative inner membrane protein	1.2285	0.5	0.7454	0.407	0.606756
mnaT	b1448	-	5	0	M	L-amino acid N-acyltransferase	1.4006	0.5982	1.5037	0.427103	1.07361
curA	b1449	+	10	0	R	NADPH-dependent curcumin/dihydrocurcumin reductase	0.9436	0.8975	0.6164	0.951145	0.653243
mcbR	b1450	+	6	0	K	DNA-binding transcriptional dual regulator McbR	1.0354	0.5417	0.5719	0.523179	0.552347
yncD	b1451	-	21	0	P	putative TonB-dependent outer membrane receptor	1.3058	0.823	0.9865	0.630265	0.755476
yncE	b1452	+	11	0	S	PQQ-like domain-containing protein YncE	1.1336	1.1047	1.459	0.974506	1.28705
ansP	b1453	-	15	0	E	ANSP-MONOMER	0.935	0.5548	0.3888	0.593369	0.415829
yncG	b1454	+	6	0	O	putative glutathione S-transferase YncG	0.9705	0.5326	1.3525	0.548789	1.39361
yncH	b1455	+	1	0	-	DUF5445 domain-containing protein YncH	0.8727	1.3419	1.1471	1.53764	1.31443
rhsE	b1456	+	13	0	Gene_NA	RhsE protein in rhs element	1.218	1.059	0.7003	0.869458	0.574959
ydcD	b1457	+	2	0	-	uncharacterized protein YdcD	0.5888	1.2231	0.567	2.07728	0.962976
yncI	b1459	+	9	0	Gene_NA	putative transposase YncI	1.316	1.1253	1.0319	0.855091	0.784119
ydcC	b1460	+	6	0	L	H repeat-associated putative transposase YdcC	1.2762	1.3274	1.0994	1.04012	0.861464
pptA	b1461	+	3	0	R	putative 4-oxalocrotonate tautomerase (4-OT)	0.9201	0.8611	0.549	0.935877	0.596674
yddH	b1462	-	6	0	R	flavin reductase-like protein YddH	1.1703	0.8569	1.057	0.732205	0.903187
nhoA	b1463	+	7	0	Q	arylamine N-acetyltransferase	1.1717	2.1701	1.96	1.8521	1.67278
yddE	b1464	-	9	0	R	PF02567 family protein YddE	1.0919	0.5942	0.5246	0.544189	0.480447
narV	b1465	-	7	0	C	nitrate reductase Z subunit &gamma;	1.0225	1.0317	0.9266	1.009	0.90621
narW	b1466	-	7	0	C	NarW, putative private chaperone for NarZ nitrate reductase subunit	0.8379	0.5366	0.293	0.640411	0.349684
narY	b1467	-	16	0	C	nitrate reductase Z subunit &beta;	1.21	0.8677	0.8986	0.717107	0.742645
narZ	b1468	-	37	0	C	nitrate reductase Z subunit &alpha;	1.1292	0.9907	0.9275	0.877347	0.821378
narU	b1469	-	14	0	P	nitrate/nitrite transporter NarU	1.0015	0.8547	0.7519	0.85342	0.750774
yddK	b1471	-	13	0	Gene_NA	leucine-rich repeat domain-containing protein YddK	1.2125	1.4299	1.1444	1.1793	0.943835
yddL	b1472	-	2	0	Gene_NA	putative uncharacterized protein YddL	0.9858	1.1708	0.8174	1.18766	0.829174
yddG	b1473	-	9	0	-	aromatic amino acid exporter	0.7829	0.4637	0.5418	0.592285	0.692042
fdnG	b1474	+	29	0	C	formate dehydrogenase N subunit &alpha;	0.9943	0.7763	0.6588	0.78075	0.662577
fdnH	b1475	+	9	0	C	formate dehydrogenase N subunit &beta;	1.188	1.121	1.1357	0.943603	0.955976
fdnI	b1476	+	6	0	C	formate dehydrogenase N subunit &gamma;	0.8797	0.8057	0.8327	0.91588	0.946573
yddM	b1477	-	3	0	R	putative DNA-binding transcriptional regulator YddM	1.6978	0.4361	1.7008	0.256862	1.00177
adhP	b1478	-	9	0	R	ethanol dehydrogenase / alcohol dehydrogenase	0.9215	0.9427	0.782	1.02301	0.848616
maeA	b1479	-	17	0	C	malate dehydrogenase, NAD-requiring	1.1235	1.0282	0.6087	0.915176	0.541789
sra	b1480	-	2	0	-	30S ribosomal subunit protein S22	1.3437	1.6528	1.7906	1.23004	1.33259
bdm	b1481	-	2	0	-	biofilm-dependent modulation protein	0.9383	0.6628	0.4561	0.706384	0.486092
osmC	b1482	+	4	0	O	osmotically inducible peroxiredoxin OsmC	0.8378	0.8422	0.6974	1.00525	0.832418
ddpF	b1483	-	8	0	EP	putative D,D-dipeptide ABC transporter ATP-binding subunit DdpF	0.9241	0.7955	0.761	0.860838	0.823504
ddpD	b1484	-	10	0	EP	putative D,D-dipeptide ABC transporter ATP-binding subunit DdpD	0.8802	0.6069	0.7991	0.689502	0.907862
ddpC	b1485	-	9	0	EP	putative D,D-dipeptide ABC transporter membrane subunit DdpC	1.0007	0.9696	0.7216	0.968922	0.721095
ddpB	b1486	-	10	0	EP	putative D,D-dipeptide ABC transporter membrane subunit DdpB	1.1965	0.8248	1.0819	0.689344	0.904221
ddpA	b1487	-	16	0	E	putative D,D-dipeptide ABC transporter periplasmic binding protein	1.1131	0.9664	0.7701	0.868206	0.691852
ddpX	b1488	-	6	0	M	G6782-MONOMER	1.2127	0.9601	0.8724	0.791704	0.719386
dosP	b1489	-	24	0	T	oxygen-sensing c-di-GMP phosphodiesterase DosP	1.048	0.6387	0.7482	0.609447	0.713931
dosC	b1490	-	14	0	T	diguanylate cyclase DosC	0.8516	0.8606	0.5869	1.01057	0.689173
yddW	b1491	-	13	0	S	putative lipoprotein YddW	0.9039	0.3923	0.6104	0.434008	0.675296
gadC	b1492	-	15	0	E	XASA-MONOMER	1.3472	0.5081	0.7602	0.377153	0.564281
gadB	b1493	-	6	0	E	glutamate decarboxylase B	1.0952	0.9133	0.9313	0.833912	0.850347
pqqL	b1494	-	25	0	R	putative zinc peptidase	1.1686	1.0782	1.0096	0.922642	0.86394
yddB	b1495	-	23	0	P	putative TonB-dependent receptor	0.8048	0.4612	0.6224	0.573062	0.77336
yddA	b1496	-	17	0	R	ABC transporter family protein YddA	1.34	1.1729	1.1997	0.875299	0.895299
ydeM	b1497	-	12	0	R	putative anaerobic sulfatase maturation enzyme YdeM	0.7501	0.4482	0.7456	0.59752	0.994001
ydeN	b1498	-	17	0	P	putative sulfatase YdeN	0.8859	0.6842	0.5965	0.772322	0.673327
ydeO	b1499	-	7	0	K	DNA-binding transcriptional dual regulator YdeO	1.0244	0.6659	0.7898	0.650039	0.770988
safA	b1500	-	2	0	-	two-component system connector SafA	0.6774	0.8463	1.3409	1.24934	1.97948
ydeP	b1501	-	23	0	C	putative oxidoreductase YdeP	1.0424	0.4755	0.6442	0.456159	0.617997
ydeQ	b1502	-	9	0	-	putative fimbrial adhesin protein YdeQ	0.6706	0.8378	0.5616	1.24933	0.837459
ydeR	b1503	-	5	0	NU	putative fimbrial protein YdeR	1.5278	1.5434	1.7691	1.01021	1.15794
ydeS	b1504	-	6	0	NU	putative fimbrial protein YdeS	0.6017	0.5008	0.3092	0.832308	0.513877
ydeT	b1505	-	13	0	Gene_NA	fimbrial usher domain-containing protein YdeT	1.3746	0.7922	0.6961	0.576313	0.506402
yneL	b1506	-	1	0	Gene_NA	putative HTH-type transcriptional regulator YneL	0.7303	0.6771	0.5056	0.927153	0.692318
hipA	b1507	-	13	0	R	phosphorylated serine/threonine kinase HipA // "serine/threonine kinase HipA"	1.1653	0.9294	0.8799	0.797563	0.755085
hipB	b1508	-	3	0	K	antitoxin/DNA-binding transcriptional repressor HipB	0.654	0.5675	0.9753	0.867737	1.49128
yneO	b4696	-	51	0	-	AIDA-I family autotransporter YneO	1.0802	0.8069	0.6998	0.746991	0.647843
lsrK	b1511	-	15	0	G	autoinducer-2 kinase	1.18	0.6836	0.6457	0.579322	0.547203
lsrR	b1512	-	9	0	K	DNA-binding transcriptional repressor LsrR	0.9151	0.6868	0.7018	0.750519	0.766911
lsrA	b1513	+	15	0	G	Autoinducer-2 ABC transporter ATP binding subunit	0.9748	0.6914	0.5946	0.709274	0.609971
lsrC	b1514	+	10	0	G	Autoinducer-2 ABC transporter membrane subunit LsrC	0.986	0.4882	0.5486	0.495132	0.556389
lsrD	b1515	+	10	0	G	Autoinducer-2 ABC transporter membrane subunit LsrD	0.7878	0.3832	0.5023	0.486418	0.637598
lsrB	b1516	+	9	0	G	Autoinducer-2 ABC transporter periplasmic binding protein	0.9138	0.7093	0.4994	0.776209	0.546509
lsrF	b1517	+	8	0	G	3-hydroxy-2,4-pentadione 5-phosphate thiolase	1.058	0.2766	0.4331	0.261437	0.409357
lsrG	b1518	+	3	0	S	(4S)-4-hydroxy-5-phosphonooxypentane-2,3-dione isomerase	0.8369	0.3446	0.1774	0.411758	0.211973
tam	b1519	+	8	0	R	trans-aconitate 2-methyltransferase	1.0209	1.015	0.8801	0.994221	0.862082
yneE	b1520	-	9	0	S	PF01062 family inner membrane protein YneE	0.8291	0.804	1.1452	0.969726	1.38126
uxaB	b1521	-	14	0	G	ALTRO-OXIDOREDUCT-MONOMER	0.9782	0.7322	0.5722	0.748518	0.584952
yneF	b1522	-	9	0	T	putative diguanylate cyclase DgcF	1.056	0.7755	0.7143	0.734375	0.67642
yneG	b1523	-	3	0	-	DUF4186 domain-containing protein YneG	1.1401	1.1401	0.9464	1	0.830103
glsB	b1524	-	9	0	E	glutaminase 2	0.8836	0.696	0.5633	0.787687	0.637506
sad	b1525	-	13	0	C	succinate semialdehyde dehydrogenase (NAD(P)+) Sad	1.1609	0.5842	0.6005	0.50323	0.517271
yneJ	b1526	+	9	0	K	putative LysR-type DNA-binding transcriptional regulator YneJ	0.9288	0.906	0.6065	0.975452	0.652993
yneK	b1527	+	11	0	-	protein YneK	0.9504	0.7386	0.7289	0.777146	0.76694
ydeA	b1528	+	11	0	G	YDEA-MONOMER	1.0684	1.3436	1.1996	1.25758	1.1228
marC	b1529	-	7	0	U	inner membrane protein MarC	1.4888	1.839	1.497	1.23522	1.00551
marR	b1530	+	4	0	K	DNA-binding transcriptional repressor MarR	0.7383	0.5729	0.5894	0.775972	0.79832
marA	b1531	+	4	0	K	DNA-binding transcriptional dual regulator MarA	1.0274	0.8777	0.5864	0.854292	0.570761
marB	b1532	+	2	0	-	multiple antibiotic resistance protein	2.046	1.5879	1.3023	0.7761	0.63651
eamA	b1533	-	8	0	R	cysteine/O-acetylserine exporter EamA	0.8706	0.6011	0.6137	0.690443	0.704916
ydeE	b1534	+	12	0	G	dipeptide exporter	0.8012	0.755	0.6999	0.942336	0.873565
dgcZ	b1535	-	8	0	T	diguanylate cyclase DgcZ	0.8616	0.564	0.6107	0.654596	0.708798
ydeI	b1536	-	4	0	S	BOF family protein YdeI	1.0306	1.205	1.2624	1.16922	1.22492
ydeJ	b1537	+	5	0	R	PF02464 family protein YdeJ	0.9199	1.041	0.7369	1.13164	0.801065
dcp	b1538	-	21	0	E	peptidyl-dipeptidase Dcp	0.7693	0.5272	0.7484	0.685298	0.972832
ydfG	b1539	+	7	0	R	3-hydroxy acid dehydrogenase	0.8867	0.5452	0.7331	0.614864	0.826773
rspR	b1540	+	7	0	K	DNA-binding transcriptional repressor YdfH	1.1133	0.7205	0.5313	0.647175	0.47723
ydfZ	b1541	+	2	0	-	putative selenoprotein YdfZ	0.8895	0.888	0.482	0.998314	0.541877
ydfI	b1542	-	14	0	G	putative oxidoreductase YdfI	0.9221	1.0624	0.6232	1.15215	0.675849
ydfK	b1544	-	13	0	-	Qin prophage; cold shock protein YdfK	0.9614	1.2689	0.8182	1.31985	0.851051
stfQ	b1547	-	1	0	-	Qin prophage; putative side tail fibre assembly protein	0.3312	0.0911	0.1195	0.27506	0.360809
nohQ	b1548	-	8	0	Gene_NA	Qin prophage; putative prophage DNA-packaging protein NohA	1.0959	0.6325	1.2753	0.577151	1.1637
ynfO	b4533	-	1	0	-	Qin prophage; DUF3950 domain-containing protein YnfO	1.3999	1.2928	1.1798	0.923495	0.842774
ydfO	b1549	+	1	0	R	Qin prophage; DUF1398 domain-containing protein YdfO	1.6397	1.1963	1.2409	0.729585	0.756785
gnsB	b1550	+	3	0	-	Qin prophage; protein GnsB	0.9697	0.9608	0.4289	0.990822	0.442302
ynfN	b1551	-	1	0	-	Qin prophage; protein YnfN	0.8204	2.3356	0.8119	2.8469	0.989639
cspI	b1552	-	1	0	K	Qin prophage; cold shock protein CspI	0.8083	0.4059	0.7356	0.502165	0.910058
rzpQ	b1553	-	2	0	-	Qin prophage; DUF2514 domain-containing protein RzpQ	0.4495	0.1036	0.1328	0.230478	0.295439
rzoQ	b4689	-	2	0	-	Qin prophage; putative lipoprotein RzoQ	0.635	0.2056	0.4514	0.32378	0.710866
rrrQ	b1554	-	2	0	R	Qin prophage; putative lysozyme	0.9777	0.7534	0.7656	0.770584	0.783062
ydfR	b1555	-	6	0	-	Qin prophage; protein YdfR	1.4549	0.6343	0.9073	0.435975	0.623617
essQ	b1556	-	3	0	-	Qin prophage; putative S lysis protein	0.8143	0.3428	0.5464	0.420975	0.671006
cspB	b1557	-	2	0	K	Qin prophage; cold shock-like protein CspB	0.943	0.4535	0.7317	0.480912	0.775928
cspF	b1558	-	2	0	K	Qin prophage; cold shock protein CspF	1.1329	0.3926	0.6081	0.346544	0.536764
quuQ	b1559	+	2	0	O	Qin prophage; putative antitermination protein Q	1.1142	0.4098	0.8345	0.367798	0.748968
ydfU	b1560	-	7	0	-	Qin prophage; protein YdfU	0.9817	0.9414	0.6672	0.958949	0.679637
rem	b1561	-	10	0	-	Qin prophage; protein Rem	0.9802	0.9776	0.8066	0.997347	0.822893
hokD	b1562	-	1	0	-	Qin prophage; toxic protein HokD	1.32	0.9388	0.6006	0.711212	0.455
relE	b1563	-	2	0	JD	Qin prophage; mRNA interferase toxin RelE	1.3425	0.5418	0.5892	0.403575	0.438883
relB	b1564	-	1	0	L	Qin prophage; antitoxin/DNA-binding transcriptional repressor RelB	1.7043	0.2445	0.8915	0.143461	0.523089
ydfV	b1565	-	3	0	-	Qin prophage; protein YdfV	0.6838	0.4272	0.3311	0.624744	0.484206
flxA	b1566	+	1	0	-	Qin prophage; protein FlxA	0.9407	1.4007	1.5024	1.489	1.59711
intK	b1567	+	3	0	Gene_NA	Qin prophage; uncharacterized protein YdfW	0.8669	0.7204	0.633	0.831007	0.730188
ydfX	b1568	-	2	0	Gene_NA	Qin prophage; uncharacterized protein YdfX	0.8764	1.1221	1.0169	1.28035	1.16031
dicC	b1569	-	3	0	-	Qin prophage; DNA-binding transcriptional regulator for DicB	0.8273	0.5358	0.7443	0.647649	0.899674
dicA	b1570	-	1	0	K	DNA-binding transcriptional dual regulator DicA	1.3985	1.3282	1.3821	0.949732	0.988273
ydfA	b1571	+	4	0	-	Qin prophage; DUF1391 domain-containing protein YdfA	0.2291	0.11	0.1079	0.48014	0.470973
ydfB	b1572	+	2	0	-	Qin prophage; uncharacterized protein YdfB	0.9372	0.8294	0.9052	0.884977	0.965856
ydfC	b1573	+	2	0	-	Qin prophage; uncharacterized protein YdfC	1.6866	0.6049	0.9258	0.358651	0.548915
dicB	b1575	+	2	0	-	Qin prophage; cell division inhibition protein DicB	1.3333	1.3553	1.3694	1.0165	1.02708
ydfD	b1576	+	1	0	-	Qin prophage; lysis protein	1.0316	1.7568	1.246	1.70299	1.20783
ydfE	b1577	+	2	0	Gene_NA	Qin prophage; protein YdfE	0.8025	1.1988	0.7823	1.49383	0.974829
insD1	b1578	+	2	0	Gene_NA	Qin prophage; putative transposase	0.9466	0.6475	0.6673	0.684027	0.704944
ydfJ	b1579	+	2	0	Gene_NA	Qin prophage; putative defective integrase	0.9995	0.5426	0.7501	0.542871	0.750475
rspB	b1580	-	10	0	ER	putative zinc-binding dehydrogenase RspB	0.9802	0.6231	0.711	0.635687	0.725362
rspA	b1581	-	12	0	MR	mandelate racemase/muconate lactonizing enzyme family protein RspA	0.8712	0.7417	0.8378	0.851354	0.961662
ynfA	b1582	-	2	0	S	putative DMT superfamily transporter YnfA	1.9147	1.0911	1.2164	0.569854	0.635295
ynfB	b1583	+	4	0	-	DUF1283 domain-containing protein YnfB	0.7668	0.9786	0.9857	1.27621	1.28547
speG	b1584	+	6	0	J	spermidine N-acetyltransferase	0.9744	0.5939	0.6518	0.609503	0.668924
ynfC	b1585	-	7	0	-	UPF0257 family lipoprotein YnfC	0.7741	0.7715	0.6426	0.996641	0.830125
ynfD	b1586	+	3	0	-	DUF1161 domain-containing protein YnfD	1.4987	0.8702	1.0283	0.580637	0.686128
ynfE	b1587	+	24	0	C	putative selenate reductase YnfE	1.0385	0.6724	0.8837	0.647472	0.850939
ynfF	b1588	+	24	0	C	putative selenate reductase YnfF	1.0226	0.8978	0.8811	0.877958	0.861627
ynfG	b1589	+	6	0	C	putative oxidoreductase YnfG	1.4483	1.3341	0.9673	0.921149	0.667886
ynfH	b1590	+	9	0	R	putative menaquinol dehydrogenase	1.1897	0.9733	0.7804	0.818105	0.655964
dmsD	b1591	+	6	0	R	redox enzyme maturation protein DmsD	0.9585	0.8264	0.6207	0.86218	0.647574
clcB	b1592	+	12	0	P	putative chloride:H+ antiporter ClcB	1.1413	1.3364	1.0098	1.17095	0.884781
ynfK	b1593	-	7	0	H	putative dethiobiotin synthetase	0.9149	0.6003	1.3938	0.656137	1.52345
mlc	b1594	-	12	0	KG	DNA-binding transcriptional repressor Mlc	0.8	0.5864	0.7767	0.733	0.970875
ynfL	b1595	-	9	0	K	putative DNA-binding transcriptional regulator	0.9448	0.7223	0.9683	0.7645	1.02487
ynfM	b1596	+	11	0	G	putative transporter YnfM	0.9949	0.6208	0.5865	0.623982	0.589506
asr	b1597	+	3	0	-	acid shock protein	0.9215	1.3956	0.6753	1.51449	0.732827
ydgD	b1598	+	8	0	E	putative serine protease YdgD	1.1967	0.8815	0.8155	0.736609	0.681457
mdtI	b1599	-	3	0	P	multidrug/spermidine efflux pump membrane subunit MdtI	0.7641	0.2948	0.4784	0.385813	0.626096
mdtJ	b1600	-	4	0	P	multidrug/spermidine efflux pump membrane subunit MdtJ	1.1586	2.1188	1.2823	1.82876	1.10677
tqsA	b1601	+	11	0	R	G6859-MONOMER	0.8721	0.8089	0.563	0.927531	0.645568
pntB	b1602	-	14	0	C	pyridine nucleotide transhydrogenase subunit &beta;	1.2606	0.6984	1.0366	0.554022	0.822307
pntA	b1603	-	14	0	C	pyridine nucleotide transhydrogenase subunit &alpha;	1.0176	1.0612	0.7681	1.04285	0.754815
ydgH	b1604	+	10	0	-	DUF1471 domain-containing protein YdgH	0.8025	0.5936	0.7198	0.739688	0.896947
ydgI	b1605	+	14	0	E	putative arginine:ornithine antiporter	1.1203	1.0425	0.7074	0.930554	0.631438
folM	b1606	+	7	0	IQR	dihydromonapterin reductase	0.8699	1.0591	0.8863	1.2175	1.01885
ydgC	b1607	-	3	0	R	GlpM family protein	0.9412	0.5978	1.0052	0.635147	1.068
rstA	b1608	+	7	0	TK	Phosphorylated DNA-binding transcriptional regulator RstA // "DNA-binding transcriptional regulator RstA"	1.1021	0.81	0.7682	0.734961	0.697033
rstB	b1609	+	13	0	T	sensory histidine kinase RstB - phosphorylated // "sensory histidine kinase RstB"	0.8307	0.7668	0.8049	0.923077	0.968942
tus	b1610	+	10	0	-	DNA replication terminus site-binding protein	0.8398	0.4971	0.6374	0.591927	0.75899
fumC	b1611	-	14	0	C	fumarase C	0.8913	0.7615	0.7539	0.85437	0.845843
fumA	b1612	-	17	0	C	fumarase A	0.9261	0.8617	0.9995	0.930461	1.07926
manA	b1613	+	12	0	G	MANNPISOM-MONOMER	0.785	0.4783	0.5064	0.609299	0.645096
ydgA	b1614	+	14	0	S	DUF945 domain-containing protein YdgA	0.8324	0.5467	0.6499	0.656776	0.780754
uidC	b1615	-	13	0	-	outer membrane porin family protein UidC	1.3328	1.1875	0.856	0.890981	0.642257
uidB	b1616	-	13	0	G	glucuronide:H+ symporter	1.0156	0.687	0.7333	0.676447	0.722036
uidA	b1617	-	18	0	G	&beta;-glucuronidase	1.1544	0.632	0.8211	0.547471	0.711279
uidR	b1618	-	6	0	K	DNA-binding transcriptional repressor UidR	1.0555	1.2682	0.6299	1.20152	0.596779
hdhA	b1619	-	8	0	IQR	7-&alpha;-hydroxysteroid dehydrogenase	0.5291	0.5679	0.5762	1.07333	1.08902
malI	b1620	-	10	0	K	DNA-binding transcriptional repressor MalI	0.795	1.0414	0.7585	1.30994	0.954088
malX	b1621	+	16	0	G	PTS enzyme IIBC component MalX	0.8788	0.65	0.7205	0.739645	0.819868
malY	b1622	+	12	0	E	negative regulator of MalT activity/cystathionine &beta;-lyase	0.8192	0.366	0.5863	0.446777	0.715698
add	b1623	+	10	0	F	adenosine deaminase	1.0333	0.5605	0.6284	0.542437	0.608149
ydgJ	b1624	-	11	0	R	putative oxidoreductase YdgJ	0.8206	0.7107	0.8872	0.866074	1.08116
cnu	b1625	+	2	0	-	H-NS- and StpA-binding protein	1.1263	0.6978	0.7694	0.619551	0.683122
ydgK	b1626	+	4	0	-	DUF2569 domain-containing inner membrane protein YdgK	1.1084	0.8794	0.9022	0.793396	0.813966
rsxA	b1627	+	6	0	C	SoxR [2Fe-2S] reducing system protein RsxA	1.0352	0.7074	0.7183	0.683346	0.693876
rsxB	b1628	+	6	0	C	SoxR [2Fe-2S] reducing system protein RsxB	1.0084	0.1958	0.554	0.194169	0.549385
rsxC	b1629	+	21	0	C	SoxR [2Fe-2S] reducing system protein RsxC	0.9075	0.4592	0.7376	0.506006	0.812782
rsxD	b1630	+	11	0	C	SoxR [2Fe-2S] reducing system protein RsxD	0.9976	0.3561	0.5629	0.356957	0.564254
rsxG	b1631	+	6	0	C	SoxR [2Fe-2S] reducing system protein RsxG	0.9928	0.3003	0.4568	0.302478	0.460113
rsxE	b1632	+	7	0	C	SoxR [2Fe-2S] reducing system protein RsxE	0.6874	0.2841	0.456	0.413296	0.663369
nth	b1633	+	6	0	L	endonuclease III	1.1644	1.2047	1.0857	1.03461	0.932412
dtpA	b1634	+	15	0	E	dipeptide/tripeptide:H+ symporter DtpA	0.8234	0.3893	0.4589	0.472796	0.557323
gstA	b1635	+	6	0	O	glutathione S-transferase GstA	1.4809	1.1266	1.8872	0.760754	1.27436
pdxY	b1636	-	9	0	H	pyridoxal kinase 2	1.077	0.9845	0.9841	0.914113	0.913742
tyrS	b1637	-	13	1	J	tyrosine&mdash;tRNA ligase	0.3489	0.3268	0.1882	0.936658	0.53941
pdxH	b1638	-	7	0	H	pyridoxal 5-phosphate synthase	0.4875	0.3003	0.2856	0.616	0.585846
mliC	b1639	-	3	0	R	inhibitor of c-type lysozyme, putative lipoprotein	2.0357	0.7339	0.9219	0.360515	0.452866
anmK	b1640	-	11	0	O	anhydro-N-acetylmuramic acid kinase	0.6279	0.5546	0.5065	0.883262	0.806657
slyB	b1641	+	5	0	M	outer membrane lipoprotein SlyB	1.0452	1.0702	1.6847	1.02392	1.61184
slyA	b1642	-	4	0	K	DNA-binding transcriptional dual regulator SlyA	1.6877	0.8602	0.6484	0.509688	0.384192
ydhI	b1643	+	3	0	-	DUF1656 domain-containing protein YdhI	1.0039	0.4157	0.5996	0.414085	0.597271
ydhJ	b1644	+	9	0	V	putative membrane fusion protein YdhJ	0.8962	0.771	0.5325	0.860299	0.594175
ydhK	b1645	+	20	0	S	putative transporter YdhK	0.8813	1.0415	0.6065	1.18178	0.688188
sodC	b1646	-	5	0	P	superoxide dismutase (Cu-Zn)	0.6509	0.5035	1.2024	0.773544	1.84729
ydhF	b1647	-	9	0	R	putative oxidoreductase	0.9995	0.5938	0.8497	0.594097	0.850125
ydhL	b1648	-	3	0	R	DUF1289 domain-containing protein YdhL	0.9339	0.4922	0.6863	0.527037	0.734875
nemR	b1649	+	6	0	K	DNA-binding transcriptional repressor NemR	1.2066	1.2193	0.8847	1.01053	0.733217
nemA	b1650	+	10	0	C	N-ethylmaleimide reductase	1.3778	1.8385	1.7267	1.33437	1.25323
gloA	b1651	+	4	0	E	glyoxalase I	1.2067	1.0239	0.656	0.848512	0.543631
rnt	b1652	+	7	0	L	RNase T	0.4418	0.1333	0.2298	0.30172	0.520145
lhr	b1653	+	46	0	R	putative ATP-dependent helicase Lhr	1.1602	0.6602	0.9797	0.56904	0.844423
grxD	b1654	-	4	0	O	glutaredoxin 4	1.2749	1.1733	2.0571	0.920307	1.61354
mepH	b1655	+	8	0	M	G6892-MONOMER	0.7884	0.74	0.7009	0.93861	0.889016
sodB	b1656	+	6	0	P	superoxide dismutase (Fe)	1.1217	1.0283	1.3073	0.916734	1.16546
ydhP	b1657	-	12	0	G	putative transporter YdhP	1.1104	1.0373	0.6703	0.934168	0.603656
purR	b1658	+	11	0	K	DNA-binding transcriptional repressor PurR	1.2397	0.5549	0.4154	0.447608	0.335081
ydhB	b1659	-	9	0	K	putative LysR family DNA-binding transcriptional regulator YdhB	0.6107	0.3438	0.33	0.562961	0.540364
ydhC	b1660	+	12	0	G	putative transporter YdhC	1.0818	0.6408	0.6423	0.592346	0.593733
cfa	b1661	+	10	0	M	cyclopropane fatty acyl phospholipid synthase	0.9241	1.2687	0.7774	1.3729	0.841251
ribC	b1662	-	7	1	H	riboflavin synthase	0.3559	0.3379	0.4039	0.949424	1.13487
mdtK	b1663	+	14	0	V	multidrug efflux pump MdtK	0.7574	0.2937	0.3986	0.387774	0.526274
ydhQ	b1664	-	12	0	MU	putative adhesin-related protein YdhQ	1.0338	0.5355	0.7425	0.517992	0.718224
ydhR	b1667	+	3	0	-	putative monooxygenase YdhR	0.8448	0.459	0.4003	0.543324	0.47384
ydhS	b1668	+	15	0	S	FAD/NAD(P) binding domain-containing protein YdhS	1.0224	1.345	1.2058	1.31553	1.17938
ydhT	b1669	-	7	0	-	uncharacterized protein YdhT	1.2062	1.9866	2.7843	1.64699	2.30832
ydhU	b1670	-	7	0	C	putative cytochrome YdhU	0.7266	0.2125	0.352	0.292458	0.484448
ydhX	b1671	-	7	0	C	putative 4Fe-4S ferredoxin-like protein YdhX	0.8752	0.8573	0.4834	0.979548	0.552331
ydhW	b1672	-	6	0	-	uncharacterized protein YdhW	1.1807	1.0805	0.7705	0.915135	0.652579
ydhV	b1673	-	21	0	C	putative oxidoreductase YdhV	0.9214	0.6408	0.6578	0.695463	0.713914
ydhY	b1674	-	6	0	C	putative 4Fe-4S ferredoxin-like protein YdhY	1.3751	1.0591	1.578	0.770199	1.14755
ydhZ	b1675	-	2	0	-	fumarase D	0.6789	0.3372	0.341	0.496686	0.502283
pykF	b1676	+	13	0	G	pyruvate kinase I	0.9668	0.2599	0.6973	0.268825	0.721245
lpp	b1677	+	2	0	M	murein lipoprotein	0.9641	0.7993	0.3844	0.829063	0.398714
ldtE	b1678	-	10	0	S	L,D-transpeptidase LdtE	0.9579	0.6524	0.3919	0.681073	0.409124
sufE	b1679	-	3	0	R	sulfur carrier protein SufE	1.77	1.5633	2.3145	0.88322	1.30763
sufS	b1680	-	12	0	E	L-cysteine desulfurase	1.4651	0.8494	1.1359	0.579756	0.775305
sufD	b1681	-	13	0	O	Fe-S cluster scaffold complex subunit SufD	1.1659	0.6634	0.9577	0.569002	0.821426
sufC	b1682	-	7	0	O	Fe-S cluster scaffold complex subunit SufC	0.851	0.4688	0.5194	0.550881	0.610341
sufB	b1683	-	15	0	O	Fe-S cluster scaffold complex subunit SufB	0.8438	0.6802	0.2762	0.806115	0.327329
sufA	b1684	-	4	0	S	iron-sulfur cluster insertion protein SufA	1.0756	0.8593	0.8394	0.798903	0.780402
ydiH	b1685	-	2	0	-	protein YdiH	0.6284	0.8466	0.4574	1.34723	0.72788
menI	b1686	-	4	0	Q	1,4-dihydroxy-2-naphthoyl-CoA hydrolase	0.9668	0.6788	0.6496	0.70211	0.671907
ydiJ	b1687	-	28	0	C	putative FAD-linked oxidoreductase	0.8237	0.5857	0.5145	0.71106	0.624621
ydiK	b1688	+	11	0	R	putative transporter YdiK	1.0184	0.7542	0.4395	0.740573	0.431559
ydiL	b1689	+	3	0	-	DUF1870 domain-containing protein YdiL	0.823	0.4886	0.4524	0.593682	0.549696
ydiM	b1690	+	12	0	G	putative exporter YdiM	0.8517	0.6322	0.8242	0.74228	0.967712
ydiN	b1691	+	13	0	-	putative transporter YdiN	0.8783	0.582	0.6266	0.662644	0.713424
ydiB	b1692	+	9	0	E	quinate/shikimate dehydrogenase	0.6825	0.6429	0.5825	0.941978	0.85348
aroD	b1693	+	6	0	E	3-dehydroquinate dehydratase	0.4745	0.4252	0.5961	0.896101	1.25627
ydiF	b1694	+	16	0	I	putative acetate-CoA transferase YdiF	1.1033	0.731	0.902	0.662558	0.817547
ydiO	b1695	+	12	0	I	putative acyl-CoA dehydrogenase YdiO	1.3045	0.4609	0.8805	0.353315	0.674971
ydiP	b1696	-	8	0	K	putative DNA-binding transcriptional regulator YdiP	1.1799	0.8337	0.9935	0.706585	0.842021
ydiQ	b1697	+	8	0	C	putative electron transfer flavoprotein subunit YdiQ	0.7834	0.3179	0.5317	0.405795	0.678708
ydiR	b1698	+	10	0	C	putative electron transfer flavoprotein subunit YdiR	1.0564	0.8393	0.5924	0.794491	0.560772
ydiS	b1699	+	12	0	C	putative electron transfer flavoprotein-quinone oxidoreductase YdiS	1.2742	1.3022	0.8664	1.02197	0.679956
ydiT	b1700	+	3	0	C	ferredoxin-like protein YdiT	1.371	0.7314	1.8474	0.533479	1.34748
fadK	b1701	+	15	0	IQ	short chain acyl-CoA synthetase	1.0266	0.6455	0.7155	0.628775	0.696961
ppsA	b1702	-	24	0	G	phosphoenolpyruvate synthetase	1.0534	0.6098	0.7311	0.578887	0.694038
ppsR	b1703	+	8	0	S	posphoenolpyruvate synthetase regulatory protein	1.1157	0.9052	0.8089	0.811329	0.725016
aroH	b1704	+	11	0	E	3-deoxy-7-phosphoheptulonate synthase, Trp-sensitive	1.1367	0.7727	0.7797	0.679775	0.685933
ydiE	b1705	+	2	0	P	PF10636 family protein YdiE	0.9721	0.6111	1.906	0.628639	1.9607
ydiU	b1706	-	13	0	S	UPF0061 family protein YdiU	0.9984	0.6475	0.668	0.648538	0.669071
ydiV	b1707	-	7	0	T	anti-FlhDC factor	0.8337	0.5829	0.7172	0.699172	0.860261
nlpC	b1708	-	5	0	M	NlpC/P60 family lipoprotein NlpC	0.9857	1.7385	1.4698	1.76372	1.49112
btuD	b1709	-	7	0	H	vitamin B<sub>12</sub> ABC transporter ATP binding subunit	0.9548	0.7085	1.0721	0.74204	1.12285
btuE	b1710	-	6	0	O	thioredoxin/glutathione peroxidase	0.9608	0.3596	0.6729	0.374271	0.700354
btuC	b1711	-	10	0	H	vitamin B<sub>12</sub> ABC transporter membrane subunit	1.0279	0.6833	0.9442	0.664753	0.918572
ihfA	b1712	-	3	0	L	integration host factor subunit &alpha;	1.2659	0.6514	0.5193	0.514575	0.410222
pheT	b1713	-	23	1	J	phenylalanine&mdash;tRNA ligase subunit &beta;	0.3594	0.163	0.3632	0.453534	1.01057
pheS	b1714	-	9	1	J	phenylalanine&mdash;tRNA ligase subunit &alpha;	0.2901	0.3499	0.436	1.20614	1.50293
rplT	b1716	-	3	1	J	50S ribosomal subunit protein L20	0.4639	1.1293	0.3436	2.43436	0.740677
rpmI	b1717	-	2	0	J	50S ribosomal subunit protein L35	1.3201	0.3813	0.6616	0.288842	0.501174
infC	b1718	-	6	1	J	translation initiation factor IF-3	0.4365	0.4236	0.4659	0.970447	1.06735
thrS	b1719	-	19	1	J	threonine&mdash;tRNA ligase	0.436	0.3001	0.2627	0.688303	0.602523
arpB	b4494	+	19	0	Gene_NA	putative ankyrin repeat protein B, N-terminal fragment	0.8607	0.6803	0.6094	0.790403	0.708028
yniD	b4535	+	1	0	-	uncharacterized protein YniD	0.7617	0.1952	0.323	0.256269	0.424051
ydiY	b1722	-	8	0	M	acid-inducible putative outer membrane protein YdiY	0.9562	1.2152	1.6076	1.27086	1.68124
pfkB	b1723	+	9	0	G	6-phosphofructokinase II	1.1614	0.7582	0.5244	0.652833	0.451524
ydiZ	b1724	+	3	0	-	protein YdiZ	0.8648	0.1338	0.3336	0.154718	0.385754
yniA	b1725	+	8	0	G	putative kinase YniA	0.6612	0.7801	0.8442	1.17982	1.27677
yniB	b1726	-	5	0	-	uncharacterized protein YniB	1.066	0.8154	0.7279	0.764916	0.682833
yniC	b1727	+	7	0	R	hexitol phosphatase B	0.7807	0.4031	0.6748	0.516331	0.864353
ydjM	b1728	+	6	0	R	inner membrane protein YdjM	1.0029	0.5222	1.041	0.52069	1.03799
ydjN	b1729	+	14	0	R	cystine/sulfocysteine:cation symporter	1.1435	0.4616	0.6244	0.403673	0.546043
ydjO	b1730	-	8	0	-	protein YdjO	0.9935	1.2635	0.5835	1.27177	0.587318
cedA	b1731	-	3	0	-	cell division modulator	1.3704	0.6797	0.6812	0.495987	0.497081
katE	b1732	+	23	0	P	catalase HPII	1.0995	0.9553	1.0702	0.868849	0.973352
chbG	b1733	-	7	0	S	chitin disaccharide deacetylase	1.0968	0.7136	1.0225	0.65062	0.932257
chbF	b1734	-	13	0	G	monoacetylchitobiose-6-phosphate hydrolase	0.9205	0.7659	0.8423	0.832048	0.915046
chbR	b1735	-	9	0	K	DNA-binding transcriptional dual regulator ChbR	0.5968	0.6233	0.4954	1.0444	0.830094
chbA	b1736	-	3	0	G	N,N'-diacetylchitobiose-specific PTS enzyme IIA component	1.0454	0.3286	0.8683	0.314329	0.830591
chbC	b1737	-	13	0	G	N,N'-diacetylchitobiose-specific PTS enzyme IIC component	0.8527	0.3857	0.6341	0.452328	0.743638
chbB	b1738	-	3	0	G	N,N'-diacetylchitobiose-specific PTS enzyme IIB component	1.0164	1.0813	0.6036	1.06385	0.593861
osmE	b1739	-	3	0	J	osmotically-inducible lipoprotein OsmE	0.8019	0.3655	0.5881	0.455792	0.733383
nadE	b1740	+	8	1	H	NAD synthetase, NH<sub>3</sub>-dependent	0.3085	0.2687	0.4435	0.870989	1.4376
cho	b1741	+	8	0	L	endonuclease of nucleotide excision repair	0.913	1.5156	0.7304	1.66002	0.8
ves	b1742	-	6	0	S	HutD family protein Ves	0.7909	0.7907	0.4824	0.999747	0.609938
spy	b1743	-	5	0	UNTP	ATP-independent periplasmic chaperone	0.8871	0.412	0.6462	0.464435	0.728441
astE	b1744	-	10	0	E	SUCCGLUDESUCC-MONOMER	1.2348	0.805	0.7132	0.651927	0.577583
astB	b1745	-	14	0	E	N-succinylarginine dihydrolase	0.9853	0.3896	0.6399	0.395413	0.649447
astD	b1746	-	15	0	C	aldehyde dehydrogenase	1.3454	1.1487	0.8044	0.853798	0.597889
astA	b1747	-	10	0	E	ARGSUCCTRAN-MONOMER	0.9177	0.7397	0.834	0.806037	0.908794
astC	b1748	-	12	0	E	succinylornithine transaminase	0.9289	0.6315	0.6702	0.679836	0.721499
xthA	b1749	+	8	0	L	exodeoxyribonuclease III	1.3161	1.2998	1.139	0.987615	0.865436
ydjX	b1750	+	7	0	S	DedA family protein YdjX	1.1634	1.082	0.9489	0.930033	0.815627
ydjY	b1751	+	6	0	-	4Fe-4S ferredoxin-type domain-containing protein YdjY	1.404	0.8221	0.8085	0.585541	0.575855
ydjZ	b1752	+	7	0	S	DedA family protein YdjZ	0.8705	0.5003	0.7273	0.574727	0.835497
ynjA	b1753	+	6	0	S	AhpD-like domain-containing protein YnjA	0.8314	0.5624	0.6811	0.676449	0.819221
ynjB	b1754	+	12	0	R	putative ABC transporter periplasmic binding protein YnjB	1.1811	1.3192	0.9289	1.11692	0.78647
ynjC	b1755	+	15	0	R	putative ABC transporter membrane subunit YnjC	1.0285	0.5291	0.5413	0.514439	0.5263
ynjD	b1756	+	6	0	R	putative ABC transporter ATP-binding protein YnjD	1.1646	1.1564	0.8558	0.992959	0.734845
ynjE	b1757	+	13	0	P	molybdopterin synthase sulfurtransferase	1.3711	1.0109	1.0728	0.737291	0.782437
ynjF	b1758	-	6	0	I	putative inner membrane protein	1.035	1.0314	0.8869	0.996522	0.856908
nudG	b1759	+	4	0	F	5-hydroxy-CTP diphosphatase	1.4599	1.2156	1.0978	0.83266	0.751969
ynjH	b1760	-	3	0	-	DUF1496 domain-containing protein YnjH	0.7241	0.6188	0.6343	0.854578	0.875984
gdhA	b1761	+	14	0	E	glutamate dehydrogenase	1.0121	1.0306	1.0617	1.01828	1.04901
ynjI	b1762	-	9	0	-	DUF1266 domain-containing protein YnjI	0.9756	0.631	0.8219	0.646781	0.842456
topB	b1763	-	19	0	L	DNA topoisomerase III	1.2586	0.7007	0.7164	0.55673	0.569204
selD	b1764	-	11	0	E	selenide, water dikinase	1.3021	0.7559	0.6966	0.580524	0.534982
ydjA	b1765	-	6	0	C	putative oxidoreductase	0.5802	0.5627	0.4758	0.969838	0.820062
sppA	b1766	+	19	0	OU	protease IV, a signal peptide peptidase	1.0466	1.2982	0.6846	1.2404	0.654118
ansA	b1767	+	10	0	EJ	L-asparaginase 1	1.2388	1.1181	1.1322	0.902567	0.913949
pncA	b1768	+	6	0	Q	nicotinamidase	0.9056	1.0631	0.8123	1.17392	0.896974
ydjE	b1769	-	13	0	G	putative transporter YdjE	0.9663	0.9413	0.8836	0.974128	0.914416
ydjF	b1770	-	6	0	KG	putative DNA-binding transcriptional regulator YdjF	0.8012	0.4702	0.4642	0.58687	0.579381
ydjG	b1771	-	9	0	C	NADH-dependent methylglyoxal reductase	1.36	1.3859	1.2798	1.01904	0.941029
ydjH	b1772	-	9	0	G	putative sugar kinase YdjH	0.9703	0.9335	0.8962	0.962074	0.923632
ydjI	b1773	-	8	0	G	putative aldolase YdjI	0.9217	0.4763	0.4932	0.516763	0.535098
ydjJ	b1774	-	8	0	ER	putative zinc-binding dehydrogenase YdjJ	1.3501	1.0755	1.5666	0.796608	1.16036
ydjK	b1775	-	14	0	G	putative transporter YdjK	1.2605	0.5787	0.888	0.459104	0.704482
ydjL	b1776	-	10	0	ER	putative zinc-binding dehydrogenase YdjL	1.0292	0.5454	0.7246	0.529926	0.704042
yeaC	b1777	-	2	0	S	DUF1315 domain-containing protein YeaC	1.3615	1.4091	1.352	1.03496	0.993022
msrB	b1778	-	4	0	O	methionine sulfoxide reductase B	1.0896	2.0684	0.9748	1.89831	0.89464
gapA	b1779	+	10	1	G	glyceraldehyde-3-phosphate dehydrogenase A	0.3669	0.1951	0.2742	0.531753	0.747343
yeaD	b1780	+	8	0	G	putative aldose 1-epimerase YeaD	1.3094	0.9645	1.3416	0.736597	1.02459
yeaE	b1781	-	7	0	R	methylglyoxal reductase YeaE	1.1382	0.6794	0.9998	0.596907	0.878404
mipA	b1782	-	8	0	M	MltA-interacting protein	1.3084	0.7854	0.9487	0.600275	0.725084
yeaG	b1783	+	19	0	T	protein kinase YeaG	1.1165	0.8449	0.9088	0.75674	0.813972
yeaH	b1784	+	13	0	S	DUF444 domain-containing protein YeaH	1.0774	0.5303	0.7783	0.492203	0.722387
yeaI	b1785	+	15	0	T	putative c-di-GMP binding protein CdgI	1.1088	0.8828	0.6903	0.796176	0.622565
yeaJ	b1786	+	15	0	T	putative diguanylate cyclase DgcJ	0.9923	0.8904	1.0812	0.897309	1.08959
yeaK	b1787	+	5	0	S	mischarged aminoacyl-tRNA deacylase	0.7493	1.3626	1.1854	1.8185	1.58201
yoaI	b1788	-	1	0	-	protein YoaI	1.6548	0.5084	0.6898	0.307227	0.416848
yeaL	b1789	+	5	0	S	DUF441 domain-containing inner membrane protein YeaL	0.8994	0.4121	0.6785	0.458194	0.754392
yeaM	b1790	-	8	0	K	DNA-binding transcriptional repressor NimR	1.0749	1.0318	0.7041	0.959903	0.655038
yeaN	b1791	+	12	0	P	2-nitroimidazole exporter	0.9697	0.7829	0.6391	0.807363	0.65907
yeaO	b1792	+	4	0	S	DUF488 domain-containing protein YeaO	0.5701	0.3347	0.4847	0.58709	0.850202
yoaF	b1793	-	2	0	R	DUF333 domain-containing lipoprotein YoaF	1.1126	0.2935	0.7711	0.263797	0.693061
yeaP	b1794	+	9	0	T	diguanylate cyclase DgcP	0.7587	1.092	1.1233	1.4393	1.48056
yeaQ	b1795	-	2	0	S	PF04226 family protein YeaQ	1.4327	0.7034	1.2416	0.490961	0.866615
yoaG	b1796	-	2	0	-	DUF1869 domain-containing protein YoaG	1.2893	1.0572	1.5095	0.81998	1.17079
yeaR	b1797	-	4	0	P	DUF1971 domain-containing protein YeaR	1.0114	1.2735	1.0743	1.25915	1.06219
leuE	b1798	-	7	0	E	leucine exporter	0.7355	0.3329	0.5546	0.452617	0.754045
dmlR	b1799	-	9	0	K	DNA-binding transcriptional regulator DmlR	0.9754	0.9045	0.8795	0.927312	0.901681
dmlA	b1800	+	11	0	CE	D-malate/3-isopropylmalate dehydrogenase (decarboxylating)	0.8291	1.1844	1.0654	1.42854	1.28501
yeaV	b1801	+	15	0	M	putative transporter YeaV	1.085	0.7486	0.733	0.689954	0.675576
yeaW	b1802	+	11	0	PR	carnitine monooxygenase subunit YeaW	0.8429	0.3961	0.5184	0.469925	0.61502
yeaX	b1803	+	10	0	C	carnitine monooxygenase subunit YeaX	0.9688	0.6451	0.6083	0.665875	0.62789
rnd	b1804	-	11	0	J	RNase D	0.8969	0.5378	0.7377	0.599621	0.8225
fadD	b1805	-	17	0	IQ	long-chain-fatty-acid&mdash;CoA ligase	0.9162	0.565	1.0361	0.616678	1.13087
yeaY	b1806	-	5	0	M	Slp family lipoprotein YeaY	0.916	1.1452	1.5202	1.25022	1.65961
tsaB	b1807	-	7	0	O	N6-L-threonylcarbamoyladenine synthase, TsaB subunit	0.4718	0.7055	0.4728	1.49534	1.00212
yoaA	b1808	-	19	0	KL	putative 5' to 3' DNA helicase implicated in DNA repair	0.8411	0.4635	0.6695	0.551064	0.795981
yoaB	b1809	+	4	0	J	RutC family protein YoaB	1.2074	0.7354	1.0154	0.609077	0.840981
yoaC	b1810	+	3	0	-	DUF1889 domain-containing protein YoaC	0.4358	0.1985	0.8966	0.455484	2.05737
yoaH	b1811	-	2	0	S	UFP0181 family protein YoaH	1.2672	0.3651	0.3446	0.288116	0.271938
pabB	b1812	+	13	0	EH	aminodeoxychorismate synthase subunit 1	0.9947	0.9342	0.7365	0.939178	0.740424
nudL	b1813	+	6	0	-	putative NUDIX hydrolase with low 3-phosphohydroxypyruvate phosphatase activity	0.8787	0.6556	0.4593	0.746102	0.522704
sdaA	b1814	+	14	0	E	L-serine deaminase I	0.87	0.8457	0.8908	0.972069	1.02391
yoaD	b1815	+	16	0	T	putative c-di-GMP phosphodiesterase PdeD	0.9251	0.7719	0.7034	0.834396	0.76035
yoaE	b1816	-	16	0	P	putative inner membrane protein	1.0389	1.0573	0.9688	1.01771	0.932525
manX	b1817	+	10	0	G	mannose-specific PTS enzyme IIAB component	0.9727	0.7714	1.0217	0.79305	1.05038
manY	b1818	+	8	0	G	mannose-specific PTS enzyme IIC component	0.9283	0.6421	0.585	0.691694	0.630184
manZ	b1819	+	8	0	G	mannose-specific PTS enzyme IID component	0.995	0.6642	0.9208	0.667538	0.925427
yobD	b1820	+	4	0	S	DUF986 domain-containing inner membrane protein YobD	0.719	0.8987	0.54	1.24993	0.751043
mntP	b1821	+	6	0	S	G6999-MONOMER	0.9656	1.015	0.9475	1.05116	0.981255
rlmA	b1822	-	8	0	H	23S rRNA m1G745 methyltransferase	1.2159	0.4885	0.7702	0.40176	0.63344
cspC	b1823	-	2	0	K	stress protein, member of the CspA family	1.214	0.2642	0.5855	0.217628	0.48229
yobF	b1824	-	2	0	-	DUF2527 domain-containing protein YobF	1.6545	1.1886	0.9826	0.718404	0.593895
yebO	b1825	-	2	0	-	uncharacterized protein YebO	0.3357	0.5753	1.0067	1.71373	2.99881
mgrB	b1826	-	1	0	-	PhoQ kinase inhibitor	1.1258	0.8113	1.052	0.720643	0.934447
yobH	b4536	+	1	0	-	protein YobH	1.2087	1.4324	0.9366	1.18507	0.774882
kdgR	b1827	-	8	0	K	DNA-binding transcriptional repressor KdgR	0.8248	0.6179	0.7689	0.749151	0.932226
yebQ	b1828	+	13	0	G	putative transporter YebQ	0.8292	0.5098	0.5766	0.614809	0.695369
htpX	b1829	-	9	0	O	zinc dependent endoprotease	0.8397	0.7044	0.8018	0.838871	0.954865
prc	b1830	-	20	0	M	tail-specific protease	1.2017	0.6833	0.8048	0.568611	0.669718
proQ	b1831	-	7	0	T	RNA chaperone ProQ	1.3867	0.8158	0.508	0.588303	0.366337
msrC	b1832	-	4	0	T	free methionine-(R)-sulfoxide reductase	1.2961	0.8209	1.1498	0.633362	0.887123
yebS	b1833	+	12	0	S	intermembrane transport protein YebS	0.9425	0.7603	1.1126	0.806684	1.18048
yebT	b1834	+	26	0	R	intermembrane transport protein YebT	1.0433	0.4792	0.6664	0.459312	0.638742
rsmF	b1835	+	14	0	J	16S rRNA m5C1407 methyltransferase	0.9873	0.8124	0.6453	0.82285	0.653601
yebV	b1836	+	3	0	-	DUF1480 domain-containing protein YebV	1.1382	0.752	0.9092	0.660692	0.798805
yebW	b1837	+	2	0	-	DUF1482 domain-containing protein YebW	0.9827	2.457	2.3797	2.50025	2.42159
pphA	b1838	-	7	0	T	phosphoprotein phosphatase 1	0.9913	0.5333	0.8849	0.53798	0.892666
yebY	b1839	-	4	0	-	DUF2511 domain-containing protein YebY	0.8974	0.9373	0.812	1.04446	0.904836
yebZ	b1840	-	9	0	P	putative inner membrane protein	1.3119	1.0968	1.5215	0.836039	1.15977
yobA	b1841	-	4	0	R	CopC domain-containing protein	1.2604	0.6303	0.6795	0.500079	0.539115
holE	b1842	+	3	0	-	DNA polymerase III subunit &theta;	1.259	0.5847	0.7882	0.464416	0.626052
yobB	b1843	+	6	0	R	putative carbon-nitrogen hydrolase family protein YobB	1.0831	1.0469	0.8866	0.966577	0.818576
exoX	b1844	+	7	0	L	exonuclease X	0.9488	0.7798	0.6424	0.82188	0.677066
ptrB	b1845	-	20	0	E	oligopeptidase B	0.962	1.1154	0.8127	1.15946	0.844802
yebE	b1846	-	6	0	S	DUF533 domain-containing inner membrane protein YebE	1.3948	0.7605	1.3087	0.545239	0.938271
yebF	b1847	-	4	0	-	secreted protein YebF	1.2647	1.544	1.7527	1.22084	1.38586
yebG	b1848	-	3	0	S	DNA damage-inducible protein YebG	0.9372	1.0289	0.9396	1.09784	1.00256
purT	b1849	+	12	0	F	phosphoribosylglycinamide formyltransferase 2	1.2067	0.9926	1.2307	0.822574	1.01989
eda	b1850	-	6	0	G	KHG/KDPG aldolase	0.8754	0.665	0.4799	0.759653	0.548207
edd	b1851	-	17	0	EG	PGLUCONDEHYDRAT-MONOMER	1.1252	0.6739	0.7779	0.598916	0.691344
zwf	b1852	-	15	0	G	GLU6PDEHYDROG-MONOMER	0.5242	0.243	0.5218	0.463564	0.995422
yebK	b1853	+	7	0	K	DNA-binding transcriptional repressor YebK	0.9812	0.7397	0.8586	0.753873	0.875051
pykA	b1854	+	15	0	G	pyruvate kinase II	0.8731	0.6939	0.7819	0.794754	0.895545
lpxM	b1855	-	10	0	M	myristoyl-acyl carrier protein-dependent acyltransferase	0.5954	0.4492	0.3749	0.754451	0.629661
mepM	b1856	-	13	0	M	EG10013-MONOMER	1.2895	0.9466	1.0767	0.734083	0.834975
znuA	b1857	-	10	0	P	Zn2+ ABC transporter periplasmic binding protein	0.8993	0.7562	0.6669	0.840876	0.741577
znuC	b1858	+	7	0	P	Zn2+ ABC transporter ATP binding subunit	0.6574	0.1915	0.314	0.291299	0.477639
znuB	b1859	+	7	0	P	Zn2+ ABC transporter membrane subunit	0.9074	0.5935	0.6877	0.654067	0.75788
ruvB	b1860	-	10	0	L	Holliday junction branch migration complex subunit RuvB	0.6901	0.5394	0.5162	0.781626	0.748008
ruvA	b1861	-	6	0	L	Holliday junction branch migration complex subunit RuvA	0.3013	0.1845	0.4094	0.612346	1.35878
yebB	b1862	+	5	0	-	putative papain-like amidase YebB	1.0169	0.6719	1.1738	0.660734	1.15429
ruvC	b1863	-	5	0	L	crossover junction endodeoxyribonuclease RuvC	1.6013	1.1995	0.8464	0.749079	0.528571
yebC	b1864	-	6	0	S	putative transcriptional regulator YebC	0.7513	0.4348	0.661	0.57873	0.879808
nudB	b1865	-	5	0	LR	dihydroneopterin triphosphate diphosphatase	0.6628	0.0915	0.1829	0.138051	0.275951
aspS	b1866	-	17	1	J	aspartate&mdash;tRNA ligase	0.3441	0.2722	0.2593	0.791049	0.75356
yecD	b1867	+	6	0	Q	putative hydrolase	1.1782	1.4059	1.166	1.19326	0.989645
yecE	b1868	+	8	0	S	DUF72 domain-containing protein YecE	1.1913	0.8293	0.8397	0.69613	0.70486
yecN	b1869	+	4	0	R	putative inner membrane protein	1.155	0.4874	0.6907	0.421991	0.598009
cmoA	b1870	+	7	0	H	carboxy-S-adenosyl-L-methionine synthase	0.4988	0.3708	0.482	0.743384	0.966319
cmoB	b1871	+	10	0	H	tRNA U34 carboxymethyltransferase	1.0706	0.81	0.7888	0.756585	0.736783
torZ	b1872	-	24	0	C	trimethylamine N-oxide reductase 2	1.1119	0.6045	0.8213	0.543664	0.738646
torY	b1873	-	10	0	C	cytochrome c quinol dehydrogenase TorY	1.1134	0.5587	0.7226	0.501796	0.649003
cutC	b1874	-	6	0	P	protein CutC	1.2142	0.565	0.7067	0.465327	0.582029
yecM	b1875	-	6	0	S	putative metal-binding enzyme YecM	1.2836	1.2573	0.8198	0.979511	0.638672
argS	b1876	+	17	1	J	arginine&mdash;tRNA ligase	0.3463	0.0934	0.2525	0.269708	0.729137
yecT	b1877	+	5	0	S	protein YecT	1.1768	0.8358	1.4448	0.710231	1.22774
flhE	b1878	-	4	0	-	flagellar protein	0.6711	0.9231	0.4361	1.3755	0.649829
flhA	b1879	-	21	0	NU	flagellar biosynthesis protein FlhA	0.9538	0.6819	0.6531	0.71493	0.684735
flhB	b1880	-	12	0	NU	flagellar biosynthesis protein FlhB	1.1557	1.1704	1.0719	1.01272	0.92749
cheZ	b1881	-	6	0	NT	chemotaxis protein CheZ	0.6192	0.9908	0.5112	1.60013	0.825581
cheY	b1882	-	4	0	T	CheY-acetylated // "CheY-Pasp" // "chemotaxis protein CheY"	1.2658	0.513	0.3556	0.405277	0.280929
cheB	b1883	-	11	0	NT	CheB-Pasp // "protein-glutamate methylesterase/protein glutamine deamidase"	1.27	0.8547	0.8164	0.672992	0.642835
cheR	b1884	-	9	0	NT	chemotaxis protein methyltransferase	1.2244	0.8161	0.8573	0.666531	0.70018
tap	b1885	-	15	0	NT	methyl-accepting chemotaxis protein Tap	0.931	0.8855	0.8017	0.951128	0.861117
tar	b1886	-	16	0	NT	methyl-accepting chemotaxis protein Tar	1.2291	1.0898	1.0565	0.886665	0.859572
cheW	b1887	-	5	0	NT	chemotaxis protein CheW	1.2329	1.3212	1.2773	1.07162	1.03601
cheA	b1888	-	19	0	NT	chemotaxis protein CheA // "chemotaxis protein CheA(S)"	1.0913	0.7399	0.9142	0.677999	0.837716
motB	b1889	-	9	0	N	motility protein B	1.0887	0.6646	0.9824	0.610453	0.902361
motA	b1890	-	9	0	N	motility protein A	1.4234	1.1932	1.1166	0.838275	0.78446
flhC	b1891	-	6	0	-	DNA-binding transcriptional dual regulator FlhC	0.6414	0.6838	0.9672	1.06611	1.50795
flhD	b1892	-	4	0	-	DNA-binding transcriptional dual regulator FlhD	0.7148	0.2868	0.5166	0.401231	0.72272
uspC	b1895	+	4	0	T	universal stress protein C	1.0464	1.318	1.039	1.25956	0.992928
otsA	b1896	-	14	0	G	TREHALOSE6PSYN-MONOMER	1.2801	1.0847	0.8138	0.847356	0.635732
otsB	b1897	-	8	0	G	TREHALOSEPHOSPHASYN-MONOMER	0.881	0.5403	0.4854	0.61328	0.550965
araH	b4460	-	9	0	G	arabinose ABC transporter membrane subunit	0.8722	0.8276	0.9017	0.948865	1.03382
araG	b1900	-	15	0	G	arabinose ABC transporter ATP binding subunit	1.0103	0.6645	0.4565	0.657725	0.451846
araF	b1901	-	10	0	G	arabinose ABC transporter periplasmic binding protein	1.2359	0.8503	0.7692	0.688001	0.62238
ftnB	b1902	+	5	0	P	putative ferritin-like protein	1.0236	0.7747	0.7382	0.756839	0.72118
yecJ	b4537	-	3	0	-	DUF2766 domain-containing protein YecJ	0.9087	0.5296	0.5576	0.582811	0.613624
yecR	b1904	+	4	0	-	lipoprotein YecR	1.2027	0.305	0.3741	0.253596	0.31105
ftnA	b1905	+	5	0	P	ferritin iron storage protein	0.6878	0.2021	0.2732	0.293835	0.397208
yecH	b1906	-	3	0	-	DUF2492 domain-containing protein YecH	1.0433	1.3176	0.7224	1.26292	0.692418
tyrP	b1907	+	11	0	E	TYRP-MONOMER	0.8524	0.7039	0.8545	0.825786	1.00246
yecA	b1908	-	6	0	R	UPF0149 family protein YecA	1.0702	0.5042	1.0305	0.471127	0.962904
pgsA	b1912	-	5	1	I	PHOSPHAGLYPSYN-MONOMER	0.9575	0.6671	0.559	0.69671	0.583812
uvrC	b1913	-	18	0	L	excision nuclease subunit C	0.8973	0.507	0.5841	0.565028	0.650953
uvrY	b1914	-	7	0	TK	Phosphorylated DNA-binding transcriptional activator UvrY // "DNA-binding transcriptional activator UvrY"	1.0515	1.683	0.7521	1.60057	0.715264
yecF	b1915	+	2	0	-	DUF2594 domain-containing protein YecF	1.7337	1.9887	1.4835	1.14708	0.855684
sdiA	b1916	-	7	0	K	DNA-binding transcriptional dual regulator SdiA	0.9085	1.1381	0.8617	1.25272	0.948487
yecC	b1917	-	8	0	E	cystine ABC transporter ATP binding subunit	1.1463	0.4563	0.7667	0.398063	0.668848
yecS	b1918	-	7	0	E	cystine ABC transporter membrane subunit	1.0766	0.5504	1.068	0.511239	0.992012
dcyD	b1919	-	9	0	E	D-cysteine desulfhydrase	0.711	0.8755	0.89	1.23136	1.25176
fliY	b1920	-	8	0	ET	cystine ABC transporter periplasmic binding protein	0.7071	0.6764	0.4061	0.956583	0.574318
fliZ	b1921	-	6	0	-	DNA-binding transcriptional regulator FliZ	1.3533	1.4032	0.7728	1.03687	0.571049
fliA	b1922	-	7	0	K	RNA polymerase, sigma 28 (sigma F) factor	1.1186	0.8983	0.5426	0.803057	0.485071
fliC	b1923	-	15	0	N	flagellar filament structural protein	1.1263	0.8889	0.8858	0.789221	0.786469
fliD	b1924	+	14	0	N	flagellar filament capping protein	1.1137	0.8592	0.705	0.771482	0.633025
fliS	b1925	+	4	0	NUO	flagellar biosynthesis protein FliS	0.7535	0.5336	0.5913	0.708162	0.784738
fliT	b1926	+	4	0	-	flagellar biosynthesis protein FliT	0.7744	0.3449	0.7804	0.445377	1.00775
amyA	b1927	+	15	0	G	ALPHA-AMYL-CYTO-MONOMER	0.992	0.8901	1.2182	0.897278	1.22802
yedD	b1928	-	4	0	-	lipoprotein YedD	1.2893	1.2913	1.1085	1.00155	0.859769
yedE	b1929	+	12	0	R	putative selenium transporter YedE	1.1541	0.887	1.3316	0.768564	1.1538
yedF	b1930	+	3	0	O	putative sulfurtransferase YedF	0.8027	0.3487	0.345	0.434409	0.429799
yedK	b1931	+	7	0	S	putative SOS response-associated peptidase YedK	0.9486	0.6843	0.4577	0.721379	0.482501
yedL	b1932	+	5	0	E	putative acetyltransferase YedL	1.2197	1.2009	1.6917	0.984586	1.38698
yedN	b4495	-	8	0	Gene_NA	putative type III secreted effector, N-terminal fragment	0.9589	1.1936	0.9947	1.24476	1.03733
intG	b1936	+	2	0	Gene_NA	putative defective phage integrase	0.6642	0.6687	0.2045	1.00678	0.307889
fliE	b1937	-	3	0	NU	flagellar basal-body protein FliE	1.2107	2.8685	1.1989	2.36929	0.990254
fliF	b1938	+	17	0	NU	flagellar basal-body MS-ring and collar protein	0.7169	0.474	0.6298	0.66118	0.878505
fliG	b1939	+	10	0	N	flagellar motor switch protein FliG	1.1529	1.4662	0.7675	1.27175	0.665713
fliH	b1940	+	7	0	NU	flagellar biosynthesis protein FliH	1.1438	1.5553	1.5519	1.35977	1.35679
fliI	b1941	+	14	0	NU	flagellum-specific ATP synthase FliI	0.9796	1.2547	0.8643	1.28083	0.882299
fliJ	b1942	+	5	0	NUO	flagellar biosynthesis protein FliJ	0.8442	0.6308	0.698	0.747216	0.826818
fliK	b1943	+	10	0	N	flagellar hook-length control protein	1.1836	1.0353	0.9299	0.874704	0.785654
fliL	b1944	+	5	0	N	flagellar protein FliL	0.764	0.9421	1.4891	1.23312	1.94908
fliM	b1945	+	10	0	N	flagellar motor switch protein FliM	1.0574	0.9631	1.0067	0.910819	0.952052
fliN	b1946	+	4	0	NU	flagellar motor switch protein FliN	0.7694	0.8801	0.8263	1.14388	1.07395
fliO	b1947	+	4	0	N	flagellar biosynthesis protein FliO	1.1459	1.0301	0.8819	0.898944	0.769613
fliP	b1948	+	7	0	NU	flagellar biosynthesis protein FliP	1.0792	0.2816	0.7633	0.260934	0.707283
fliQ	b1949	+	3	0	NU	flagellar biosynthesis protein FliQ	1.1126	0.5936	0.7754	0.533525	0.696926
fliR	b1950	+	8	0	NU	flagellar biosynthesis protein FliR	0.8167	0.9595	0.9065	1.17485	1.10995
rcsA	b1951	+	6	0	TK	DNA-binding transcriptional activator RcsA	0.905	0.8204	0.7112	0.906519	0.785856
dsrB	b1952	-	2	0	-	protein DsrB	0.6826	0.6723	0.8383	0.984911	1.2281
yodD	b1953	+	2	0	-	stress-induced protein	1.121	0.6852	0.8854	0.61124	0.789831
yedP	b1955	+	8	0	R	putative mannosyl-3-phosphoglycerate phosphatase	1.1557	0.575	0.9064	0.497534	0.784287
yedQ	b1956	-	17	0	T	putative diguanylate cyclase DgcQ	1.1082	0.7432	1.0295	0.670637	0.928984
yodC	b1957	-	2	0	S	protein YodC	0.7624	0.3802	0.7422	0.498688	0.973505
yedI	b1958	-	9	0	S	DUF808 domain-containing inner membrane protein YedI	1.172	1.1724	1.032	1.00034	0.880546
yedA	b1959	+	9	0	-	putative transporter YedA	1.0365	1.4185	0.7333	1.36855	0.707477
vsr	b1960	-	4	0	L	DNA mismatch endonuclease Vsr	1.0557	0.8883	0.8935	0.841432	0.846358
dcm	b1961	-	13	0	L	DNA-cytosine methyltransferase	0.7737	0.869	0.7355	1.12317	0.950627
yedJ	b1962	-	7	0	R	putative HD superfamily phosphohydrolase YedJ	1.1789	0.8116	1.1395	0.688438	0.966579
yedR	b1963	-	4	0	-	putative inner membrane protein	0.6247	0.148	0.5278	0.236914	0.844886
yedS	b4496	+	11	0	Gene_NA	putative outer membrane protein YedS, N-terminal fragment	1.0751	0.5335	0.8668	0.496233	0.806251
hchA	b1967	+	8	0	R	protein/nucleic acid deglycase 1	0.9194	0.4851	0.3547	0.527627	0.385795
yedV	b1968	-	13	0	T	sensory histidine kinase HprS - phosphorylated // "sensory histidine kinase HprS"	1.3251	0.5387	1.2072	0.406535	0.911026
yedW	b1969	-	6	0	TK	phosphorylated DNA-binding transcriptional dual regulator HprR // "DNA-binding transcriptional dual regulator HprR"	1.1287	0.8347	1.226	0.739523	1.08621
hiuH	b1970	+	4	0	R	hydroxyisourate hydrolase / transthyretin-related protein	1.2843	0.6547	1.0093	0.509772	0.785876
yedY	b1971	+	10	0	R	periplasmic protein-L-methionine sulfoxide reductase catalytic subunit	0.7537	0.3846	0.7021	0.510283	0.931538
yedZ	b1972	+	6	0	S	periplasmic protein-L-methionine sulfoxide reductase heme binding subunit	1.133	1.0527	1.1619	0.929126	1.02551
zinT	b1973	+	7	0	R	metal-binding protein ZinT	0.7284	0.7821	0.7494	1.07372	1.02883
yodB	b1974	+	4	0	C	putative cytochrome	0.8888	0.8333	0.8514	0.937556	0.957921
mtfA	b1976	+	8	0	S	Mlc titration factor	1.0449	1.0302	1.3048	0.985932	1.24873
yeeJ	b1978	+	67	0	-	inverse autotransporter adhesin	0.9956	0.5892	0.6075	0.591804	0.610185
yeeL	b4497	-	7	0	Gene_NA	putative glycosyltransferase, N-terminal fragment	0.7263	0.6221	0.5818	0.856533	0.801046
shiA	b1981	+	13	0	G	SHIA-MONOMER	1.116	0.9256	0.9607	0.829391	0.860842
amn	b1982	+	15	0	F	AMP nucleosidase	0.7259	0.8317	0.7448	1.14575	1.02604
yeeN	b1983	+	7	0	S	putative transcriptional regulator YeeN	0.8464	0.8815	0.9543	1.04147	1.12748
yeeO	b1985	-	14	0	V	FMN/FAD exporter	0.9142	1.3036	0.5831	1.42595	0.637825
cbl	b1987	-	8	0	K	DNA-binding transcriptional activator Cbl	1.6903	1.0094	1.2632	0.597172	0.747323
nac	b1988	-	9	0	K	DNA-binding transcriptional dual regulator Nac	0.9111	0.9908	0.635	1.08748	0.69696
ldtA	b1990	-	9	0	S	L,D-transpeptidase LdtA	1.1258	0.5886	0.9694	0.522828	0.861077
cobT	b1991	-	11	0	H	nicotinate-nucleotide&mdash;dimethylbenzimidazole phosphoribosyltransferase	1.638	0.9715	1.6101	0.593101	0.982967
cobS	b1992	-	8	0	H	COBS-MONOMER	1.209	1.1489	0.9193	0.950289	0.76038
cobU	b1993	-	5	0	H	cobinamide-P guanylyltransferase / cobinamide kinase	0.9129	0.5875	0.6492	0.643554	0.71114
yoeG	b4640	-	3	0	Gene_NA	pseudogene	0.876	0.5928	0.6194	0.676712	0.707078
yoeH	b4641	-	2	0	Gene_NA	pseudogene	0.8255	1.0793	0.6723	1.30745	0.814416
yoeA	b4582	+	3	0	Gene_NA	CP4-44 prophage; TonB-dependent receptor plug domain-containing protein YoeA	0.8313	0.2544	0.3788	0.306027	0.455672
yeeP	b1999	+	6	0	Gene_NA	CP4-44 prophage; putative GTP-binding protein	0.8528	0.4773	0.4749	0.559686	0.556871
flu	b2000	+	31	0	MU	CP4-44 prophage; self recognizing antigen 43 (Ag43) autotransporter	0.8939	0.5588	0.7276	0.625126	0.813961
yeeR	b2001	+	16	0	-	CP4-44 prophage; inner membrane protein YeeR	0.9422	0.7358	0.9676	0.780938	1.02696
yeeS	b2002	+	5	0	L	CP4-44 prophage; RadC-like JAB domain-containing protein YeeS	0.743	0.2031	0.5538	0.273351	0.745357
yeeT	b2003	+	2	0	-	CP4-44 prophage; DUF987 domain-containing protein YeeT	0.3856	1.4528	1.1373	3.76763	2.94943
cbeA	b2004	+	4	0	-	CP4-44 prophage; cytoskeleton bundling-enhancing antitoxin CbeA	0.9139	0.9012	0.8145	0.986104	0.891235
cbtA	b2005	+	4	0	-	CP4-44 prophage; cytoskeleton-binding toxin CbtA	0.6082	0.5666	0.546	0.931601	0.897731
yeeW	b2006	+	2	0	Gene_NA	CP4-44 prophage; putative uncharacterized protein YeeW	0.7459	0.8261	0.9338	1.10752	1.25191
yoeD	b4642	-	1	0	Gene_NA	pseudogene	0.5789	0.1171	0.8367	0.20228	1.44533
yoeF	b4538	+	2	0	Gene_NA	CP4-44 prophage; putative uncharacterized protein YoeF	0.7219	1.5786	0.8589	2.18673	1.18978
yeeX	b2007	-	3	0	S	DUF496 domain-containing protein YeeX	1.6712	1.0201	0.9973	0.6104	0.596757
yeeA	b2008	-	10	0	S	putative transporter YeeA	1.0104	1.1079	1.2449	1.0965	1.23209
sbmC	b2009	-	4	0	L	DNA gyrase inhibitor	0.8893	0.5825	0.4558	0.65501	0.512538
dacD	b2010	-	12	0	M	D-alanyl-D-alanine carboxypeptidase DacD	0.5332	0.3938	0.3452	0.73856	0.647412
sbcB	b2011	+	14	0	L	exodeoxyribonuclease I	1.3405	1.0601	0.8764	0.790824	0.653786
yeeD	b2012	-	2	0	O	putative sulfurtransferase YeeD	1.8387	1.555	1.3	0.845706	0.707021
yeeE	b2013	-	11	0	R	inner membrane protein YeeE	0.8392	0.4425	0.583	0.527288	0.694709
plaP	b2014	-	14	0	E	YEEF-MONOMER	0.6237	0.3203	0.3082	0.513548	0.494148
yeeY	b2015	-	9	0	K	putative DNA-binding transcriptional regulator YeeY	0.9745	0.6166	0.6261	0.632735	0.642483
yeeZ	b2016	-	9	0	MG	putative epimerase YeeZ	0.7641	0.9124	0.856	1.19408	1.12027
yoeB	b4539	-	2	0	S	ribosome-dependent mRNA interferase toxin YoeB	0.9427	0.5951	0.9851	0.631272	1.04498
yefM	b2017	-	3	0	D	YefM antitoxin of the YoeB-YefM toxin-antitoxin pair and DNA binding transcriptional repressor	1.4185	1.1671	1.3642	0.822771	0.96172
hisG	b2019	+	9	0	E	ATP phosphoribosyltransferase	0.7461	0.1862	0.339	0.249564	0.454363
hisD	b2020	+	13	0	E	histidinal/histidinol dehydrogenase	1.4002	0.995	1.5348	0.710613	1.09613
hisC	b2021	+	11	0	E	histidinol-phosphate aminotransferase	0.8425	0.6802	0.731	0.807359	0.867656
hisB	b2022	+	11	0	E	imidazoleglycerol-phosphate dehydratase / histidinol-phosphatase	0.8805	0.6601	0.8237	0.749688	0.935491
hisH	b2023	+	6	0	E	imidazole glycerol phosphate synthase subunit HisH	1.4852	1.7204	1.5735	1.15836	1.05945
hisA	b2024	+	7	0	E	PRIBFAICARPISOM-MONOMER	0.764	0.5667	0.4954	0.741754	0.648429
hisF	b2025	+	8	0	E	imidazole glycerol phosphate synthase subunit HisF	0.7496	0.622	0.2602	0.829776	0.347118
hisI	b2026	+	6	0	E	putative bifunctional phosphoribosyl-AMP cyclohydrolase/phosphoribosyl-ATP pyrophosphatase	1.3425	0.9227	0.7698	0.6873	0.573408
wzzB	b2027	-	8	0	M	regulator of length of O-antigen component of lipopolysaccharide chains	1.0214	0.7901	0.897	0.773546	0.878206
ugd	b2028	-	12	0	M	UDP-glucose 6-dehydrogenase	0.8635	0.8284	0.6831	0.959351	0.791083
gnd	b2029	-	14	0	G	6-phosphogluconate dehydrogenase, decarboxylating	1.0439	0.9345	0.907	0.895201	0.868857
wbbL	b4571	-	5	0	Gene_NA	interrupted rhamnosyltransferase WbbL	1.1576	1.3122	0.7003	1.13355	0.604959
wbbK	b2032	-	9	0	M	putative lipopolysaccharide biosynthesis protein	0.9631	0.6383	1.1428	0.662756	1.18658
wbbJ	b2033	-	5	0	R	putative acyl transferase	1.5104	1.4719	1.2291	0.97451	0.813758
wbbI	b2034	-	8	0	-	&beta;-1,6-galactofuranosyltransferase	1.0191	1.3512	1.088	1.32588	1.06761
wbbH	b2035	-	8	0	-	putative O-antigen polymerase	0.7398	0.6019	0.4791	0.813598	0.647607
glf	b2036	-	11	0	M	GALPMUT-MONOMER	0.9069	0.851	0.4757	0.938361	0.524534
wzxB	b2037	-	12	0	R	polyisoprenol-linked O-antigen repeat unit flippase	1.0044	0.8066	0.7515	0.803067	0.748208
rfbC	b2038	-	5	0	M	DTDPDEHYDRHAMEPIM-MONOMER	1.1577	1.2991	1.7799	1.12214	1.53744
rfbA	b2039	-	9	0	M	dTDP-glucose pyrophosphorylase	1.4899	0.9302	0.9215	0.624337	0.618498
rfbD	b2040	-	9	0	M	DTDPDEHYRHAMREDUCT-MONOMER	1.3166	0.7723	1.1568	0.586587	0.878627
rfbB	b2041	-	10	0	M	dTDP-glucose 4,6-dehydratase 1	1.1087	0.8908	1.0271	0.803464	0.9264
wcaN	b2042	-	9	0	M	UTP:glucose-1-phosphate uridylyltransferase, low activity	1.0125	1.0195	0.7666	1.00691	0.757136
wcaM	b2043	-	13	0	-	putative colanic acid biosynthesis protein WcaM	0.8453	0.6047	0.5431	0.715367	0.642494
wcaL	b2044	-	12	0	M	putative colanic biosynthesis glycosyl transferase	1.101	0.8194	0.7513	0.744233	0.68238
wcaK	b2045	-	13	0	S	putative colanic acid biosynthesis pyruvyl transferase WcaK	1.2052	0.599	0.764	0.497013	0.63392
wzxC	b2046	-	15	0	R	G7097-MONOMER	0.8865	0.5652	0.5046	0.637563	0.569205
wcaJ	b2047	-	14	0	M	undecaprenyl-phosphate glucose phosphotransferase	0.872	0.8327	0.6629	0.954931	0.760206
cpsG	b2048	-	14	0	G	PHOSMANMUT-MONOMER	1.0574	1.0433	0.9932	0.986665	0.939285
cpsB	b2049	-	14	0	M	MANNPGUANYLTRANGDP-MONOMER	1.1936	1.1789	1.1085	0.987684	0.928703
wcaI	b2050	-	12	0	M	putative colanic biosynthesis glycosyl transferase	1.6689	2.0065	1.0916	1.20229	0.654084
wcaH	b2051	-	5	0	F	GDP-mannose mannosyl hydrolase	1.0335	0.4192	0.7239	0.405612	0.700435
wcaG	b2052	-	10	0	MG	GDP-L-fucose synthase	1.0852	0.5552	0.9728	0.511611	0.896425
gmd	b2053	-	11	0	M	GDP-mannose 4,6-dehydratase	1.092	1.556	0.872	1.42491	0.798535
wcaF	b2054	-	6	0	R	putative colanic acid biosynthesis acetyltransferase WcaF	0.8458	0.2424	0.4602	0.286593	0.5441
wcaE	b2055	-	8	0	M	putative colanic acid biosynthesis glycosyl transferase WcaE	1.2504	0.3318	0.6773	0.265355	0.541667
wcaD	b2056	-	12	0	-	putative colanic acid polymerase	0.6871	0.6342	0.9286	0.92301	1.35148
wcaC	b2057	-	12	0	M	putative colanic acid biosynthesis glycosyl transferase WcaC	1.3811	0.9539	0.9963	0.690681	0.721382
wcaB	b2058	-	5	0	E	putative colanic acid biosynthesis acyl transferase WcaB	1.1805	0.9814	1.2753	0.831343	1.0803
wcaA	b2059	-	8	0	M	putative colanic acid biosynthesis glycosyl transferase WcaA	1.5107	0.855	0.7543	0.565963	0.499305
wzc	b2060	-	22	0	M	protein-tyrosine kinase Wzc	1.0043	0.7737	0.7734	0.770387	0.770089
wzb	b2061	-	5	0	T	G7106-MONOMER	0.8812	0.3726	0.5851	0.422833	0.663981
wza	b2062	-	12	0	M	outer membrane polysaccharide export protein Wza	1.0064	1.165	0.6046	1.15759	0.600755
yegH	b2063	+	16	0	R	inner membrane protein YegH	1.0597	1.7051	1.1677	1.60904	1.10192
asmA	b2064	-	19	0	M	putative assembly protein AsmA	1.1595	0.8857	0.8584	0.763864	0.740319
dcd	b2065	-	6	0	F	dCTP deaminase	0.5455	0.2268	0.3463	0.415765	0.63483
udk	b2066	-	6	0	F	uridine/cytidine kinase	1.2971	0.6446	0.704	0.496955	0.542749
yegE	b2067	+	33	0	T	putative diguanylate cyclase DgcE	0.7955	0.5939	0.5267	0.746574	0.662099
alkA	b2068	-	8	0	L	DNA-3-methyladenine glycosylase 2	0.7741	0.6791	0.69	0.877277	0.891358
yegD	b2069	+	14	0	O	HSP70 family protein YegD	0.7336	0.5576	0.5777	0.760087	0.787486
yegI	b2070	-	19	0	R	protein kinase YegI	1.3322	1.0496	0.9179	0.78787	0.689011
yegJ	b2071	+	5	0	S	DUF2314 domain-containing protein YegJ	1.2503	0.452	0.688	0.361513	0.550268
yegK	b2072	-	7	0	-	protein-serine/threonine phosphatase PphC	0.7792	0.2819	0.6669	0.361781	0.855878
yegL	b2073	-	7	0	R	IPR002035 domain-containing protein YegL	1.6434	1.6777	0.6018	1.02087	0.366192
mdtA	b2074	+	13	0	M	multidrug efflux pump membrane fusion protein MdtA	1.6019	1.2136	1.3795	0.7576	0.861165
mdtB	b2075	+	31	0	V	multidrug efflux pump RND permease subunit MdtB	1.005	0.566	0.8134	0.563184	0.809353
mdtC	b2076	+	31	0	V	multidrug efflux pump RND permease subunit MdtC	0.8418	0.8038	0.6853	0.954859	0.814089
iceT	b2077	+	14	0	G	putative multidrug efflux pump MdtD	0.7134	0.7455	0.8092	1.045	1.13429
baeS	b2078	+	13	0	T	sensory histidine kinase BaeS - phosphorylated // "sensory histidine kinase BaeS"	1.1978	0.8684	0.6084	0.724996	0.507931
baeR	b2079	+	8	0	TK	Phosphorylated DNA-binding transcriptional activator BaeR // "DNA-binding transcriptional activator BaeR"	1.026	0.6618	0.6748	0.645029	0.6577
yegP	b2080	+	4	0	S	DUF1508 domain-containing protein YegP	1.1775	0.8205	0.87	0.696815	0.738854
yegQ	b2081	+	14	0	O	putative peptidase YegQ	0.846	0.6459	0.7365	0.763475	0.870567
ogrK	b2082	-	2	0	-	prophage P2 late control protein OgrK	1.0094	0.8638	0.5412	0.855756	0.53616
yegZ	b2083	-	1	0	Gene_NA	phage protein D	1.0749	0.4066	0.3038	0.378268	0.282631
yegR	b2085	-	1	0	-	uncharacterized protein YegR	2.2805	0.5168	1.3295	0.226617	0.582986
yegS	b2086	+	9	0	IR	lipid kinase	0.8795	1.1551	0.5249	1.31336	0.596816
gatR	b4498	-	3	0	Gene_NA	DNA-binding transcriptional repressor GatR, N-terminal fragment	0.5646	0.2545	0.2708	0.450762	0.479632
[truncated: 2,201 more rows]
