# Supplementary material for: CRISPRi screening reveals E. coli’s anaerobic-like respiratory adaptations to gentamicin: membrane depolarization by CpxR
Source: mSystems. 2025 Jun 16;10(7):e00353-25. doi: 10.1128/msystems.00353-25 (PMC12282077; doi:10.1128/msystems.00353-25)
Supplement: Table S4 — Normalized expression levels. [file msystems.00353-25-s0005.xlsx]

## Sheet: Sheet1
Supplementary Table 4. Normalized expression levels (DESeq2) determined by RNA-Seq. Experiment were conducted with three biological replicates.
Gene	Blatner #	Read count									Normalized expression (DESeq2)			Log2FC (DESeq2)
		LB1	LB2	LB3	Gm1	Gm2	Gm3	anaero1	anaero2	anaero3	LB	Gm	anaero	Gm/LB	padj	anaero/LB	padj
thrL	b0001	267	232	236	259	233	262	646	689	839	252.694	203.308	758.832	-0.31409	0.27141	1.58666	5.66538e-09
thrA	b0002	2368	385	471	9754	8900	7576	13054	12248	12456	1126.44	7024.62	13209.8	2.64075	1.60419e-05	3.55186	7.95935e-09
thrB	b0003	896	405	391	358	352	410	856	973	933	585.917	302.543	965.803	-0.953628	0.000337009	0.721515	0.00835849
thrC	b0004	915	636	741	469	586	590	830	885	934	789.305	443.592	925.824	-0.831686	2.63636e-06	0.230497	0.234164
yaaX	b0005	54	71	60	96	79	91	37	35	28	63.3954	71.7039	35.0529	0.174361	0.468036	-0.857865	0.00111196
yaaA	b0006	266	229	323	358	372	291	166	221	190	280.834	273.165	201.795	-0.0389801	0.809358	-0.476797	0.00250628
yaaJ	b0007	490	746	763	120	145	139	87	110	108	683.719	108.771	106.572	-2.65293	3.0412e-21	-2.68155	5.02513e-21
talB	b0008	13364	11244	11855	3741	3318	3311	9916	10473	10428	12538.1	2787.27	10776.5	-2.16943	9.87768e-47	-0.218415	0.191753
mog	b0009	343	283	275	552	511	485	413	372	409	309.99	415.718	417.538	0.423694	0.0429226	0.430079	0.0499751
satP	b0010	29	42	52	229	203	203	97	128	98	42.0597	170.685	113.076	2.01741	1.8333e-19	1.42334	1.23959e-09
yaaW	b0011	33	35	31	46	52	51	39	29	34	33.9882	40.1177	35.6891	0.237197	0.412448	0.0702051	0.844135
yaaI	b0013	4	3	7	19	11	10	16	9	5	4.80009	10.6848	10.5691	1.15621	0.0636416	1.13262	0.090742
dnaK	b0014	5103	3925	5377	15070	17752	19181	49471	47237	46293	4951.62	14042.8	50040.5	1.50386	4.51087e-06	3.33713	1.33402e-24
dnaJ	b0015	404	429	401	934	1312	1461	2763	2359	2765	423.558	1003.37	2757.35	1.24406	7.83961e-05	2.70266	5.52841e-18
insL-1	b0016	0	0	0	0	0	0	0	0	0	0	0	0	NA	NA	NA	NA
mokC	b0018	355	527	349	494	506	440	116	151	125	421.687	386.212	137.153	-0.127031	0.503589	-1.62093	1.25389e-17
nhaA	b0019	1428	1775	1888	22475	22042	18194	5003	3408	3929	1744.04	16792.1	4320.62	3.26722	4.01702e-74	1.30872	7.97737e-13
nhaR	b0020	391	602	646	3628	4459	4079	1825	1752	1825	560.451	3271.94	1889.28	2.54504	5.85465e-44	1.75277	3.09991e-21
insB-1	b0021	1	4	0	3	11	3	6	2	8	1.7035	4.46681	5.56489	1.39446	0.193216	1.7038	0.12946
insA-1	b0022	0	0	0	0	0	0	0	0	0	0	0	0	NA	NA	NA	NA
rpsT	b0023	1674	2812	2053	1794	2339	1871	3403	4716	4318	2236.95	1609.89	4346.45	-0.474637	0.0185375	0.958232	1.81822e-06
yaaY	b0024	179	192	181	79	108	94	54	80	93	189.444	75.5356	79.1368	-1.32724	1.29281e-07	-1.25819	1.19187e-06
ribF	b0025	1767	1978	2008	2121	2258	1676	2405	2790	2728	1973.04	1618.28	2769.72	-0.285755	0.0286603	0.489284	0.000190741
ileS	b0026	4699	4147	4235	4769	5144	4959	4181	4253	4241	4496.49	4000.84	4433.21	-0.168525	0.178147	-0.0204041	0.894951
lspA	b0027	382	333	332	583	676	518	255	307	250	359.98	475.577	284.246	0.402817	0.00369849	-0.340632	0.0232485
fkpB	b0028	483	379	437	522	586	524	472	459	467	446.806	438.339	488.998	-0.0272403	0.851251	0.130728	0.371922
ispH	b0029	962	703	722	579	633	632	569	521	550	822.083	496.579	573.654	-0.72741	3.60408e-06	-0.518778	0.00140466
rihC	b0030	2109	2816	3011	1977	1704	1630	133	163	177	2716.91	1425.63	165.152	-0.930464	1.13161e-08	-4.03963	2.20462e-120
dapB	b0031	406	409	335	227	186	158	223	262	257	395.13	152.773	259.365	-1.3693	2.44548e-20	-0.606913	4.93257e-05
carA	b0032	483	278	198	125	111	164	7226	7886	7717	331.658	108.635	7983.01	-1.61082	0.00089244	4.58939	3.41985e-22
carB	b0033	859	428	370	170	225	239	6716	6366	6487	573.484	171.295	6845.79	-1.74337	0.00550777	3.57748	9.26063e-09
caiF	b0034	1427	1891	1640	242	193	165	478	412	472	1698.73	160.518	476.235	-3.40326	6.72226e-36	-1.83474	1.68229e-11
caiE	b0035	11	18	16	110	96	104	11	18	15	15.389	83.4829	15.3781	2.43417	3.1165e-16	-0.00435084	0.993721
caiD	b0036	12	6	18	83	99	80	7	14	12	12.3702	70.2245	11.5214	2.50674	8.77497e-14	-0.099657	0.847828
caiC	b0037	309	295	303	225	254	272	314	250	321	311.523	202.673	309.278	-0.621758	0.000227529	-0.0100995	0.969248
caiB	b0038	340	231	335	449	539	594	239	270	251	311.727	427.5	265.832	0.455338	0.0316209	-0.22943	0.33452
caiA	b0039	204	296	259	960	1110	983	250	301	266	259.835	819.997	285.802	1.65698	8.21249e-31	0.136357	0.431643
caiT	b0040	15	27	33	91	100	41	6	16	16	25.6058	61.271	13.2354	1.25957	0.00124085	-0.951843	0.0438404
fixA	b0041	17	16	15	9	24	18	0	0	1	16.4949	13.7084	0.340749	-0.267497	0.54536	-5.45462	2.15275e-05
fixB	b0042	10	12	16	15	22	13	5	5	5	13.0104	13.3189	5.24675	0.0368205	0.94272	-1.31241	0.023748
fixC	b0043	18	20	17	44	35	41	12	8	13	18.8767	32.3501	11.5202	0.77442	0.0235891	-0.71077	0.10019
fixX	b0044	1	5	1	2	1	1	0	0	1	2.38019	1.0691	0.340749	-1.15798	0.356933	-2.66981	0.10541
yaaU	b0045	10	10	13	58	39	49	11	10	9	11.3179	39.3568	10.5082	1.79494	1.27755e-06	-0.109605	0.842037
kefF	b0046	28	49	68	27	25	29	42	41	53	49.4955	21.8649	47.4678	-1.18681	5.55411e-05	-0.062472	0.856231
kefC	b0047	133	176	218	111	93	61	133	117	108	180.338	70.5148	125.394	-1.35199	1.1635e-08	-0.525449	0.0329446
folA	b0048	179	228	189	866	906	856	1081	1030	1095	204.309	706.429	1121.11	1.78911	5.08268e-31	2.45563	2.67826e-57
apaH	b0049	870	1033	887	234	221	184	915	971	1018	956.921	171.088	1015.03	-2.48297	2.16929e-55	0.0850239	0.635672
apaG	b0050	1303	1454	1459	273	321	276	1164	1380	1446	1446.02	233.526	1393.82	-2.6306	2.39265e-57	-0.0530227	0.788554
rsmA	b0051	2144	2566	2356	1132	1280	1251	3311	3480	3418	2422.75	986.162	3570.55	-1.29723	1.72535e-27	0.559427	3.75063e-06
pdxA	b0052	1191	1994	1466	403	546	470	1348	1841	1689	1591.09	381.306	1704.84	-2.06128	2.51007e-24	0.0995249	0.677345
surA	b0053	3707	3870	4051	2379	2400	2302	2823	2832	2894	3990.06	1903.57	2989.69	-1.06817	4.55372e-65	-0.416464	5.31305e-11
lptD	b0054	6289	8543	8124	3950	4325	4067	8652	9462	9135	7861.09	3318.52	9529.64	-1.24434	1.30852e-31	0.277634	0.0133019
djlA	b0055	294	376	290	261	294	272	487	515	545	329.154	222.323	540.686	-0.56695	0.000506879	0.715855	8.59513e-06
rluA	b0058	177	272	269	139	177	157	333	316	336	245.586	127.142	344.452	-0.951598	7.71765e-08	0.487043	0.00608528
rapA	b0059	832	1136	1425	617	710	717	1739	1694	1723	1160.72	550.847	1803.48	-1.07601	1.54982e-10	0.635521	0.000204235
polB	b0060	765	799	816	967	1031	889	1087	955	1028	816.756	774.39	1073.92	-0.0767994	0.368818	0.39474	1.48811e-06
araD	b0061	57	112	102	7	4	13	8	16	9	92.5388	6.62311	11.561	-3.83087	2.66416e-17	-3.00323	3.01276e-12
araA	b0062	227	336	368	33	43	53	25	28	34	318.432	34.9932	30.36	-3.19434	1.39178e-43	-3.38964	2.16548e-42
araB	b0063	83	129	128	66	76	102	24	15	16	116.282	66.2707	19.2798	-0.81516	0.00957421	-2.59496	3.77386e-13
araC	b0064	237	287	309	1739	1552	1219	83	77	81	285.416	1205.34	84.2955	2.07821	1.13192e-14	-1.7598	1.0078e-09
yabI	b0065	461	385	358	2765	2814	1823	233	220	235	414.265	1971.62	240.589	2.25128	6.69143e-32	-0.783658	0.000141102
thiQ	b0066	57	75	75	54	36	45	43	28	40	70.8928	36.3833	38.8022	-0.965991	0.000381936	-0.870299	0.00239401
thiP	b0067	185	157	176	163	171	188	90	82	96	178.055	140.877	93.6606	-0.339388	0.0804702	-0.925997	4.9487e-06
thiB	b0068	140	164	209	515	592	535	183	183	192	175.708	441.228	195.098	1.32727	1.1031e-15	0.150223	0.45231
sgrR	b0069	304	313	322	420	404	441	435	391	409	322.276	341.053	432.068	0.0800325	0.544859	0.422788	0.000957929
setA	b0070	701	521	698	1591	1638	1459	518	374	564	660.286	1258.14	508.38	0.930371	2.73574e-09	-0.376684	0.0257569
leuD	b0071	60	68	66	67	87	65	69	49	71	66.5378	58.6204	66.0231	-0.181858	0.451832	-0.0110212	0.976422
leuC	b0072	101	102	101	128	149	107	129	102	141	104.372	102.613	129.919	-0.0221421	0.915355	0.316742	0.10541
leuB	b0073	165	87	102	180	212	174	141	124	116	122.263	151.751	133.436	0.313611	0.223716	0.127508	0.669569
leuA	b0074	156	98	90	298	261	254	98	91	93	118.726	218.358	98.6604	0.880682	0.000174786	-0.265517	0.332991
leuL	b0075	20	15	14	19	29	16	10	9	5	16.8783	17.025	8.43658	0.0196477	0.968721	-1.00281	0.0578808
leuO	b0076	60	61	65	107	87	70	39	56	58	63.8359	70.5423	53.4029	0.145368	0.6446	-0.256672	0.461164
ilvI	b0077	219	180	177	207	163	160	170	123	162	198.171	142.237	159.064	-0.477702	0.0100289	-0.316242	0.113231
ilvH	b0078	49	46	47	65	59	49	55	42	50	48.7812	46.3019	51.4192	-0.0725325	0.769596	0.0764784	0.78629
cra	b0080	4656	3476	3459	637	723	629	1617	1537	1598	3991.62	533.901	1662.07	-2.90233	2.00758e-51	-1.26395	7.64322e-11
mraZ	b0081	791	1143	783	1238	1357	1087	1338	1665	1700	930.864	986.064	1642.87	0.0830829	0.64533	0.819482	1.47484e-06
rsmH	b0082	778	889	854	2324	2389	1782	1811	1943	1775	864.616	1735.64	1934.73	1.00548	8.15098e-15	1.16185	4.67005e-19
ftsL	b0083	257	287	247	299	342	287	410	433	359	271.456	248.89	420.979	-0.125117	0.395974	0.63254	6.46019e-06
ftsI	b0084	4459	8558	6997	1103	1030	983	3815	4266	4518	6837.29	836.987	4402.1	-3.0302	1.13112e-29	-0.635247	0.0255417
murE	b0085	1389	1348	1398	189	157	147	923	715	880	1419.94	132.222	880.437	-3.42461	1.91483e-80	-0.689511	9.63741e-05
murF	b0086	2145	2337	2085	239	240	245	1048	1095	1054	2253.9	194.934	1118.36	-3.53205	9.9345e-66	-1.01105	9.57621e-07
mraY	b0087	952	1032	924	107	128	130	378	362	381	998.108	98.4131	392.026	-3.34432	2.80229e-68	-1.34826	2.25323e-13
murD	b0088	1595	1418	1326	168	191	148	448	461	441	1491.94	135.705	472.315	-3.45767	1.83051e-89	-1.65936	1.77336e-23
ftsW	b0089	1563	1885	1597	444	461	375	577	504	591	1730.18	342.778	584.464	-2.33508	4.06398e-78	-1.56573	1.31376e-36
murG	b0090	1272	1621	1466	460	572	565	680	680	706	1493.81	430.411	722.418	-1.79618	1.84304e-36	-1.0482	2.60664e-13
murC	b0091	1862	1880	2026	961	963	798	1076	878	1053	1979.64	729.062	1051.33	-1.44074	2.49282e-46	-0.912994	2.32148e-19
ddlB	b0092	1470	1878	1780	1554	1502	1277	935	837	936	1757.02	1160.93	946.872	-0.597843	3.93301e-10	-0.89211	4.34604e-20
ftsQ	b0093	3212	3186	3055	1765	1787	1766	1168	1163	1405	3246.48	1430.76	1304.63	-1.18238	1.82346e-33	-1.31497	4.10541e-40
ftsA	b0094	5572	5468	5592	4043	4056	3699	2030	1884	2253	5711.08	3167.44	2154.6	-0.850461	2.16943e-18	-1.40624	8.08201e-47
ftsZ	b0095	4378	4144	4795	6322	6191	5648	2416	2227	2339	4571.97	4874.78	2442.24	0.0925194	0.593299	-0.904616	3.4754e-08
lpxC	b0096	6452	7059	6916	52748	58607	50227	11997	13012	11923	7008.09	43349.3	12922.3	2.62891	4.31001e-103	0.882757	1.22945e-12
secM	b0097	2069	3973	3116	2240	2530	2453	3181	3558	3612	3128.92	1944.17	3617.99	-0.686698	0.000153843	0.209436	0.298039
secA	b0098	4837	4269	4987	2639	2176	1860	5276	5077	5032	4841.47	1786.27	5382.95	-1.43838	4.73497e-19	0.152958	0.407229
mutT	b0099	111	92	64	51	32	28	78	65	67	91.9815	29.6481	73.5098	-1.62978	1.11758e-07	-0.322697	0.324309
yacG	b0101	157	173	176	210	179	146	206	207	240	173.561	143.055	228.105	-0.277967	0.170382	0.394322	0.0570521
zapD	b0102	316	376	433	600	715	591	595	785	725	385.427	511.155	735.765	0.406934	0.00752915	0.932414	6.34684e-10
coaE	b0103	206	318	286	375	423	354	393	583	546	277.125	308.913	531.633	0.155952	0.392119	0.939241	5.94554e-08
guaC	b0104	321	274	309	1080	1227	1067	966	845	882	310.71	905.669	942.315	1.54362	5.47771e-14	1.60083	1.05569e-14
hofC	b0106	77	85	114	122	126	126	90	108	89	94.5622	100.67	100.458	0.0875334	0.664701	0.0855755	0.708262
hofB	b0107	126	202	143	211	218	180	150	171	152	161.204	163.14	165.501	0.0169172	0.954016	0.0372491	0.91142
ppdD	b0108	14	7	12	7	15	8	14	8	16	11.3795	7.98576	13.2533	-0.5006	0.337149	0.225592	0.691917
nadC	b0109	544	539	565	373	363	285	549	554	597	565.778	273.053	594.215	-1.04897	4.75777e-27	0.0710371	0.513814
ampD	b0110	3365	2114	2537	532	392	530	1067	832	970	2763.02	393.105	1003.61	-2.8138	1.19396e-34	-1.461	2.81827e-10
ampE	b0111	1190	700	965	470	294	325	451	325	430	984.05	292.405	421.601	-1.75065	1.29209e-13	-1.22266	3.61184e-07
aroP	b0112	193	164	172	527	550	437	132	146	127	181.888	405.23	141.755	1.1569	5.31085e-13	-0.359371	0.0510543
pdhR	b0113	376	311	274	1860	3675	3889	7198	8444	8263	330.763	2553.57	8356.18	2.94879	1.31596e-25	4.6592	1.10888e-61
aceE	b0114	7950	3401	3235	3993	6214	7100	34018	35647	34171	5054.29	4691.72	36324.3	-0.107388	0.76783	2.84539	5.8373e-18
aceF	b0115	7581	3136	2670	1671	1833	2070	7683	6987	7051	4642.83	1506.02	7600.99	-1.62429	2.77805e-06	0.711222	0.0535953
lpd	b0116	15457	8898	7112	45245	47664	43563	5056	5057	5252	10877.3	36656.1	5372.66	1.75276	8.86307e-13	-1.01758	5.42026e-05
yacH	b0117	28	31	37	31	41	50	24	19	25	32.9062	33.0888	23.7593	0.000585603	0.998658	-0.470132	0.188876
acnB	b0118	28039	13036	13353	16647	16271	15787	4059	3623	3744	18836.5	13093.4	3997.99	-0.524685	0.0460671	-2.23618	3.74472e-18
yacL	b0119	1612	888	654	1854	1257	1079	582	341	535	1091.15	1119.46	509.591	0.0371835	0.920028	-1.09826	0.00102683
speD	b0120	1851	1786	1432	380	351	297	2768	2745	2509	1742.57	275.296	2808.22	-2.66176	5.71128e-48	0.688482	0.000194494
speE	b0121	1430	1424	1195	1099	1118	973	2146	2622	2315	1391.24	855.536	2477.61	-0.701337	9.03762e-07	0.832653	5.18888e-09
yacC	b0122	1009	1236	1121	715	650	592	1635	1652	1658	1153.92	524.938	1729.53	-1.13636	1.29254e-10	0.583758	0.0012748
cueO	b0123	428	506	573	716	698	629	256	234	289	516.363	548.194	272.109	0.0860005	0.603135	-0.924187	1.01753e-08
gcd	b0124	652	669	563	909	1204	1086	385	408	394	647.142	860.526	415.19	0.411044	0.0198715	-0.640271	0.000430834
hpt	b0125	892	646	706	1340	1151	996	1716	1460	1689	772.682	933.736	1701.07	0.273702	0.0795524	1.13889	6.31732e-14
can	b0126	1186	1112	1093	915	1099	1136	904	1111	1126	1165.11	849.748	1097.37	-0.455861	0.000851026	-0.0862161	0.586838
yadG	b0127	559	480	548	1315	1358	1030	1026	922	1010	545.398	989.959	1034.45	0.861001	1.05672e-14	0.923863	2.37092e-16
yadH	b0128	527	429	477	533	546	462	435	342	390	492.797	413.024	408.288	-0.254152	0.0909214	-0.27113	0.0880693
yadI	b0129	471	436	448	204	191	208	199	185	200	465.536	162.521	204.217	-1.52009	5.38938e-26	-1.18856	3.88096e-16
yadE	b0130	551	658	650	845	888	859	423	427	497	637.246	697.2	470.503	0.129183	0.383358	-0.437621	0.00324522
panD	b0131	530	462	529	1537	1427	1338	818	867	816	522.631	1154.99	874.993	1.14418	2.92304e-14	0.743625	1.55954e-06
rpnC	b0132	153	129	142	285	246	186	67	80	116	145.765	191.411	91.5945	0.394637	0.0705627	-0.668	0.00427396
panC	b0133	1799	1340	1714	2266	2203	2095	1481	1328	1403	1669.29	1763.63	1473.47	0.0793775	0.61704	-0.179913	0.277158
panB	b0134	913	899	975	1556	1770	1631	1039	1001	908	956.731	1332.57	1032.22	0.477841	1.60419e-05	0.10937	0.389419
yadC	b0135	14	29	21	333	373	201	12	23	14	21.8577	240.79	17.1587	3.45942	6.51007e-21	-0.353046	0.468688
yadK	b0136	2	5	9	88	93	80	4	8	6	5.44676	69.9999	6.29161	3.67476	3.96847e-15	0.199225	0.778251
yadL	b0137	13	20	12	121	138	81	10	7	12	15.4142	90.4327	10.1155	2.55334	3.84102e-15	-0.606911	0.186518
yadM	b0138	7	4	10	92	71	61	11	5	5	7.21515	59.9166	7.37929	3.05585	5.46133e-12	0.0285169	0.973728
htrE	b0139	8	11	9	189	187	150	14	15	21	9.59211	140.761	17.4293	3.8738	5.28235e-27	0.862411	0.0508023
yadV	b0140	1	1	0	12	8	11	1	0	1	0.690891	8.37501	0.696173	3.60442	0.0027481	0.0252148	0.993212
yadN	b0141	0	1	2	20	15	16	2	4	4	1.01584	13.7081	3.48655	3.73544	9.31752e-05	1.76448	0.116764
folK	b0142	59	76	80	117	96	98	264	312	298	73.6328	83.5766	305.567	0.179768	0.332543	2.0513	1.06091e-36
pcnB	b0143	1002	1100	1388	2656	3041	2989	3453	3267	3263	1196.09	2339.06	3492.97	0.967244	3.2076e-15	1.54593	1.36389e-36
gluQ	b0144	184	293	270	169	194	171	95	136	150	255.486	143.4	132.91	-0.834416	6.98612e-06	-0.942697	9.66951e-07
dksA	b0145	4536	6154	5481	2032	2014	2010	1448	1791	1773	5538.91	1629.41	1751.34	-1.76553	9.84794e-53	-1.66114	2.3554e-46
sfsA	b0146	5945	6438	5529	691	534	464	831	691	989	6148.92	451.903	876.404	-3.76594	9.90699e-92	-2.81054	3.73016e-52
thpR	b0147	41	60	40	19	30	40	80	70	88	48.3058	24.2367	83.1422	-1.00691	0.000820088	0.782753	0.00572207
hrpB	b0148	464	456	549	1466	1600	1268	748	708	810	504.068	1160.34	791.913	1.20302	6.8723e-23	0.651769	2.65876e-07
mrcB	b0149	1067	893	1013	2799	2983	2864	1240	1126	1191	1022.01	2325.45	1244.24	1.18622	2.13776e-30	0.284094	0.0105711
fhuA	b0150	211	244	256	1620	1546	1098	1621	1666	1600	243.74	1137.58	1709.73	2.22258	2.9518e-47	2.80995	1.22145e-74
fhuC	b0151	35	71	59	154	197	146	151	162	132	56.3425	132.994	155.863	1.2364	7.64459e-09	1.4638	1.38222e-11
fhuD	b0152	37	83	80	141	184	120	111	147	123	68.2218	118.731	133.281	0.797922	0.00126385	0.963082	0.000141374
fhuB	b0153	50	52	52	114	119	158	80	57	54	52.8555	106.061	66.9655	1.00111	3.22774e-05	0.339939	0.220729
hemL	b0154	714	716	740	2938	3503	3181	2303	2232	2213	744.944	2586.64	2360.91	1.79581	1.13748e-66	1.66415	9.20007e-57
clcA	b0155	864	1458	1435	1349	1416	1167	1502	1375	1474	1284.11	1053.39	1521.73	-0.285858	0.131946	0.244726	0.227236
erpA	b0156	592	738	648	3838	4245	3025	1283	1456	1519	678.058	2966.73	1487.83	2.12937	9.74508e-25	1.13367	9.5208e-08
yadS	b0157	75	60	59	147	160	95	123	102	109	66.7638	106.921	116.883	0.683681	0.00430013	0.809082	0.00102983
btuF	b0158	461	447	532	212	247	276	655	633	644	494.204	198.639	675.806	-1.3176	1.59515e-18	0.451439	0.00266787
mtn	b0159	1819	1756	1586	1504	1742	1678	1220	1462	1389	1773.36	1325.42	1423.26	-0.420245	0.000481909	-0.317165	0.0114745
dgt	b0160	423	392	359	479	441	350	258	267	241	403.539	339.584	268.118	-0.247488	0.0713068	-0.589796	2.78972e-05
degP	b0161	2282	1377	1273	15984	15994	12527	558	542	578	1702.88	11904.1	586.702	2.80551	4.12084e-24	-1.53718	6.81275e-08
cdaR	b0162	1316	1676	751	783	694	586	101	81	76	1285.43	552.25	90.4021	-1.21879	0.00108373	-3.83007	3.91435e-24
yaeH	b0163	732	910	762	513	542	318	166	148	141	824.248	365.028	159.316	-1.17439	1.83579e-06	-2.37151	4.26223e-21
yaeI	b0164	181	193	213	77	107	44	115	107	77	201.341	60.2644	104.901	-1.73458	2.46904e-11	-0.941722	0.000349049
dapD	b0166	1491	1169	1206	774	565	526	602	628	640	1330.45	499.529	653.84	-1.41275	5.28145e-23	-1.02467	1.45809e-12
glnD	b0167	724	648	670	409	415	413	754	657	753	701.784	332.87	756.611	-1.07674	2.60022e-18	0.10883	0.432266
map	b0168	1204	1007	841	1283	1267	1080	2408	2412	2454	1050.57	972.811	2543.92	-0.110424	0.409597	1.27626	2.12501e-24
rpsB	b0169	19611	13914	10604	59813	69182	59174	18418	18225	18684	15222.5	50495.4	19349.4	1.72997	3.97678e-21	0.346106	0.0812797
tsf	b0170	8675	5028	3646	10490	11224	10749	5692	5855	5979	5999.04	8731.04	6128.27	0.541465	0.0214088	0.0307994	0.920391
pyrH	b0171	1426	1190	860	1441	1433	1211	1413	1438	1709	1197.22	1094.58	1592.42	-0.129066	0.51399	0.411771	0.0365798
frr	b0172	2067	2076	1802	2398	2595	2175	1433	1649	1617	2042.26	1921.58	1642.7	-0.0876826	0.378806	-0.31395	0.00143627
dxr	b0173	783	933	937	689	534	548	691	752	757	909.384	475.726	769.134	-0.935146	2.80553e-12	-0.241797	0.0923783
uppS	b0174	2258	2199	2077	4544	4729	4043	3035	2763	3038	2244.54	3570.35	3089.74	0.669778	2.80169e-12	0.461158	2.69254e-06
cdsA	b0175	670	724	716	2037	2118	1835	1047	1063	1091	723.957	1606.58	1119.31	1.14998	1.00134e-27	0.628562	7.64126e-09
rseP	b0176	5292	4428	4032	10749	10654	8724	4131	3888	4283	4732.03	8066.23	4300.84	0.769548	2.15019e-10	-0.137753	0.313438
bamA	b0177	9440	7519	7192	13161	13136	11540	4937	4808	5021	8312.79	10148.4	5163.71	0.287916	0.00780061	-0.686863	1.86221e-10
skp	b0178	5719	4117	3815	1390	1389	1458	1634	1746	1695	4704.34	1141.57	1774.98	-2.04316	2.10957e-40	-1.40612	1.02463e-19
lpxD	b0179	3039	2443	2716	1544	1751	1617	1959	2244	2110	2819.58	1320.51	2207.79	-1.09446	9.63735e-21	-0.352773	0.00393052
fabZ	b0180	7350	6626	5810	8191	8387	6772	4395	4577	4926	6804.15	6251.24	4857.11	-0.122165	0.277448	-0.486241	9.75642e-06
lpxA	b0181	1526	1299	1437	3307	3535	3160	1617	1721	1552	1465.04	2685.34	1711.38	0.87429	6.09642e-13	0.2243	0.0898587
lpxB	b0182	770	866	1018	1662	1732	1599	1643	1619	1681	909.646	1341.33	1728.55	0.56006	0.000151842	0.926036	3.9881e-10
rnhB	b0183	361	368	455	1081	1139	978	691	783	718	406.089	857.641	766.794	1.07844	4.3252e-16	0.916788	1.22063e-11
dnaE	b0184	1869	2119	1899	1875	1974	1769	1935	2023	2008	2019.71	1508.23	2086.45	-0.421418	7.87962e-06	0.0468372	0.674345
accA	b0185	918	669	815	1235	1312	1120	1327	1111	1261	826.601	983.34	1293.71	0.250909	0.0789193	0.646595	4.85265e-06
ldcC	b0186	1234	1841	2151	408	433	441	943	807	907	1786.96	345.325	929.238	-2.37234	8.48279e-47	-0.943575	1.31564e-08
yaeR	b0187	139	214	219	187	146	150	162	143	139	195.623	129.757	155.447	-0.593671	0.00335521	-0.333083	0.126534
tilS	b0188	237	400	353	324	415	336	396	397	454	338.48	288.298	435.659	-0.232158	0.230961	0.363549	0.0671658
rof	b0189	93	98	139	481	433	345	150	145	152	113.083	336.613	156.318	1.57358	5.51868e-18	0.466283	0.0209232
yaeQ	b0190	442	430	391	446	481	336	382	386	443	433.932	337.111	423.05	-0.362695	0.0131413	-0.0361482	0.840399
arfB	b0191	216	234	251	248	273	297	314	355	390	240.435	220.798	369.873	-0.125675	0.396951	0.621472	1.06316e-05
nlpE	b0192	571	735	658	710	816	676	697	765	714	673.017	590.409	761.206	-0.189202	0.0849829	0.177102	0.126771
yaeF	b0193	96	158	137	68	98	98	71	96	106	133.717	71.2587	95.2595	-0.912122	4.64716e-05	-0.489553	0.0379544
proS	b0194	1694	1494	1686	2511	2678	2440	2743	2756	2767	1674.67	2049.19	2891.14	0.29122	0.00253372	0.787894	1.38336e-16
trmO	b0195	152	236	221	304	364	254	695	635	659	208.321	246.258	695.841	0.24138	0.119722	1.73841	5.07841e-33
rcsF	b0196	566	528	571	754	870	732	1068	1149	1168	571.874	631.963	1183.39	0.144459	0.176691	1.04946	4.57828e-25
metQ	b0197	1245	972	1267	1404	1647	1389	394	399	353	1197.72	1191.19	401.239	-0.00774897	0.963475	-1.57791	1.47604e-25
metI	b0198	243	232	263	760	1138	952	101	110	110	253.371	765.805	112.23	1.59569	1.13901e-18	-1.17466	4.07104e-09
metN	b0199	71	84	95	398	532	601	46	51	52	85.6607	414.387	52.0805	2.27282	1.35783e-22	-0.718349	0.00838985
gmhB	b0200	697	702	597	259	313	321	532	511	607	685.713	240.859	576.394	-1.51071	2.40322e-21	-0.250274	0.142798
dkgB	b0207	120	168	123	220	222	170	40	47	36	140.824	163.621	43.0833	0.217084	0.194518	-1.71129	1.30061e-17
yafC	b0208	188	194	210	433	426	362	274	271	283	203.135	327.184	289.529	0.688152	4.18408e-10	0.511099	1.12617e-05
yafD	b0209	691	802	816	481	459	346	1123	1335	1304	791.62	343.549	1314.97	-1.20359	7.18046e-14	0.732058	5.30225e-06
yafE	b0210	183	196	282	146	162	136	421	448	466	226.462	119.054	466.646	-0.927823	8.94332e-05	1.04278	7.34841e-06
mltD	b0211	4190	3473	3403	3290	3743	3717	12454	13775	14064	3806.96	2895.5	14083.8	-0.394877	0.00470856	1.8874	1.28945e-43
gloB	b0212	586	789	789	227	154	149	270	295	299	740.973	141.984	302.036	-2.38344	7.87161e-29	-1.29482	1.42377e-09
yafS	b0213	237	282	214	179	182	165	131	181	133	251.509	141.212	155.805	-0.83309	4.93664e-07	-0.691549	5.5829e-05
rnhA	b0214	187	198	157	88	71	93	260	274	318	186.156	68.1441	297.539	-1.45506	9.98599e-17	0.677292	2.7319e-05
dnaQ	b0215	247	317	350	940	930	750	521	633	680	312.981	701.216	640.447	1.16338	3.34986e-17	1.03249	2.03303e-13
yafT	b0217	15	14	15	112	163	128	33	20	43	15.1131	108.089	33.4447	2.83905	2.26123e-15	1.14863	0.00397468
yafU	b0218	9	6	3	28	29	24	3	6	13	6.22287	21.7001	7.61507	1.81019	0.000336209	0.308273	0.647826
yafV	b0219	489	564	530	271	273	235	359	375	395	542.912	208.849	394.635	-1.3781	1.41538e-25	-0.460263	0.000571556
ivy	b0220	574	1144	717	462	493	349	1182	1327	1312	832.139	348.135	1335.84	-1.25684	1.23635e-10	0.682561	0.000599696
fadE	b0221	359	204	158	13805	9979	7910	100	77	109	249.298	8457.87	99.8787	5.08466	1.06566e-28	-1.3192	0.00715819
gmhA	b0222	582	487	547	1136	934	805	467	516	513	555.549	769.496	523.027	0.470457	0.00463216	-0.0867684	0.659347
yafJ	b0223	686	500	640	929	869	566	521	593	621	628.227	629.413	606.215	0.00365917	0.986096	-0.0511103	0.819009
ldtF	b0224	730	1033	953	1593	1883	1609	3476	3938	3639	929.836	1364.76	3866.25	0.553186	6.47825e-06	2.05549	1.05362e-65
yafQ	b0225	1240	1782	1196	5567	6498	3973	5126	6081	5655	1445.28	4270.1	5896.51	1.56295	2.82723e-17	2.02845	6.27994e-28
dinJ	b0226	1084	1575	999	5319	6211	3869	4166	4602	4647	1253.47	4101.66	4689.48	1.7103	2.75079e-20	1.90343	1.46261e-24
yafL	b0227	43	74	63	93	102	95	51	36	68	61.5385	77.9571	54.0119	0.338745	0.223607	-0.188276	0.563268
rayT	b0228	267	257	234	186	167	118	60	48	65	260.454	125.588	60.4266	-1.05047	3.18456e-06	-2.107	3.04817e-18
lfhA	b0229	15	12	22	37	56	51	15	13	19	16.8121	38.7838	16.3969	1.20442	0.00323331	-0.034742	0.958188
lafU	b0230	268	320	308	2614	2303	1957	490	479	495	307.17	1840.3	512	2.58264	8.71462e-62	0.736787	7.25895e-06
dinB	b0231	266	319	308	2614	2301	1952	488	476	494	306.125	1838.34	509.889	2.586	2.40511e-61	0.735732	8.33795e-06
yafN	b0232	71	79	83	401	488	345	190	170	147	79.9032	329.727	177.661	2.04511	1.45886e-22	1.15176	1.56126e-07
yafO	b0233	103	134	128	387	457	316	164	184	137	125.037	309.732	169.957	1.30865	6.56622e-09	0.441692	0.075312
yafP	b0234	25	34	37	182	234	149	54	77	65	32.8587	150.652	68.5363	2.19625	4.08865e-12	1.05909	0.00188603
ykfJ	b0235	1	3	2	111	74	76	6	1	2	2.04427	70.0055	3.16722	5.0893	3.54261e-12	0.616191	0.547064
prfH	b0236	6777	5697	6094	1706	1356	1196	3591	3724	3802	6384.42	1139.93	3887.09	-2.48545	1.77047e-56	-0.71584	8.48316e-06
pepD	b0237	6776	5694	6093	1703	1354	1196	3590	3724	3802	6382.72	1138.63	3886.73	-2.4867	1.34914e-56	-0.715586	8.44459e-06
gpt	b0238	204	236	221	778	972	795	1211	1115	1093	226.696	682.58	1196.65	1.58993	4.6927e-36	2.39968	4.23918e-81
frsA	b0239	515	563	603	868	863	825	807	800	780	576.519	686.976	835.153	0.252411	0.043317	0.53439	1.90055e-05
crl	b0240	4	8	8	82	79	44	5	15	6	6.82692	54.4161	9.11928	2.99262	2.9931e-12	0.40847	0.485024
phoE	b0241	4	8	8	81	76	44	5	15	6	6.82692	53.3874	9.11928	2.9649	5.50768e-12	0.408502	0.485818
proB	b0242	485	513	736	2214	2378	1970	795	729	803	594.149	1758.52	813.65	1.56529	4.09643e-22	0.453366	0.00852024
proA	b0243	497	532	790	1430	1645	1393	827	819	778	623.117	1198.64	848.291	0.943569	1.88429e-09	0.44471	0.00726105
ykfI	b0245	0	1	0	0	0	1	1	0	2	0.337536	0.289838	1.03692	-0.353438	0.892508	1.49708	0.547923
yafW	b0246	2	5	3	6	3	3	1	4	3	3.41185	3.20729	2.79038	-0.0913567	0.91795	-0.293359	0.771357
ykfG	b0247	0	2	1	7	0	7	2	2	0	1.01422	3.86159	1.4172	1.89787	0.119991	0.453776	0.782198
yafX	b0248	0	1	2	6	1	5	1	3	0	1.01584	3.27572	1.41496	1.66365	0.171941	0.451791	0.780317
ykfF	b0249	3	5	7	0	2	2	0	1	0	5.12181	1.09092	0.353178	-2.25414	0.0240641	-3.77215	0.0082919
ykfB	b0250	168	259	289	109	112	97	117	109	99	244.8	85.2821	113.815	-1.52197	2.1611e-13	-1.1064	1.47654e-07
yafY	b0251	45	40	48	44	72	52	28	28	18	45.6817	44.9964	25.9743	-0.0205584	0.949398	-0.817045	0.0117529
yafZ	b0252	25	23	32	69	67	36	9	9	11	27.4501	45.6263	10.1257	0.738157	0.0195944	-1.43746	0.000461166
ykfA	b0253	193	233	213	242	311	260	71	103	114	219.083	218.216	100.458	-0.006123	0.977315	-1.12396	2.18195e-08
perR	b0254	46	54	54	86	100	84	60	91	78	52.7955	72.425	80.043	0.455326	0.0398201	0.599752	0.00914424
insI-1	b0256	271	300	260	82	85	79	89	138	120	285.2	66.0942	121.261	-2.11017	2.89758e-26	-1.23359	2.87884e-10
ykfC	b0258	0	0	0	1	0	0	0	0	0	0	0.261818	0	0.608296	0.92099	0.0267805	0.995944
insH-1	b0259	0	0	0	1	0	0	0	0	0	0	0.261818	0	0.608296	0.92099	0.0267805	0.995944
mmuP	b0260	32	38	32	136	152	125	34	19	42	34.9866	110.692	33.1062	1.66155	3.08952e-09	-0.0778156	0.840573
mmuM	b0261	1105	824	974	966	874	705	352	228	345	998.921	680.666	323.192	-0.552972	0.00183822	-1.62765	1.29397e-19
afuC	b0262	18	10	29	276	266	282	57	59	66	19.5712	221.992	63.5861	3.50319	1.321e-41	1.70099	1.56221e-09
afuB	b0263	168	79	135	195	132	229	195	149	145	131.815	151.17	171.34	0.196769	0.502968	0.379145	0.214404
insB-2	b0264	0	0	0	0	0	0	0	0	0	0	0	0	NA	NA	NA	NA
insA-2	b0265	0	0	0	0	0	0	0	0	0	0	0	0	NA	NA	NA	NA
yagB	b0266	3	6	6	20	18	18	3	5	10	5.12019	15.0546	6.23965	1.54942	0.00647511	0.287947	0.700271
yagA	b0267	3	6	5	15	16	18	3	5	10	4.78104	13.2343	6.23965	1.46035	0.0151607	0.386994	0.615226
yagE	b0268	96	117	148	368	342	234	74	82	82	123.608	251.594	83.2033	1.02553	1.19119e-05	-0.571689	0.0291121
yagF	b0269	145	179	243	266	194	196	110	97	118	194.069	176.043	113.563	-0.141481	0.491671	-0.773585	0.000195202
yagG	b0270	11	27	26	24	27	26	8	14	15	21.8183	20.7212	12.8991	-0.0794872	0.868614	-0.759718	0.127158
yagH	b0271	47	70	74	48	25	42	20	18	19	65.3325	31.131	19.9399	-1.07681	0.00011729	-1.71415	4.9371e-08
xynR	b0272	46	47	54	643	661	661	78	59	86	50.4327	528.898	77.8649	3.39016	1.04347e-40	0.626983	0.0299645
argF	b0273	41	53	56	214	220	211	111	94	108	51.3695	173.422	109.452	1.75327	3.9542e-15	1.08979	3.9495e-06
insB-3	b0274	0	0	0	0	0	0	0	0	0	0	0	0	NA	NA	NA	NA
insA-3	b0275	0	0	0	0	0	0	0	0	0	0	0	0	NA	NA	NA	NA
yagJ	b0276	13	25	20	262	248	194	16	26	10	19.8151	188.219	18.2769	3.24504	1.01712e-19	-0.123224	0.807898
yagK	b0277	13	24	20	260	242	190	16	25	9	19.4775	185.002	17.583	3.24507	1.04375e-19	-0.154628	0.75702
yagL	b0278	18	23	24	106	92	68	26	23	23	22.2634	70.9789	25.2013	1.67321	8.83049e-09	0.176194	0.649524
yagM	b0279	4	10	9	21	31	12	20	29	24	7.84115	16.9005	25.5286	1.11221	0.0152073	1.69593	0.000209259
yagN	b0280	625	684	517	492	512	418	617	702	687	627.063	380.845	701.322	-0.71901	7.2247e-06	0.161568	0.367561
intF	b0281	138	200	150	1768	1544	1052	1459	1920	1711	167.143	1162.48	1779.69	2.7978	3.42325e-38	3.41196	6.12328e-56
paoD	b0283	36	27	26	12	29	23	30	40	33	30.6522	17.2211	36.0345	-0.831971	0.0270498	0.235091	0.565352
paoC	b0284	62	101	95	59	64	72	126	108	106	88.2186	52.6754	119.046	-0.750771	0.00046166	0.429569	0.0448044
paoB	b0285	30	44	40	52	41	58	45	44	59	39.0183	40.9056	51.6381	0.0625967	0.863404	0.403793	0.257926
paoA	b0286	15	36	50	53	46	31	43	37	35	34.4092	34.62	40.277	0.00831337	0.983102	0.222236	0.566216
yagU	b0287	217	226	252	114	118	77	109	163	141	238.428	82.3282	144.355	-1.53115	3.0416e-13	-0.723891	0.000672341
ykgJ	b0288	8	12	11	152	189	141	23	34	30	10.6079	128.976	30.4053	3.60126	2.39381e-29	1.51611	2.67347e-05
ecpE	b0289	63	87	87	64	63	82	62	72	61	81.1332	56.6273	68.2508	-0.524866	0.0357695	-0.251101	0.368
ecpD	b0290	178	161	206	104	122	138	182	201	198	187.106	98.4126	203.144	-0.931501	1.22092e-08	0.118821	0.513608
ecpC	b0291	41	67	59	142	127	131	76	75	71	57.1124	107.611	77.6937	0.911834	0.00151634	0.442168	0.166097
ecpB	b0292	7	5	6	132	103	111	24	26	42	6.19608	93.0611	32.0242	3.91143	8.37345e-17	2.37496	1.91067e-06
ecpA	b0293	38	26	36	122	120	84	30	24	18	34.4129	86.9629	25.2725	1.34254	1.85175e-08	-0.44677	0.148276
ecpR	b0294	1	0	0	115	89	61	22	36	25	0.353355	70.5396	29.0524	7.57936	1.7346e-08	6.29885	4.72806e-06
ykgL	b0295	7	17	13	21	46	23	7	17	19	12.6206	23.9231	14.9662	0.922117	0.0413508	0.244502	0.661707
ykgM	b0296	77	87	66	98	44	46	13	5	20	78.958	50.2381	13.2014	-0.651316	0.112258	-2.57611	1.69767e-08
eaeH	b0297	0	0	0	0	0	0	0	0	0	0	0	0	NA	NA	NA	NA
insE-1	b0298	0	0	0	0	0	0	0	0	0	0	0	0	NA	NA	NA	NA
insF-1	b0299	0	1	0	2	1	2	2	0	0	0.337536	1.35893	0.710847	1.87329	0.313918	0.931234	0.687519
ykgA	b0300	0	0	0	5	5	3	1	0	0	0	3.45672	0.355424	4.19227	0.0176978	0.988609	0.688129
rclC	b0301	10	17	16	97	65	62	14	10	16	14.6981	59.9818	13.9597	2.02615	3.59747e-08	-0.0761168	0.888387
rclB	b0303	1	0	0	7	7	4	0	2	2	0.353355	4.78143	1.38785	3.70209	0.00837902	1.91986	0.257949
rclA	b0304	119	184	156	45	38	21	62	57	60	157.064	27.5821	62.6123	-2.50044	2.00061e-27	-1.32816	5.62791e-10
rclR	b0305	131	158	219	826	627	569	19	17	16	173.894	541.455	18.2091	1.63823	3.08194e-11	-3.25725	1.4017e-24
ykgE	b0306	1177	1230	843	1243	866	717	14	23	23	1116.97	754.623	20.9362	-0.565467	0.0104125	-5.73555	1.57613e-90
ykgF	b0307	3473	2888	1995	1089	872	960	83	91	83	2878.61	786.267	89.9215	-1.87236	1.1629e-15	-5.00073	1.9427e-90
ykgG	b0308	1750	1298	893	379	242	270	54	49	52	1359.36	239.346	54.2175	-2.50574	3.0906e-16	-4.64806	1.10239e-46
ykgH	b0310	7	5	2	53	49	33	4	5	3	4.83947	35.9665	4.20983	2.9045	1.49633e-08	-0.196852	0.807898
betA	b0311	641	341	204	798	936	845	135	133	131	410.787	693.106	139.593	0.755149	0.0155686	-1.55674	1.07474e-06
betB	b0312	1234	616	457	4068	3805	3495	193	172	168	798.955	3050.7	186.589	1.93323	1.00664e-10	-2.09812	9.33988e-12
betI	b0313	2513	1350	1279	4952	5159	4958	402	503	466	1777.43	4052.29	479.318	1.18905	1.49887e-05	-1.89061	9.99667e-12
betT	b0314	1628	742	667	2621	2450	2218	189	158	153	1051.93	1955.36	175.112	0.894572	0.00789622	-2.58668	2.20848e-14
pdeL	b0315	76	91	62	2821	2931	2262	120	134	153	78.5982	2143.43	142.111	4.76934	1.30623e-64	0.85474	0.00516577
yahB	b0316	523	418	423	406	333	309	152	184	169	469.356	280.98	176.596	-0.739618	1.38576e-05	-1.40983	1.26799e-15
yahC	b0317	26	26	29	104	50	41	1	2	7	27.7986	51.8936	3.44702	0.902253	0.0380577	-2.99609	2.28725e-06
yahD	b0318	160	143	132	79	58	102	67	43	58	149.573	65.0732	58.7635	-1.20503	1.99144e-05	-1.34763	4.35799e-06
yahE	b0319	18	40	47	49	41	44	11	8	10	35.802	36.0625	10.1426	0.00557222	0.988298	-1.82334	1.26979e-05
yahF	b0320	30	35	44	97	83	76	19	9	10	37.3371	68.6407	13.3391	0.877446	0.00171127	-1.49018	3.84166e-05
yahG	b0321	22	24	18	53	60	55	8	8	10	21.9794	45.1548	9.0763	1.03826	0.000438268	-1.27344	0.00189649
yahI	b0323	7	3	13	14	19	25	8	5	11	7.89507	15.7682	8.35752	0.989163	0.0385845	0.086274	0.897022
yahJ	b0324	162	245	225	112	128	143	185	200	185	216.249	103.49	199.427	-1.06851	7.15886e-11	-0.118314	0.520339
yahK	b0325	1431	1861	1914	121	122	107	1233	1105	1195	1782.94	93.8786	1235.69	-4.24731	1.88057e-203	-0.529153	1.64128e-05
yahL	b0326	1	4	0	39	47	31	3	2	10	1.7035	31.2101	5.18012	4.18813	1.21716e-07	1.60692	0.0852326
yahM	b0327	24	28	22	179	160	146	5	6	6	25.3929	130.081	5.94068	2.35688	1.29064e-18	-2.09511	3.33081e-06
yahN	b0328	92	113	109	59	46	31	8	17	9	107.618	36.1909	11.9142	-1.5662	1.20401e-12	-3.17844	1.26942e-24
yahO	b0329	1364	2528	1806	340	262	266	582	568	548	1947.78	233.088	594.192	-3.06312	5.54712e-51	-1.713	3.69444e-17
prpR	b0330	88	106	66	48	49	64	13	6	10	89.2581	43.6424	10.1471	-1.03511	0.00553006	-3.13742	1.99361e-12
prpB	b0331	3	0	5	67	35	40	0	6	4	2.75583	38.0821	3.48206	3.79247	1.08868e-07	0.34525	0.733597
prpC	b0333	11	10	8	34	41	44	4	7	6	9.97548	32.1352	5.93843	1.68665	3.45205e-05	-0.744957	0.195239
prpD	b0334	25	13	26	45	62	63	17	6	8	22.0398	45.8902	10.8873	1.05807	0.00258079	-1.01926	0.0218867
prpE	b0335	17	26	24	70	60	84	29	27	25	22.9226	58.011	28.3618	1.3331	2.45761e-05	0.303769	0.435359
codB	b0336	194	179	174	291	309	246	1276	1266	1206	187.982	226.476	1311.59	0.269805	0.139815	2.80307	1.50762e-61
codA	b0337	733	448	547	306	317	290	1950	1826	1884	595.742	245.202	1979.95	-1.28054	3.47436e-08	1.73301	3.35468e-14
cynR	b0338	41	60	74	155	161	166	180	194	198	59.837	129.85	199.961	1.11233	1.12566e-09	1.73745	6.63442e-22
cynT	b0339	6	8	17	4	16	20	11	12	8	10.586	10.934	10.8738	0.0328776	0.958501	0.0334409	0.970158
cynS	b0340	16	28	39	41	28	36	28	21	19	28.3316	28.3261	23.8428	-0.00667454	0.986326	-0.254186	0.540518
cynX	b0341	20	10	24	33	34	22	24	19	22	18.5821	23.7076	22.737	0.35773	0.36052	0.292868	0.509191
lacA	b0342	48	67	49	63	78	48	21	23	34	56.1944	50.3453	27.1724	-0.155769	0.576919	-1.04616	0.000466831
lacY	b0343	70	67	80	119	92	81	23	15	18	74.4819	78.1505	19.6059	0.0704184	0.792282	-1.92675	1.80747e-10
lacZ	b0344	195	181	215	96	92	99	61	53	81	202.916	77.3457	67.9999	-1.39423	8.53339e-16	-1.57502	1.27107e-17
lacI	b0345	418	308	343	703	648	636	446	432	404	367.993	534.038	448.754	0.537548	0.00967398	0.286542	0.206326
mhpR	b0346	150	120	84	1287	1149	849	7	17	15	121.996	876.742	13.6032	2.84592	7.97649e-15	-3.16263	5.55092e-13
mhpA	b0347	13	11	13	86	93	84	4	6	4	12.7155	70.6356	4.90376	2.47472	1.66935e-11	-1.37544	0.0137593
mhpB	b0348	20	4	5	27	36	29	9	7	5	10.113	24.6768	7.3748	1.29721	0.0171904	-0.448578	0.522664
mhpC	b0349	17	12	9	35	35	29	14	8	7	13.1098	26.5157	10.1866	1.02247	0.00574104	-0.363676	0.463277
mhpD	b0350	15	14	20	17	11	19	16	12	9	16.8089	12.7697	12.9917	-0.406441	0.356566	-0.375493	0.449826
mhpF	b0351	11	16	16	20	28	25	10	12	18	14.7139	19.6397	13.9259	0.411617	0.283923	-0.0780494	0.878334
mhpE	b0352	21	6	18	42	41	28	17	10	11	15.5504	29.5923	13.3222	0.93701	0.0154859	-0.219856	0.664275
mhpT	b0353	69	77	79	63	50	50	36	27	30	77.1648	43.7675	32.5535	-0.818954	0.000633922	-1.24642	1.9935e-06
yaiL	b0354	264	261	205	175	158	167	299	234	324	250.909	134.609	299.318	-0.899392	7.25126e-08	0.255325	0.146445
frmB	b0355	93	92	97	525	493	346	84	101	88	96.8131	363.76	95.5125	1.9106	1.24511e-19	-0.0196273	0.953272
frmA	b0356	264	269	340	3085	3304	2275	293	280	286	299.395	2311.67	300.483	2.9488	6.64374e-41	0.00507316	0.991046
frmR	b0357	74	86	67	970	1097	647	71	88	72	77.8996	721.906	80.8487	3.21254	4.586e-44	0.0531656	0.868713
yaiO	b0358	27	39	44	133	170	107	17	25	32	37.6272	109.29	25.7756	1.53784	2.86378e-06	-0.545035	0.169601
insC-1	b0360	0	0	0	0	0	0	0	0	0	0	0	0	NA	NA	NA	NA
insD-1	b0361	0	0	0	1	6	1	7	0	1	0	2.08539	2.82871	3.47409	0.046549	3.89538	0.0308909
yaiP	b0363	15	40	34	128	105	103	9	26	16	30.3329	90.2064	17.8334	1.56981	0.000289138	-0.768775	0.13216
yaiS	b0364	1	0	0	17	14	7	4	3	1	0.353355	10.0585	2.82198	4.77487	0.000385532	2.92677	0.0521097
tauA	b0365	35	10	15	13	30	17	9	6	4	20.8301	15.9995	6.68088	-0.373041	0.475093	-1.6402	0.00540827
tauB	b0366	22	6	23	34	25	21	2	7	3	17.5995	21.379	4.20534	0.286276	0.52014	-2.06416	0.000472056
tauC	b0367	8	5	8	28	13	11	5	2	3	7.22774	13.8422	3.50572	0.944429	0.085477	-1.04422	0.158718
tauD	b0368	42	25	38	39	44	67	10	28	23	36.1671	40.8774	21.2804	0.17204	0.626714	-0.761615	0.0474077
hemB	b0369	424	545	481	913	1058	854	570	730	695	496.912	757.01	697.232	0.607172	6.94389e-05	0.488445	0.00203834
insF-2	b0372	0	0	0	0	0	0	0	0	0	0	0	0	NA	NA	NA	NA
insE-2	b0373	0	0	0	0	0	0	0	0	0	0	0	0	NA	NA	NA	NA
iprA	b0375	5	7	8	31	40	14	0	2	1	6.84274	22.399	1.0471	1.71484	0.00164566	-2.70845	0.00925797
ampH	b0376	305	374	313	260	237	211	414	428	479	340.166	189.811	461.524	-0.841616	6.20938e-10	0.440092	0.0011483
sbmA	b0377	305	336	325	498	465	454	389	356	351	331.41	380.836	383.594	0.19963	0.0694096	0.210299	0.0725719
yaiW	b0378	163	215	246	426	440	414	364	371	345	213.599	344.001	377.962	0.685909	2.66402e-06	0.821929	3.06712e-08
yaiY	b0379	13	16	21	142	109	94	16	36	22	17.1164	92.2858	25.8977	2.42945	4.08515e-11	0.595078	0.173134
yaiZ	b0380	141	183	124	311	314	187	65	69	85	153.647	215.891	76.4355	0.492209	0.0219573	-1.00659	1.4229e-05
ddlA	b0381	716	576	659	433	526	463	892	864	779	670.924	382.019	887.627	-0.812482	1.46946e-08	0.403952	0.00608528
iraP	b0382	7203	4545	5909	1372	1049	1010	270	181	241	6083.37	920.098	242.01	-2.72497	9.88749e-29	-4.65173	1.31601e-77
phoA	b0383	484	459	507	1583	1362	905	105	78	98	497.903	1024.92	98.2607	1.04193	1.02042e-06	-2.34115	1.14102e-24
psiF	b0384	178	341	306	30	47	44	132	132	132	281.777	32.6216	138.514	-3.11483	1.46901e-36	-1.02543	6.12792e-06
dgcC	b0385	18	21	20	72	45	44	22	20	24	20.2317	43.1068	23.0609	1.09167	0.000868852	0.188692	0.652499
proC	b0386	387	423	410	375	377	283	691	612	718	418.578	276.575	706.4	-0.597021	0.000529445	0.754974	1.01856e-05
yaiI	b0387	190	218	223	120	145	97	199	207	254	216.351	96.5977	230.387	-1.16117	1.6554e-09	0.09087	0.680036
aroL	b0388	1667	1422	1451	1265	1294	1038	2739	2678	2938	1561.13	962.827	2920.44	-0.696817	4.39913e-08	0.903777	9.02247e-13
yaiA	b0389	562	1049	746	704	695	605	1362	1805	1631	805.668	537.329	1677.33	-0.584639	0.00180808	1.0576	1.19028e-08
aroM	b0390	92	160	171	420	428	371	432	498	400	144.509	326.9	465.725	1.17654	5.33253e-07	1.68699	7.10793e-13
ppnP	b0391	404	305	324	628	641	429	282	344	321	355.589	452.616	331.103	0.349694	0.0373379	-0.102252	0.603301
ykiA	b0392	177	153	121	260	356	320	460	447	467	155.224	251.822	480.495	0.698376	0.00275267	1.63087	1.31437e-12
rdgC	b0393	175	153	120	254	350	314	460	442	464	154.178	246.979	477.707	0.680088	0.00340757	1.63222	9.53471e-13
mak	b0394	558	439	579	215	190	186	109	70	93	541.72	158.769	95.1533	-1.77077	2.76808e-18	-2.50927	6.39839e-32
araJ	b0396	60	72	73	195	188	138	126	136	128	70.262	139.109	136.431	0.986707	2.79521e-08	0.956004	2.05152e-07
sbcC	b0397	430	353	355	102	156	174	645	717	710	391.492	117.014	724.408	-1.74539	2.30074e-19	0.888211	2.29078e-06
sbcD	b0398	185	169	228	219	278	236	516	596	597	199.741	196.803	597.32	-0.0216932	0.902365	1.58044	9.28826e-27
phoB	b0399	138	111	165	1106	1506	1441	259	199	250	142.19	1092.19	247.524	2.94138	5.6264e-44	0.8	0.000403515
phoR	b0400	92	73	90	588	782	523	138	141	159	87.6725	505.431	153.026	2.52856	1.77813e-32	0.804652	0.000481417
brnQ	b0401	615	764	880	870	900	743	919	927	883	773.645	673.191	954.911	-0.200741	0.204261	0.303366	0.062113
proY	b0402	748	689	918	1818	1976	1409	1104	981	1070	808.213	1389.48	1103.46	0.781939	3.54679e-06	0.4492	0.0111329
malZ	b0403	345	197	279	308	314	242	363	268	314	283.026	231.046	330.666	-0.291835	0.271961	0.224896	0.439308
acpH	b0404	59	62	82	145	176	123	104	137	114	69.5856	118.603	124.195	0.770021	0.000681752	0.834875	0.000359713
queA	b0405	350	508	448	546	656	587	1395	1304	1418	447.083	480.776	1439.54	0.103949	0.502303	1.68642	2.5328e-32
tgt	b0406	2395	2671	2020	4408	4371	2928	3490	3959	3571	2432.93	3120.06	3855.47	0.359078	0.0150817	0.664215	7.1211e-06
yajC	b0407	1414	1262	1113	2373	2612	1856	1374	1666	1403	1303.09	1826.92	1554.82	0.487799	0.00201967	0.254902	0.134781
secD	b0408	2540	2247	2320	3827	4339	3691	2305	2637	2483	2442.8	3180.91	2596.66	0.381046	0.000115922	0.0882469	0.435258
secF	b0409	2077	1762	1638	2899	3235	2615	1144	1059	1194	1884.19	2343.87	1187.47	0.315312	0.00245619	-0.665745	2.87253e-10
yajD	b0410	222	289	216	442	550	352	286	366	338	249.25	358.339	346.087	0.524452	0.00371124	0.473321	0.0121396
tsx	b0411	4759	7284	6684	2188	2233	1774	776	935	840	6407.12	1657.83	892.259	-1.95029	1.09549e-45	-2.84423	6.66995e-93
yajI	b0412	37	54	59	71	70	51	64	80	90	51.3111	51.2644	81.6687	-0.00059133	0.998431	0.669185	0.00582981
nrdR	b0413	226	229	223	1574	1707	1352	472	541	538	232.785	1240.31	542.152	2.41385	2.80622e-44	1.21986	8.12406e-12
ribD	b0414	729	669	834	1858	2137	2188	1350	1368	1388	766.26	1666.89	1435.93	1.12104	1.25647e-14	0.906106	8.99043e-10
ribE	b0415	1760	1649	1678	3024	3545	2659	2751	2661	2686	1747.6	2468.6	2832.83	0.4987	7.69486e-08	0.696969	7.76108e-14
nusB	b0416	1522	1301	1278	1782	2249	2027	1955	1928	1791	1410.38	1628.96	1986.06	0.207906	0.114764	0.493952	0.000170403
thiL	b0417	815	943	889	645	619	603	1536	1441	1705	907.787	501.875	1635.84	-0.855536	1.62324e-11	0.84956	1.19131e-11
pgpA	b0418	536	450	453	766	787	586	557	584	535	494.925	571.572	586.528	0.208437	0.254462	0.245189	0.205757
yajO	b0419	4242	4218	4981	828	630	636	882	756	827	4611.98	562.164	862.285	-3.03638	2.48821e-79	-2.41919	5.5217e-51
dxs	b0420	1415	1312	1528	1023	907	917	2864	2684	2690	1461.07	765.471	2882.48	-0.932755	8.85043e-09	0.980294	1.48197e-09
ispA	b0421	2367	2036	2477	1908	2295	2077	4851	4636	4670	2363.69	1688.2	4952.79	-0.485635	0.000108819	1.06724	7.30579e-18
xseB	b0422	1281	1043	1416	1463	1576	1463	2485	2632	2434	1284.94	1209.93	2642.17	-0.0868021	0.593744	1.04008	7.87502e-12
thiI	b0423	602	573	669	1000	1082	926	2064	1733	1789	633.021	806.791	1955.25	0.350024	0.00940858	1.62701	1.2424e-35
yajL	b0424	266	226	279	316	300	242	459	371	376	264.899	229.562	422.29	-0.205307	0.204042	0.672832	1.67768e-05
panE	b0425	575	668	655	390	413	347	569	549	582	650.798	308.255	594.447	-1.07794	1.53351e-29	-0.131038	0.200571
yajQ	b0426	978	682	930	2941	3213	2720	2043	1929	1904	891.192	2379.68	2056.2	1.41713	2.83348e-13	1.20631	8.70387e-10
yajR	b0427	87	125	104	420	537	410	164	166	165	108.206	366.066	173.141	1.75733	1.94558e-26	0.676638	0.000162602
cyoE	b0428	3996	1542	1271	818	714	667	89	79	83	2363.55	590.003	87.8159	-2.00207	1.14612e-08	-4.75035	6.23363e-40
cyoD	b0429	3707	967	951	517	366	560	68	65	50	1958.82	391.227	64.1628	-2.32405	1.78857e-07	-4.93244	2.01682e-27
cyoC	b0430	8231	2672	2351	1706	1564	1616	212	185	168	4607.71	1314.83	197.934	-1.80915	2.8803e-06	-4.54105	1.17398e-31
cyoB	b0431	13230	5381	4885	4976	4981	5136	484	459	482	8147.93	4064.67	498.375	-1.00328	0.00368089	-4.03111	3.33307e-32
cyoA	b0432	7193	4018	3464	8739	8895	7882	528	594	557	5072.73	6846.29	587.248	0.432607	0.10552	-3.11069	6.71095e-33
ampG	b0433	332	397	378	572	492	415	913	1026	1019	379.515	395.809	1034.09	0.0608374	0.745069	1.44593	9.7195e-18
yajG	b0434	1259	1201	1386	1273	1465	1369	1962	2075	2195	1320.32	1104.57	2178.13	-0.257838	0.00442681	0.722317	3.30565e-16
bolA	b0435	5397	7681	7460	1481	1315	853	642	664	702	7029.75	971.128	701.898	-2.85539	2.21846e-47	-3.32414	9.57343e-63
tig	b0436	6593	4803	4301	13774	14421	12366	10619	10868	10442	5409.55	10876.7	11170.7	1.00772	7.40981e-08	1.04618	3.31743e-08
clpP	b0437	5164	7205	6403	4165	4160	4545	3490	3778	3683	6428.26	3471.17	3829.71	-0.889224	7.41873e-13	-0.747247	2.77499e-09
clpX	b0438	3762	3687	4274	7745	8267	7203	4273	3910	3936	4023.35	6228.71	4240.84	0.630533	8.384e-13	0.0759004	0.457611
lon	b0439	2551	1959	2301	4914	5792	5285	6183	5639	5889	2343.03	4298.93	6195.82	0.875642	1.5459e-06	1.40298	1.39516e-14
hupB	b0440	4272	5162	3957	2369	2082	1512	1778	1679	1862	4593.92	1590.69	1859.4	-1.52973	8.21249e-31	-1.30488	1.56926e-22
ppiD	b0441	3468	2605	3086	4247	4969	4516	3533	3456	3520	3151.34	3691.04	3675.73	0.228112	0.0806262	0.222162	0.106249
ybaV	b0442	99	102	108	110	144	150	66	58	55	106.039	109.085	62.6835	0.0383617	0.871235	-0.759429	0.00105407
fadM	b0443	84	119	115	206	200	194	26	25	25	108.851	161.288	26.5892	0.566107	0.0250617	-2.03469	5.7352e-12
queC	b0444	476	434	505	448	407	399	488	472	559	485.959	336.978	530.625	-0.528469	5.07176e-05	0.12728	0.383466
ybaE	b0445	620	727	641	120	100	62	80	83	71	681.865	74.9504	81.9408	-3.18147	2.69231e-49	-3.05756	4.83515e-44
cof	b0446	146	226	213	165	136	113	127	158	131	200.112	110.716	145.579	-0.853589	2.69406e-06	-0.460508	0.0156177
decR	b0447	129	204	171	847	1229	1095	188	212	234	172.435	853.292	221.429	2.30568	4.01065e-38	0.360032	0.0742324
mdlA	b0448	263	281	345	884	1020	1008	381	350	363	304.787	784.338	382.721	1.36274	9.30864e-25	0.327951	0.0247699
mdlB	b0449	217	354	263	381	497	404	266	264	298	285.363	343.891	289.325	0.268414	0.131229	0.0193009	0.937304
glnK	b0450	53	15	19	37	31	19	30	18	21	30.2348	23.1185	24.1756	-0.380369	0.464755	-0.319621	0.581979
amtB	b0451	191	193	159	227	279	293	182	144	164	186.56	215.674	171.428	0.208158	0.303489	-0.121891	0.598727
tesB	b0452	225	227	272	686	668	594	189	218	214	248.375	522.527	217.088	1.07287	3.85636e-13	-0.194295	0.262584
ybaY	b0453	445	950	820	136	148	157	176	223	195	756.007	118.944	207.759	-2.6698	1.41195e-31	-1.86386	2.97704e-16
atl	b0454	132	164	169	223	203	104	87	100	94	159.315	140.42	98.27	-0.17923	0.433117	-0.697623	0.00271444
ybaA	b0456	7	24	17	221	196	106	36	40	41	16.3399	138.687	40.8931	3.08067	3.17593e-18	1.31723	0.000676763
pdeB	b0457	395	574	682	803	825	694	303	304	326	564.623	622.276	326.144	0.139963	0.475241	-0.792127	3.92708e-05
ylaC	b0458	732	733	615	8565	10976	7501	534	504	520	714.648	7222.26	544.987	3.33727	2.57158e-74	-0.390958	0.0521516
maa	b0459	171	167	154	2350	2889	1993	214	230	178	169.022	1931.41	217.945	3.51475	4.29149e-65	0.366568	0.117737
hha	b0460	564	942	535	5557	6791	3457	824	933	881	698.698	4192.82	922.584	2.58514	1.78176e-21	0.400902	0.183428
tomB	b0461	438	505	332	3564	4100	2008	238	329	297	437.824	2563.17	301.989	2.54969	2.81445e-25	-0.535765	0.0459723
acrB	b0462	3846	2627	3126	3637	3912	3759	1820	1694	1833	3305.9	3041.73	1869.75	-0.120119	0.462096	-0.822106	1.53919e-07
acrA	b0463	1271	1123	1193	2419	2744	2571	1051	1243	1290	1232.78	2079.94	1252.12	0.754649	3.90179e-08	0.0226645	0.898184
acrR	b0464	183	83	85	780	1004	613	198	236	179	121.507	638.533	214.718	2.39576	2.93019e-17	0.822968	0.00652757
mscK	b0465	967	815	898	1687	1775	1591	2422	2579	2591	921.345	1356.55	2654.56	0.558497	4.46266e-10	1.52714	1.70517e-67
ybaM	b0466	186	148	196	951	822	638	339	317	322	182.153	644.027	342.167	1.82326	8.03557e-35	0.910035	4.69654e-09
priC	b0467	184	226	202	254	244	245	166	219	213	209.809	199.884	208.926	-0.0714511	0.66107	-0.00620489	0.980768
ybaN	b0468	19	31	25	45	46	50	125	151	136	25.6562	38.0323	144.1	0.563086	0.0964032	2.48737	2.33725e-15
apt	b0469	655	808	808	1053	1129	1023	1494	1609	1713	778.212	860.796	1682.97	0.145216	0.354308	1.11262	6.541e-14
dnaX	b0470	1797	1880	1885	1093	1357	1239	3634	3710	3925	1908.85	992.156	3939.34	-0.944236	3.89451e-09	1.04526	7.11786e-11
ybaB	b0471	686	666	566	628	640	605	1065	1244	1209	659.161	503.372	1229.84	-0.389109	0.000603771	0.900167	3.05446e-16
recR	b0472	1836	1282	1429	1854	1875	1975	2315	2133	2223	1566.13	1537.13	2333.62	-0.0269648	0.885791	0.575532	0.000734089
htpG	b0473	2852	1786	3196	4986	6054	6505	7773	7338	7198	2694.54	4738.36	7807.04	0.814344	0.0298524	1.53475	4.407e-05
adk	b0474	4012	3905	3550	3646	3501	3025	6184	6264	7222	3939.73	2726.28	6871.13	-0.531057	1.63491e-06	0.802527	3.81586e-13
hemH	b0475	153	214	230	598	671	567	185	188	183	204.301	492.428	194.508	1.26802	1.12361e-17	-0.0723355	0.699883
aes	b0476	151	206	231	146	163	133	35	40	59	201.233	118.44	46.6711	-0.764929	0.00262004	-2.10665	1.37077e-14
gsk	b0477	972	801	986	788	884	888	1961	1798	1891	948.231	689.659	1976.36	-0.459876	9.77582e-05	1.05973	3.55378e-20
ybaL	b0478	809	907	998	2242	2413	2137	1233	1086	1149	930.483	1823.2	1213.31	0.970316	9.82563e-09	0.382776	0.0339422
fsr	b0479	156	144	196	346	371	320	125	136	113	170.202	278.173	130.965	0.708698	8.09542e-07	-0.379106	0.0209897
ushA	b0480	2702	2336	2358	701	754	681	585	599	600	2542.97	573.653	623.926	-2.14832	1.22347e-44	-2.02703	2.46834e-39
ybaK	b0481	110	145	168	247	272	192	478	565	508	144.789	189.847	542.538	0.391096	0.0516665	1.90474	2.56472e-23
ybaP	b0482	249	373	331	170	191	165	614	726	723	326.146	141.156	720.999	-1.20894	1.52461e-11	1.14391	2.89857e-11
ybaQ	b0483	162	253	190	399	380	243	119	159	165	207.079	272.033	154.674	0.394053	0.103157	-0.421099	0.105452
copA	b0484	1995	2877	2762	1920	1739	1859	3758	3803	4012	2612.77	1486.03	4045.9	-0.814448	1.19386e-08	0.630771	1.37814e-05
glsA	b0485	2096	2713	3525	55	56	65	7986	5763	7258	2851.88	47.5543	7346.93	-5.90982	6.75627e-133	1.36518	5.05131e-10
ybaT	b0486	1093	1730	2231	73	79	46	4289	3696	4100	1726.8	52.6394	4226.83	-5.03138	1.05617e-104	1.29134	1.09773e-09
cueR	b0487	533	1070	1124	760	756	626	2126	2244	2145	930.709	573.671	2279.07	-0.698296	0.000643116	1.29171	1.83227e-10
ybbJ	b0488	150	136	176	361	401	373	154	154	181	158.599	305.13	170.8	0.9437	2.8233e-08	0.107474	0.606464
qmcA	b0489	557	644	666	1372	1501	1494	477	557	567	640.067	1175.92	559.462	0.877238	3.54758e-06	-0.194219	0.369149
fetA	b0490	331	285	297	186	179	144	566	521	585	313.886	136.191	584.514	-1.20253	2.36293e-16	0.897643	7.33641e-11
fetB	b0491	164	173	159	109	107	87	261	280	293	170.269	81.1056	291.495	-1.06862	3.2228e-08	0.775845	2.7319e-05
cnoX	b0492	678	679	790	858	860	757	1026	1094	1034	736.692	663.882	1103.38	-0.150135	0.448583	0.582744	0.00258428
ybbO	b0493	494	584	600	396	384	399	390	496	464	575.17	317.484	471.899	-0.858934	1.54358e-12	-0.285746	0.0253054
tesA	b0494	262	278	283	198	227	207	191	247	222	282.394	169.863	230.767	-0.734191	1.31481e-06	-0.291327	0.0720813
ybbA	b0495	160	107	153	572	539	510	96	95	121	144.543	435.358	108.903	1.59141	2.37126e-13	-0.40701	0.102155
ybbP	b0496	306	285	329	595	668	631	251	204	250	315.905	509.425	246.447	0.689112	4.17077e-06	-0.357978	0.0298839
rhsD	b0497	210	221	235	427	442	351	306	274	307	228.501	326.514	310.14	0.515605	0.00011105	0.440576	0.00161914
ybbC	b0498	19	22	11	134	122	83	89	61	95	17.8702	90.3261	85.5477	2.3406	6.91982e-13	2.26077	1.06936e-11
ylbH	b0499	3	0	3	27	34	25	8	11	16	2.07752	23.0062	12.1803	3.48145	9.12113e-07	2.56624	0.000694598
ybbD	b0501	0	3	1	75	68	51	4	3	4	1.35176	51.8004	3.84422	5.24098	1.15916e-10	1.48813	0.13803
ylbG	b0502	186	184	182	360	381	352	340	352	364	189.556	293.67	369.195	0.63133	7.89577e-07	0.962172	6.45335e-14
selU	b0503	161	152	162	285	293	290	307	308	317	163.138	233.568	325.911	0.516814	9.87442e-05	0.998839	3.27641e-14
allS	b0504	31	50	67	40	21	20	18	16	22	50.554	21.6376	19.5449	-1.22341	7.75743e-05	-1.37193	3.97832e-05
allA	b0505	21	15	15	47	37	26	19	15	17	17.5708	29.2993	17.8434	0.745573	0.0337042	0.0250674	0.966364
allR	b0506	726	751	761	1340	1403	1228	1088	1032	1123	768.12	1065.4	1133.84	0.472001	1.46131e-08	0.56186	3.09176e-11
gcl	b0507	19	18	14	103	74	82	18	21	15	17.5375	69.65	18.9256	1.99059	2.24394e-12	0.109561	0.790651
hyi	b0508	2	3	3	40	27	17	6	5	1	2.73677	22.3018	4.23918	3.02731	4.40557e-06	0.616809	0.48451
glxR	b0509	8	4	4	86	54	34	2	2	3	5.53359	46.1745	2.43945	3.07103	5.88171e-09	-1.17016	0.158319
ybbW	b0511	7	16	10	74	63	45	1	0	2	11.2656	48.5215	1.03692	2.10416	6.65809e-07	-3.43033	0.00042298
allB	b0512	70	126	107	124	151	106	28	59	56	103.554	101.787	49.8713	-0.025007	0.936066	-1.05401	0.000412875
ybbY	b0513	27	44	27	39	51	49	35	32	30	33.5493	37.4497	33.964	0.154891	0.6421	0.0152821	0.976422
glxK	b0514	33	34	31	170	160	124	51	24	35	33.6507	121.349	38.5291	1.85196	4.96456e-13	0.194451	0.558269
allE	b0515	57	58	65	200	179	136	50	66	53	61.7632	137.538	59.1406	1.15657	1.81383e-08	-0.0633219	0.820854
allC	b0516	50	61	60	107	108	86	47	46	45	58.6066	80.5478	48.2848	0.459396	0.0160437	-0.281382	0.22238
allD	b0517	13	11	7	8	16	28	0	4	0	10.6806	14.3	1.41271	0.410239	0.438005	-2.92837	0.00108286
fdrA	b0518	2	1	3	35	70	35	13	4	8	2.0617	37.2015	8.75921	4.17815	1.89809e-09	2.08667	0.00742873
ylbF	b0520	6	7	12	23	29	23	6	13	12	8.55271	20.1011	10.8128	1.23031	0.00715623	0.337394	0.558269
ybcF	b0521	16	16	11	53	54	28	10	16	27	14.7849	35.7954	18.4053	1.28239	0.000806551	0.322626	0.496612
purK	b0522	804	585	453	372	415	399	3491	2973	3146	635.192	319.125	3362.78	-0.993056	5.69101e-06	2.40473	1.93868e-29
purE	b0523	193	203	165	110	153	135	1570	1502	1419	192.677	107.038	1572.01	-0.848797	3.0782e-05	3.02852	2.70516e-58
lpxH	b0524	405	368	366	361	363	276	564	618	588	391.452	267.302	619.083	-0.548416	1.83685e-05	0.661715	1.29159e-07
ppiB	b0525	2395	3493	2384	809	836	751	2396	3098	3030	2833.84	643.179	2978.21	-2.13955	3.96717e-32	0.0716636	0.74285
cysS	b0526	876	744	947	2361	2569	2342	2066	1891	1854	881.843	1953.65	2033.91	1.14762	5.16324e-13	1.20571	5.29726e-14
ybcI	b0527	27	20	16	98	90	78	65	87	70	21.7177	71.2715	77.6814	1.71856	2.85495e-08	1.84205	5.12364e-09
ybcJ	b0528	731	765	854	264	266	236	644	883	852	806.153	205.517	831.067	-1.97186	1.3604e-40	0.0439704	0.803262
folD	b0529	1778	1727	1934	754	841	690	2165	2701	2586	1867.11	612.377	2604.6	-1.60807	5.29235e-46	0.480306	2.3688e-05
sfmA	b0530	6	10	3	29	14	10	7	3	5	6.51295	14.0698	5.25124	1.11435	0.0924953	-0.312389	0.716641
sfmC	b0531	1	0	0	15	8	14	6	0	1	0.353355	10.03	2.47329	4.76037	0.000426974	2.73464	0.0750206
sfmD	b0532	20	33	27	971	1072	922	98	72	101	27.3629	795.483	94.676	4.85905	4.54853e-66	1.78858	3.06298e-09
sfmH	b0533	0	0	0	75	72	68	3	9	9	0	57.7501	7.31161	8.25172	3.53849e-11	5.27461	6.19834e-05
sfmF	b0534	1	0	1	40	49	30	4	4	4	0.692507	31.6933	4.1974	5.53069	6.65755e-07	2.61127	0.037386
fimZ	b0535	2	3	0	30	22	16	12	9	5	1.71932	18.1156	9.14743	3.40398	6.63848e-06	2.40849	0.00322087
intD	b0537	552	533	383	390	361	298	551	581	670	504.854	280.76	629.337	-0.845555	7.76321e-08	0.31851	0.0534725
exoD	b0539	5	13	9	57	59	52	20	16	17	9.20711	45.0769	18.5521	2.28472	5.0252e-09	1.00305	0.0256823
insE-3	b0540	0	0	0	0	0	0	0	0	0	0	0	0	NA	NA	NA	NA
insF-3	b0541	0	0	1	1	0	1	1	1	0	0.339152	0.551656	0.708602	0.558952	0.809196	0.931425	0.709804
renD	b0542	0	0	0	0	0	0	0	0	0	0	0	0	NA	NA	NA	NA
emrE	b0543	49	86	57	174	303	164	110	166	143	65.6742	170.543	146.451	1.3767	2.98035e-08	1.15553	6.71404e-06
ybcK	b0544	3	8	4	23	45	29	22	28	21	5.11696	25.9301	24.864	2.33622	1.60826e-06	2.27258	6.34593e-06
ybcL	b0545	39	68	41	89	101	60	48	49	36	50.6385	66.5099	46.633	0.395205	0.133168	-0.122469	0.701682
ybcM	b0546	122	188	174	643	631	392	170	179	165	165.579	443.263	179.864	1.42056	5.86445e-10	0.118473	0.672612
ybcN	b0547	0	5	1	170	182	158	1	0	1	2.02683	136.827	0.696173	6.05774	1.23512e-17	-1.55483	0.267964
ninE	b0548	0	0	0	28	37	34	0	0	0	0	26.6434	0	7.1353	6.29882e-08	0.0268194	0.993212
ybcO	b0549	2	0	2	76	60	79	1	0	3	1.38501	58.1327	1.37767	5.4012	2.70749e-11	0.0238022	0.991046
rusA	b0550	0	1	1	26	31	32	1	1	2	0.676688	24.0064	1.3901	5.12787	6.43537e-06	1.02714	0.509421
ybcQ	b0551	2	4	3	43	23	21	2	2	6	3.07431	23.2241	3.4617	2.91409	4.36229e-05	0.176011	0.869224
insH-2	b0552	36	30	24	2	2	7	6	8	7	30.9865	3.06374	7.34321	-3.38441	4.95154e-11	-2.07481	9.0207e-07
nmpC	b0553	36	30	24	2	2	7	6	8	7	30.9865	3.06374	7.34321	-3.38441	4.95154e-11	-2.07481	9.0207e-07
essD	b0554	1	3	4	6	7	6	11	11	20	2.72257	5.09929	14.6096	0.894776	0.221182	2.41735	0.000348378
rrrD	b0555	30	9	21	132	106	120	56	31	53	20.7607	96.4365	48.9119	2.22044	4.08658e-10	1.24209	0.00112789
rzpD	b0556	1	2	1	6	10	19	11	6	15	1.36758	9.63405	11.14	2.79703	0.0019302	3.02398	0.00109215
borD	b0557	124	240	89	494	512	433	282	422	349	155.009	385.717	368.192	1.31474	2.93805e-06	1.2476	1.39446e-05
ybcV	b0558	2	6	4	8	11	5	5	4	7	4.08853	6.35558	5.57507	0.639727	0.341329	0.443067	0.572009
ybcW	b0559	11	21	28	97	120	72	18	21	19	20.4714	76.9394	20.2886	1.90783	3.69492e-08	-0.0174149	0.977809
nohD	b0560	12	15	18	65	82	80	13	16	22	15.408	61.1662	17.7678	1.98644	1.03642e-06	0.206295	0.696039
tfaD	b0561	6	22	8	83	89	87	9	3	3	12.2591	69.6972	5.28059	2.49998	2.85666e-10	-1.22911	0.0325311
ybcY	b0562	0	0	1	3	2	2	0	3	1	0.339152	1.87637	1.40028	2.34721	0.134821	1.92311	0.279307
tfaX	b0563	58	305	243	25	33	21	105	156	107	205.857	21.0676	128.875	-3.28711	3.01823e-12	-0.67634	0.168435
appY	b0564	58	305	243	25	33	19	105	156	107	205.857	20.4879	128.875	-3.32656	2.32889e-12	-0.676332	0.170837
ompT	b0565	6128	5853	4323	15132	13571	9338	5404	5268	5483	5607.11	10137.4	5649.58	0.85441	9.00511e-06	0.0109052	0.971853
envY	b0566	22	23	13	35	40	52	21	23	16	19.9461	34.4601	21.039	0.785512	0.0416673	0.0764961	0.88171
ybcH	b0567	16	43	61	72	70	63	61	88	64	40.856	55.0042	74.5684	0.424205	0.151481	0.86277	0.00363357
nfrA	b0568	148	239	285	527	545	480	506	560	544	229.626	416.414	562.991	0.857442	9.76356e-07	1.29253	1.6503e-13
nfrB	b0569	68	119	119	428	409	328	282	282	285	104.554	311.674	296.939	1.57358	2.82234e-23	1.50282	1.29717e-20
cusS	b0570	151	139	183	238	259	280	559	512	551	162.339	209.673	567.262	0.36714	0.0249216	1.80498	2.57314e-31
cusR	b0571	35	53	64	182	191	181	171	150	183	51.9626	148.935	176.111	1.51522	7.29554e-14	1.75804	7.70556e-18
cusC	b0572	4	8	5	20	18	16	3	10	7	5.80947	14.475	6.98329	1.31338	0.0157667	0.262581	0.711678
cusF	b0573	5	4	6	24	30	22	3	5	9	5.15183	20.3287	5.8989	1.9832	6.59937e-05	0.204881	0.774937
cusB	b0574	9	13	14	86	98	90	11	17	9	12.3163	73.6527	12.9804	2.57632	1.19883e-13	0.0693114	0.896077
cusA	b0575	28	47	40	207	207	185	41	44	49	39.3242	160.73	46.8089	2.02813	4.13593e-19	0.249119	0.389807
pheP	b0576	87	84	98	930	854	741	260	221	205	92.3318	676.562	240.316	2.87347	7.91372e-44	1.37967	1.77091e-10
ybdG	b0577	421	388	386	1057	1121	975	912	1046	920	410.639	845.886	1007.06	1.04307	3.53251e-20	1.29454	5.77032e-30
nfsB	b0578	550	488	419	521	575	496	369	382	428	501.168	427.15	411.906	-0.229944	0.071109	-0.282075	0.0347953
ybdF	b0579	172	200	216	483	415	308	157	181	190	201.541	321.811	184.469	0.675796	7.40709e-05	-0.127843	0.532317
ybdJ	b0580	41	100	76	60	58	41	33	44	38	74.0167	42.4185	40.2173	-0.802804	0.0128951	-0.881977	0.00956352
ybdK	b0581	456	1130	1003	107	108	87	143	169	169	882.715	80.8376	168.099	-3.44844	1.91936e-40	-2.3928	9.414e-21
insL-2	b0582	0	0	0	0	0	0	0	0	0	0	0	0	NA	NA	NA	NA
entD	b0583	13	23	19	100	71	47	15	18	24	18.8008	57.9534	19.8665	1.62409	3.51087e-06	0.0788892	0.873383
fepA	b0584	74	74	76	342	284	253	200	180	201	76.9015	235.468	203.147	1.61515	1.57417e-19	1.40168	2.45195e-14
fes	b0585	5	2	6	85	63	44	75	73	57	4.47676	51.1116	71.8614	3.52081	2.53679e-13	4.00788	9.94974e-17
entF	b0586	49	75	76	385	318	358	114	93	96	68.4052	285.85	106.076	2.06071	1.03213e-19	0.63066	0.0118902
fepE	b0587	2	4	2	23	20	15	3	8	4	2.73516	15.4818	5.25469	2.49946	0.000109954	0.935373	0.241417
fepC	b0588	12	19	15	51	61	43	57	66	46	15.7407	41.4087	59.2433	1.39512	6.34397e-06	1.90741	6.34805e-10
fepG	b0589	4	3	7	56	53	49	53	46	50	4.80009	42.4118	52.1211	3.14194	8.1863e-11	3.43936	1.78927e-12
fepD	b0590	8	15	4	203	235	165	84	115	120	9.24649	161.044	111.361	4.12106	1.99254e-34	3.5883	1.56731e-25
entS	b0591	6	5	6	142	152	116	114	81	113	5.84272	109.654	107.63	4.23307	2.2557e-25	4.20535	1.38654e-24
fepB	b0592	38	27	28	200	178	119	341	328	307	32.0372	132.355	341.652	2.05163	1.3476e-15	3.4175	6.31362e-42
entC	b0593	17	13	15	392	261	245	434	484	452	15.4823	240.36	479.21	3.95915	1.75542e-35	4.95425	6.07931e-55
entE	b0594	9	11	2	211	193	94	223	208	230	7.5714	131.823	231.093	4.12769	4.06896e-25	4.93489	2.73347e-35
entB	b0595	16	17	21	74	87	73	84	56	59	18.514	62.7718	69.7377	1.76051	1.01707e-09	1.91102	7.47661e-11
entA	b0596	18	24	16	100	77	57	44	31	42	19.8877	62.3855	40.8986	1.65137	3.9552e-08	1.03953	0.00145642
entH	b0597	17	17	16	35	49	31	15	19	26	17.1716	30.6741	20.9012	0.841425	0.0125278	0.287463	0.484085
cstA	b0598	2130	954	921	3599	2265	1938	190	170	183	1387.02	2082.97	189.928	0.586776	0.159599	-2.86839	2.61552e-12
hcxA	b0599	143	201	186	1221	1237	1190	145	137	169	181.457	980.792	157.508	2.43319	1.11272e-51	-0.20464	0.296309
ybdL	b0600	122	92	93	130	192	164	37	44	34	105.704	130.649	40.276	0.306515	0.130888	-1.39177	2.11773e-09
ybdM	b0601	34	36	26	37	42	29	59	37	66	32.9833	28.8287	56.527	-0.190177	0.562255	0.778979	0.0118335
ybdN	b0602	9	20	20	52	65	41	46	45	61	16.714	42.1133	53.0282	1.33095	5.15571e-05	1.66114	5.9203e-07
ybdO	b0603	9	16	9	19	20	5	28	32	41	11.6331	11.5362	35.2243	0.0030488	0.995456	1.59693	0.000230103
dsbG	b0604	387	552	386	97	87	82	353	426	396	453.981	71.4022	410.855	-2.669	1.67703e-35	-0.144201	0.538505
ahpC	b0605	41275	37550	41046	15246	15483	12289	35493	38024	34813	41180	11511.3	37906.8	-1.83885	2.81101e-74	-0.119489	0.294443
ahpF	b0606	2482	2357	3059	1652	1887	1706	4278	4051	4020	2710.07	1409.35	4321.04	-0.943428	2.15488e-13	0.673017	2.18554e-07
uspG	b0607	711	1124	1400	2280	2621	2251	972	1118	1046	1105.44	1919.36	1096.75	0.795861	0.00161286	-0.0115304	0.977339
ybdR	b0608	112	96	102	282	287	255	188	142	181	106.573	221.105	178.646	1.05397	7.26841e-11	0.746473	1.18085e-05
rnk	b0610	301	394	319	419	449	385	191	167	164	347.539	336.064	182.749	-0.0487665	0.75453	-0.928319	8.50778e-10
rna	b0611	800	738	770	775	654	543	1006	1114	1026	792.933	527.468	1100.6	-0.587339	6.82213e-06	0.473134	0.000347761
citT	b0612	21	13	19	88	81	98	51	36	41	18.2523	72.1495	44.8117	1.98359	5.5487e-09	1.29794	0.00035834
citG	b0613	2	1	11	3	1	2	1	1	1	4.77492	1.62075	1.04935	-1.56764	0.142105	-2.18966	0.0890625
citX	b0614	7	10	19	4	5	6	1	3	2	12.2927	4.06441	2.09645	-1.60706	0.0183843	-2.55346	0.00258886
citF	b0615	39	42	80	15	24	18	11	9	11	55.0895	15.2793	10.8365	-1.8508	1.57463e-07	-2.34682	4.15552e-09
citE	b0616	40	44	116	6	11	4	2	1	2	68.3274	5.5421	1.74552	-3.61144	1.20667e-11	-5.28958	2.12611e-11
citD	b0617	7	5	16	0	0	0	0	1	0	9.5876	0	0.353178	-6.0164	4.75395e-06	-4.67433	0.00054193
citC	b0618	19	39	70	6	3	11	1	5	0	43.6183	5.52599	2.12131	-2.99927	5.32336e-06	-4.37406	1.8971e-07
dpiB	b0619	88	100	109	306	380	297	211	224	214	101.816	263.335	227.026	1.37066	1.04717e-12	1.1562	5.09837e-09
dpiA	b0620	60	73	92	216	213	219	131	152	135	77.0434	174.475	146.245	1.17612	2.19052e-11	0.922601	5.40884e-07
dcuC	b0621	3865	3177	4273	95	82	110	66	71	51	3887.27	77.7159	65.9118	-5.64494	1.16114e-20	-5.88229	6.99854e-22
pagP	b0622	85	148	102	70	98	56	885	899	1038	114.584	59.6092	985.754	-0.941638	0.0140042	3.10437	1.66397e-17
cspE	b0623	5757	5146	5037	3733	3609	2680	11086	14772	11745	5479.53	2676.67	13159.5	-1.0335	5.42426e-09	1.26399	1.12232e-12
crcB	b0624	73	105	94	168	193	170	221	268	307	93.1165	142.593	277.81	0.613018	0.00163296	1.57604	7.9106e-17
tatE	b0627	311	364	327	555	533	481	1698	1419	1745	343.659	420.968	1699.28	0.292481	0.0240112	2.30566	1.03936e-79
lipA	b0628	1075	857	894	4687	4970	4653	4423	4500	4329	972.327	3846.2	4636.44	1.98413	1.4569e-40	2.25373	1.2852e-51
ybeF	b0629	19	16	15	67	76	66	104	108	101	17.2016	56.0984	109.523	1.70791	3.16732e-10	2.67304	5.88584e-24
lipB	b0630	284	304	269	730	774	613	1138	1151	1212	294.196	566.649	1223.97	0.946659	3.97337e-21	2.05691	3.65648e-98
ybeD	b0631	212	180	202	344	536	544	783	957	890	204.176	384.751	919.554	0.913645	6.20499e-06	2.17151	9.99241e-28
dacA	b0632	841	837	816	1109	1203	994	2395	2367	2286	856.437	885.969	2466.16	0.0494245	0.586022	1.52595	6.33684e-78
rlpA	b0633	984	953	887	585	593	568	1039	1091	1139	970.201	469.375	1142.72	-1.04815	9.99019e-36	0.23654	0.0052773
mrdB	b0634	341	363	337	221	228	283	551	520	566	357.314	198.168	572.355	-0.85431	8.32295e-10	0.679772	5.1707e-07
mrdA	b0635	474	584	607	2008	2097	1661	2362	2301	2372	570.477	1543.19	2460.43	1.43543	3.40658e-41	2.10814	1.90769e-87
rlmH	b0636	470	465	537	1701	1657	1320	1121	1059	998	505.156	1251.5	1112.51	1.3092	3.65469e-33	1.1388	8.81904e-25
rsfS	b0637	509	515	570	1192	1310	1036	1007	977	930	547.005	947.224	1019.86	0.792407	2.82004e-11	0.898575	8.08935e-14
cobC	b0638	126	135	157	49	42	47	208	186	214	143.337	37.1876	212.539	-1.95176	9.57067e-28	0.567874	0.000102492
nadD	b0639	323	411	352	227	285	255	756	655	769	372.243	206.194	762.068	-0.853594	1.8189e-10	1.03329	4.72921e-16
holA	b0640	1526	1772	1471	386	450	368	1433	1647	1734	1636.23	322.752	1681.86	-2.3417	1.0038e-60	0.0397246	0.818215
lptE	b0641	1092	898	1095	1241	1356	1331	1146	1207	1127	1060.34	1057.31	1217.63	-0.00430824	0.974768	0.199672	0.117093
leuS	b0642	4752	4486	5267	6455	7140	6695	8214	7962	8146	4979.64	5455.64	8507.19	0.13166	0.262118	0.772644	8.0541e-12
ybeL	b0643	2986	6501	4862	775	607	532	883	957	1118	4898.4	512.266	1032.79	-3.25724	5.9415e-42	-2.24575	1.35919e-20
ybeQ	b0644	15	15	17	215	180	124	22	24	35	16.129	138.243	28.2218	3.10073	7.72878e-21	0.80948	0.0371475
ybeR	b0645	2	3	2	51	55	62	2	6	8	2.39762	45.3819	5.55591	4.23834	2.71678e-10	1.21682	0.140618
djlB	b0646	1	4	9	53	58	60	11	10	9	4.75587	46.0927	10.5082	3.26356	9.44241e-11	1.13054	0.0596025
ybeT	b0647	2	2	1	16	13	27	2	1	4	1.72093	15.3378	2.42702	3.15264	0.000353955	0.507373	0.674978
ybeU	b0648	5	12	10	101	112	95	13	15	14	9.20873	82.6079	14.6887	3.15832	5.95063e-18	0.666449	0.149444
djlC	b0649	25	38	33	165	209	164	51	50	52	32.8523	144.158	53.5044	2.13182	6.74031e-15	0.701579	0.0232431
hscC	b0650	187	191	205	120	182	146	74	82	68	200.073	120.258	78.4329	-0.734666	0.000112616	-1.35184	2.56711e-11
rihA	b0651	7452	6717	6438	398	313	318	730	762	749	7083.89	276.382	783.802	-4.6799	4.10253e-81	-3.17598	1.25268e-38
gltL	b0652	407	249	257	338	268	285	104	103	112	315.024	239.605	111.505	-0.394306	0.0613332	-1.49734	5.24177e-12
gltK	b0653	318	166	191	358	343	271	112	108	112	233.176	259.955	116.115	0.158589	0.490748	-1.00468	1.3392e-05
gltJ	b0654	295	172	211	389	382	360	132	111	99	233.857	303.837	119.853	0.378344	0.121989	-0.964192	0.00013684
gltI	b0655	1666	1221	1201	1545	1321	1271	653	626	637	1408.14	1110.57	670.238	-0.342393	0.134377	-1.07096	2.27119e-06
insH-3	b0656	0	1	2	0	0	0	1	2	1	1.01584	0	1.40253	-2.78522	0.17752	0.455034	0.834668
lnt	b0657	472	680	871	499	612	450	1646	1688	1558	691.709	417.515	1712.08	-0.728322	0.000191033	1.30716	1.11129e-11
ybeX	b0658	1712	2662	2586	1423	1527	1114	3622	4187	3984	2380.51	1085.78	4123.64	-1.13245	3.75435e-08	0.792573	0.00016609
ybeY	b0659	460	679	621	158	175	189	792	934	1012	602.344	140.88	956.202	-2.09751	1.84867e-18	0.666595	0.00626751
ybeZ	b0660	1556	2011	1953	1031	1182	1145	3907	4018	4058	1890.97	903.944	4190.47	-1.06503	1.20586e-07	1.14793	1.33998e-08
miaB	b0661	456	441	513	2028	2429	2195	1748	1801	1661	483.968	1788.07	1823.34	1.88536	6.31792e-30	1.91357	1.80402e-30
ubiF	b0662	215	303	287	783	961	943	497	402	520	275.581	723.974	495.812	1.39296	1.56955e-08	0.847049	0.000942801
asnB	b0674	6182	2195	3555	990	985	792	1152	1222	1191	4131.02	740.539	1246.86	-2.47971	1.6108e-19	-1.72814	5.16238e-10
umpH	b0675	450	438	541	729	805	667	914	917	868	490.332	589.963	944.491	0.267033	0.0141039	0.945524	4.69004e-19
nagC	b0676	3178	2650	3531	1368	1485	1351	4275	3731	3839	3214.98	1129.34	4145.28	-1.5094	1.10651e-26	0.366668	0.0133019
nagA	b0677	1164	1176	1392	1012	1137	938	1471	1419	1435	1280.35	827.47	1512.96	-0.629651	2.66333e-09	0.240723	0.0302867
nagB	b0678	728	810	878	607	650	486	294	227	247	828.422	465.939	268.831	-0.829599	2.79999e-10	-1.62423	1.67812e-32
nagE	b0679	3936	3183	3881	3065	2740	2144	267	231	253	3781.43	2124.29	262.692	-0.831797	5.4938e-07	-3.84755	1.21856e-111
glnS	b0680	1089	1151	1139	1414	1477	1336	2775	2343	2675	1159.6	1134.99	2725.3	-0.0310216	0.844932	1.23277	1.10907e-18
chiP	b0681	91	140	92	174	177	139	17	22	16	110.612	131.089	19.2641	0.245029	0.240983	-2.52431	3.33776e-20
chiQ	b0682	12	8	6	13	16	12	3	12	8	8.97546	10.9716	8.0304	0.296463	0.583918	-0.154234	0.819265
fur	b0683	2138	2413	1932	4528	5612	4240	2768	3577	3290	2225.19	3848.98	3368.19	0.790599	1.00716e-07	0.598059	8.62161e-05
fldA	b0684	1630	1631	1566	1216	1415	1264	2212	2645	2559	1657.6	1046.43	2592.33	-0.663706	9.3563e-07	0.645208	2.227e-06
ybfE	b0685	156	196	193	414	643	454	190	241	242	186.737	404.344	235.108	1.11438	1.01557e-09	0.332027	0.101149
ybfF	b0686	273	273	309	326	292	232	224	269	274	293.411	227.237	267.985	-0.367255	0.00748641	-0.130477	0.400629
seqA	b0687	2943	2625	2885	1460	1612	1310	2318	2435	2305	2904.41	1174.01	2469.29	-1.30641	1.83503e-54	-0.234097	0.00758272
pgm	b0688	4049	3442	4646	2453	2256	2060	2252	2227	2214	4168.23	1815.99	2341.36	-1.19866	1.48173e-19	-0.832094	6.09417e-10
ybfP	b0689	42	67	66	26	23	30	44	42	38	59.8399	21.3817	43.4206	-1.49365	3.18456e-07	-0.465535	0.117245
ybfG	b0691	0	0	0	5	4	3	2	0	0	0	3.20109	0.710847	4.08132	0.011748	1.8913	0.36779
potE	b0692	66	84	91	323	336	253	58	80	85	82.5373	243.785	77.8325	1.56209	1.8771e-18	-0.0848313	0.721778
speF	b0693	28	30	23	108	115	113	35	26	24	27.8205	90.4246	29.8004	1.69993	1.94755e-11	0.097509	0.783757
kdpE	b0694	85	90	82	192	176	175	99	141	166	88.2239	145.98	141.549	0.725984	0.000272422	0.683401	0.00102261
kdpD	b0695	166	257	323	1012	1190	999	471	481	490	254.95	858.698	504.25	1.75088	5.64602e-23	0.982856	8.26846e-08
kdpC	b0696	20	44	39	92	106	107	69	55	60	35.1456	82.1959	64.3939	1.21859	4.11786e-07	0.868057	0.000767283
kdpB	b0697	24	21	40	150	117	110	51	42	51	29.1349	101.063	50.3383	1.79372	8.36638e-11	0.788059	0.0102195
kdpA	b0698	10	5	5	113	96	66	7	7	11	6.91699	73.2545	8.70845	3.41432	2.93419e-14	0.343859	0.580054
ybfA	b0699	412	619	535	706	764	806	839	1183	1043	535.963	613.748	1071.41	0.194796	0.329601	0.999013	1.96948e-07
rhsC	b0700	265	253	228	715	820	960	560	600	692	256.362	675.054	646.742	1.39648	4.422e-13	1.33541	8.21993e-12
ybfB	b0702	13	30	10	81	111	69	24	40	22	18.1112	69.5801	30.1538	1.94022	3.22809e-08	0.730553	0.0685304
ybfO	b0703	8	12	7	71	63	53	12	23	19	9.25134	50.0547	18.8624	2.43521	1.00859e-11	1.02688	0.0136548
ybfC	b0704	8	12	7	71	63	53	12	23	19	9.25134	50.0547	18.8624	2.43521	1.00859e-11	1.02688	0.0136548
ybfL	b0705	8	5	2	39	29	35	9	13	11	5.19283	27.7683	11.5384	2.42612	2.25531e-06	1.16131	0.0492582
ybfD	b0706	8	5	2	39	29	35	9	13	10	5.19283	27.7683	11.1976	2.42601	3.79505e-06	1.11714	0.0655106
ybgA	b0707	708	2028	1788	57	58	56	572	577	583	1541.1	45.9806	605.743	-5.06752	3.18214e-49	-1.34729	6.85715e-05
phr	b0708	697	1032	915	128	151	149	606	554	611	904.95	115.298	619.245	-2.97397	3.84549e-48	-0.547499	0.00771873
dtpD	b0709	73	96	69	155	162	160	115	149	121	81.5999	128.367	134.728	0.651638	0.000610357	0.722357	0.00024016
ybgI	b0710	697	664	570	476	450	322	364	372	457	663.729	332.983	416.479	-0.993434	1.00585e-12	-0.671675	2.41869e-06
pxpB	b0711	584	495	538	525	456	446	377	273	350	555.904	383.286	349.674	-0.536335	0.000826082	-0.668566	4.90611e-05
pxpC	b0712	1142	847	1186	643	630	688	627	472	551	1091.66	528.799	577.303	-1.04617	5.85675e-10	-0.919073	9.09658e-08
pxpA	b0713	126	173	201	97	114	157	154	134	161	171.086	100.042	156.922	-0.780122	0.000203116	-0.125436	0.604666
nei	b0714	207	224	234	95	154	151	242	255	228	228.114	108.004	253.764	-1.08194	9.58289e-10	0.15326	0.431643
abrB	b0715	150	171	247	73	79	70	43	49	30	194.492	59.5955	42.8114	-1.70684	2.18726e-07	-2.18529	2.0172e-10
ybgO	b0716	11	1	7	87	87	77	27	10	15	6.59851	67.3348	18.2395	3.36299	1.13572e-12	1.47664	0.00530953
ybgP	b0717	6	10	18	26	37	26	17	18	13	11.6002	23.8011	16.8291	1.03355	0.018654	0.530062	0.297509
ybgQ	b0718	8	5	7	105	99	109	9	10	15	6.88859	84.3898	11.8418	3.61746	2.78022e-18	0.789568	0.130559
ybgD	b0719	3	7	2	41	35	12	1	2	2	4.10112	23.1594	1.74328	2.49816	0.000734467	-1.23439	0.253502
gltA	b0720	24450	10021	8494	20816	18313	14965	1309	1156	1233	14902.7	14468.6	1293.67	-0.042631	0.915235	-3.52603	2.26793e-24
sdhC	b0721	1220	751	688	6139	4844	3580	135	107	151	917.919	3883.16	137.225	2.08095	2.09803e-10	-2.74151	3.88919e-16
sdhD	b0722	777	393	414	5674	4133	3219	101	69	75	547.618	3475.03	85.8232	2.66605	7.30579e-15	-2.67383	7.97051e-14
sdhA	b0723	3166	1567	1402	8908	6170	6257	110	107	120	2123.13	5722.98	117.777	1.43064	0.000113119	-4.17194	9.7034e-29
sdhB	b0724	3400	1442	1182	2884	2564	2061	62	65	55	2089.01	2007.85	63.734	-0.0570524	0.885791	-5.03487	1.34718e-43
sucA	b0726	13261	5615	4477	2561	1873	1623	728	702	855	8099.49	1619.7	798.02	-2.32205	5.02454e-11	-3.34329	4.15387e-21
sucB	b0727	13541	4911	4463	734	656	800	334	368	298	7956.06	591.733	350.224	-3.74918	7.13314e-29	-4.50576	2.02449e-40
sucC	b0728	25576	10693	8691	588	478	544	284	238	288	15594.3	433.808	283.132	-5.16796	1.19454e-59	-5.78335	3.57728e-73
sucD	b0729	26340	8988	9130	464	433	536	266	263	244	15437.6	387.521	270.571	-5.31632	1.75944e-57	-5.83435	5.86633e-68
mngR	b0730	341	212	259	912	1010	745	376	309	353	279.892	712.886	363.056	1.34984	1.38983e-11	0.376081	0.0857038
mngA	b0731	16	14	15	144	157	111	14	14	28	15.4665	110.007	19.4614	2.83258	2.94203e-16	0.337424	0.455819
mngB	b0732	195	252	273	393	431	365	343	321	366	246.552	318.859	359.995	0.370236	0.0111996	0.545305	0.00024202
cydA	b0733	20229	14836	19629	4934	5274	4420	20518	19479	18951	18812.9	3921.05	20629.7	-2.2624	1.16958e-17	0.133	0.67347
cydB	b0734	27984	20449	22910	3273	3063	2939	10438	9995	9853	24560.5	2491.74	10597.3	-3.30113	5.22588e-35	-1.21264	1.03609e-05
ybgE	b0735	4583	2860	3254	602	550	509	1458	1480	1446	3688.38	445.734	1533.63	-3.04869	6.4859e-37	-1.266	2.17367e-07
ybgC	b0736	117	220	165	261	293	178	400	421	415	171.561	194.823	432.268	0.183975	0.393076	1.33193	4.49172e-11
tolQ	b0737	774	775	838	2003	2339	1643	2160	2464	2276	819.297	1598.53	2413.49	0.964715	2.46527e-18	1.55865	1.43871e-45
tolR	b0738	364	344	371	431	428	373	482	548	485	370.559	330.359	530.119	-0.16513	0.155219	0.516662	4.67596e-06
tolA	b0739	593	652	594	957	1108	881	1134	1240	1296	631.069	789.136	1282.6	0.322751	0.00292996	1.02325	6.17032e-22
tolB	b0740	1735	1630	1322	2659	3256	2807	1544	1724	1680	1611.61	2342.05	1730.11	0.539378	3.22936e-05	0.102511	0.494097
pal	b0741	4132	3534	2493	2006	2343	1979	1525	1565	1575	3498.42	1697.72	1631.42	-1.04303	9.99172e-10	-1.10051	1.82877e-10
cpoB	b0742	1757	1487	1103	850	925	908	1129	1392	1323	1496.85	722.169	1343.71	-1.05163	3.25394e-11	-0.155493	0.387567
nadA	b0750	248	220	219	748	878	746	192	188	216	236.164	636.495	208.241	1.43123	3.49252e-34	-0.180158	0.206561
pnuC	b0751	254	302	257	391	519	425	146	129	162	278.85	358.22	152.653	0.361125	0.0251532	-0.868964	3.64379e-07
zitB	b0752	143	160	158	133	128	90	151	110	156	158.122	93.6269	145.675	-0.752851	1.16387e-05	-0.1181	0.546261
ybgS	b0753	380	979	598	137	137	115	358	459	432	667.536	104.221	436.554	-2.67919	1.05098e-22	-0.612939	0.0308814
aroG	b0754	5393	3325	4253	1079	947	968	4090	3954	4206	4470.37	805.139	4283.34	-2.47316	1.24186e-39	-0.0615992	0.790119
gpmA	b0755	3837	3461	3205	3913	3143	2572	1904	1637	1905	3611.02	2573.38	1904.01	-0.488636	0.0105456	-0.923333	1.42153e-06
galM	b0756	3341	2765	3689	853	886	914	1279	1207	1248	3364.98	714.724	1306.13	-2.23568	1.57324e-68	-1.3653	1.36432e-26
galK	b0757	1937	1980	1900	331	264	241	359	421	440	1997.16	223.997	426.214	-3.15591	5.60307e-105	-2.22807	6.83454e-55
galT	b0758	2194	1927	1773	218	219	227	241	298	273	2027.01	178.851	283.929	-3.50309	2.80239e-47	-2.83571	1.52096e-31
galE	b0759	3234	2756	2663	995	962	855	540	534	504	2976.16	754.229	552.263	-1.98032	6.17403e-24	-2.43007	1.39016e-34
modF	b0760	497	347	421	771	813	759	658	554	570	435.526	629.67	623.756	0.53231	0.000378384	0.518748	0.000777417
modE	b0761	475	470	493	399	365	460	512	586	569	493.688	331.093	582.825	-0.578799	7.91109e-06	0.239579	0.0798933
acrZ	b0762	74	148	106	239	224	292	131	134	99	112.054	204.467	127.62	0.864905	0.000513465	0.185565	0.527948
modA	b0763	147	148	151	271	275	227	110	123	123	153.11	207.042	124.45	0.43617	0.00490743	-0.298703	0.0895505
modB	b0764	125	133	122	168	196	170	179	123	129	130.438	143.36	151.018	0.136088	0.472198	0.210499	0.298039
modC	b0765	116	101	123	456	435	281	161	117	110	116.796	312.029	136.027	1.41937	3.52384e-13	0.219277	0.343145
ybhA	b0766	326	241	289	559	668	605	766	561	618	294.555	492.464	680.97	0.741822	5.36417e-05	1.20949	4.49811e-11
pgl	b0767	1571	1798	1962	480	488	400	861	926	958	1827.43	366.351	959.5	-2.31794	5.56199e-112	-0.929533	2.13095e-20
ybhD	b0768	1	3	1	52	55	49	5	4	7	1.70512	41.8758	5.57507	4.60956	2.36487e-10	1.70457	0.0478868
ybhH	b0769	0	1	0	71	96	47	1	0	1	0.337536	56.7512	0.696173	7.26671	1.58812e-08	0.921962	0.637782
ybhI	b0770	3	2	3	142	97	83	1	1	1	2.75259	86.0301	1.04935	4.96908	5.12336e-13	-1.38904	0.252567
ybhJ	b0771	39	39	33	534	531	458	54	27	38	38.1368	408.292	41.6771	3.42109	8.66535e-38	0.127786	0.720978
ybhC	b0772	367	380	410	395	390	362	628	655	650	396.997	308.032	676.024	-0.366488	0.00309452	0.767819	1.60176e-10
ybhB	b0773	173	277	221	74	76	77	164	180	151	229.58	61.1193	173.315	-1.91273	7.82055e-25	-0.407162	0.0258959
bioA	b0774	48	36	53	96	86	123	108	84	90	47.0874	82.7681	98.7201	0.809793	0.000750662	1.0685	1.20847e-05
bioB	b0775	31	22	22	39	41	29	43	28	39	25.8411	29.0967	38.4614	0.178539	0.569016	0.577238	0.0652924
bioF	b0776	6	5	15	15	17	27	13	8	12	8.89509	16.0985	11.5349	0.843035	0.08638	0.372384	0.527948
bioC	b0777	7	7	12	42	46	34	57	53	47	8.90606	32.6095	54.9928	1.87288	4.53195e-07	2.62299	8.78722e-13
bioD	b0778	12	23	17	35	45	42	51	60	54	17.7692	32.8398	57.7177	0.878062	0.00237043	1.69433	1.38365e-09
uvrB	b0779	1589	1710	1698	3295	3042	2943	3314	2852	3140	1714.55	2493.29	3255.09	0.540022	2.21284e-11	0.924784	1.53922e-30
ybhK	b0780	174	168	158	218	183	221	167	218	223	171.776	167.909	212.336	-0.0348235	0.850167	0.306777	0.0801572
moaA	b0781	696	1465	1170	730	669	611	1380	1645	1625	1137.23	539.229	1625.18	-1.07674	3.8561e-06	0.514895	0.0357594
moaB	b0782	181	192	331	443	291	258	950	862	977	241.023	265.15	975.003	0.137676	0.685633	2.01601	1.31158e-10
moaC	b0783	201	171	300	146	102	101	605	559	648	230.489	93.5725	633.263	-1.30045	2.05442e-05	1.45806	1.20882e-06
moaD	b0784	90	83	131	112	50	61	246	248	264	104.246	59.7849	264.98	-0.802042	0.0220042	1.34575	8.13537e-05
moaE	b0785	324	279	478	247	172	204	949	668	918	370.774	167.763	886.027	-1.14455	0.000163022	1.25678	3.51847e-05
ybhL	b0786	1193	1537	1666	1275	1348	1045	1268	1243	1235	1505.37	981.277	1310.5	-0.6173	2.45479e-05	-0.200194	0.211922
ybhM	b0787	29	32	37	207	211	146	87	64	71	33.5971	150.449	77.7184	2.16323	1.97113e-14	1.20875	5.96207e-05
ybhN	b0788	41	85	81	18	27	24	35	28	31	70.6494	18.5706	32.892	-1.93266	1.94067e-10	-1.10583	0.000207123
clsB	b0789	114	199	255	30	38	36	99	119	124	193.936	28.0023	119.468	-2.79533	1.94486e-24	-0.699662	0.00702103
ybhP	b0790	113	217	238	40	29	38	81	84	84	193.893	28.8996	87.0792	-2.75087	2.68615e-21	-1.15579	3.1991e-05
ybhQ	b0791	514	440	407	1223	1236	1000	172	198	210	468.175	925.991	202.619	0.984412	3.39981e-08	-1.20768	1.41727e-10
ybhR	b0792	608	975	1169	49	45	86	416	426	440	940.406	49.2581	448.24	-4.2595	2.40574e-30	-1.06909	0.00452657
ybhS	b0793	634	890	1309	180	176	146	628	497	580	968.384	134.433	596.37	-2.84855	1.02778e-19	-0.699479	0.0337076
ybhF	b0794	1946	2071	2964	1048	853	868	1659	1521	1691	2391.91	744.01	1703.04	-1.68485	1.73919e-12	-0.490079	0.0547237
ybhG	b0795	3551	2875	3697	1373	967	871	1521	1225	1423	3479.03	859.112	1458.13	-2.01766	3.00226e-15	-1.25456	1.50085e-06
cecR	b0796	466	794	755	356	370	337	291	330	332	688.727	285.463	333.106	-1.2711	1.74827e-10	-1.04823	2.40375e-07
rhlE	b0797	1202	1659	1545	814	853	734	1996	2023	2020	1508.69	643.907	2112.22	-1.22842	5.93935e-08	0.485386	0.0429543
ybiA	b0798	621	578	521	112	121	144	168	141	149	591.228	101.991	160.281	-2.53751	3.02184e-27	-1.8832	1.11946e-15
dinG	b0799	1228	1113	1004	1172	1063	1010	1489	1458	1521	1150.11	871.314	1562.44	-0.400353	0.000535434	0.442286	0.000154714
ybiB	b0800	1177	1054	1142	371	326	292	512	425	517	1158.97	265.1	508.245	-2.1279	9.98537e-43	-1.1891	1.79372e-14
hcxB	b0801	1708	1215	1551	658	625	724	646	672	663	1539.66	541.883	692.856	-1.50715	2.47978e-20	-1.15187	3.01276e-12
ybiJ	b0802	134	148	192	387	567	646	249	249	247	162.422	433.497	260.607	1.41486	1.69892e-11	0.681603	0.00218645
ybiI	b0803	27	105	59	17	26	17	18	28	26	64.9918	16.0243	25.1461	-2.01952	5.86655e-07	-1.37142	0.000792746
ybiX	b0804	6	13	10	33	31	17	23	18	25	9.89962	21.4915	23.0507	1.12086	0.00507465	1.21456	0.0036795
fiu	b0805	13	23	21	71	70	61	53	50	53	19.4791	54.1628	54.556	1.47151	4.86613e-07	1.48151	9.42676e-07
mcbA	b0806	146	375	264	31	25	17	343	311	369	267.702	19.4342	357.485	-3.779	5.52753e-36	0.41652	0.132569
rlmF	b0807	723	512	637	1043	1121	1071	899	702	830	644.334	870.045	850.278	0.433502	0.00275809	0.400554	0.00771873
ybiO	b0808	131	240	318	173	130	110	271	254	227	235.148	110.408	263.377	-1.09068	1.51325e-05	0.162478	0.571036
glnQ	b0809	723	501	634	398	350	281	1240	1263	1198	639.604	275.116	1295.01	-1.21589	3.27259e-14	1.01807	9.30677e-11
glnP	b0810	715	432	558	396	323	271	1265	1431	1369	587.711	264.792	1421.49	-1.14917	5.51408e-10	1.27471	2.41192e-12
glnH	b0811	2851	2429	2022	2910	2554	1647	4166	4698	4528	2513.06	1892.11	4682.84	-0.409227	0.0654906	0.897991	4.90611e-05
dps	b0812	11137	25403	24043	2252	1996	1902	45420	49801	46404	20664	1651.11	49544.1	-3.64563	6.36337e-49	1.26158	6.72477e-07
rhtA	b0813	51	91	70	171	176	145	120	123	95	72.4775	131.787	118.463	0.861293	0.000687792	0.706447	0.00814782
ompX	b0814	4997	7021	5689	10024	13749	12304	13654	17753	16025	6064.99	9705.18	16583.4	0.678193	4.16338e-06	1.45113	3.95163e-23
opgE	b0815	118	118	119	1252	1149	789	524	591	524	121.884	850.188	573.523	2.8027	1.72029e-36	2.2344	3.32321e-23
mntR	b0817	709	904	569	1389	1466	1439	1218	1104	1460	748.639	1155.48	1320.31	0.625984	0.000473185	0.81859	6.16745e-06
ybiR	b0818	135	145	98	1841	2357	1773	576	444	537	129.883	1598.39	544.517	3.6218	1.23031e-67	2.06815	2.60318e-22
ldtB	b0819	505	604	618	1049	1388	1339	1549	1742	1666	591.912	1017.54	1733.47	0.781021	6.17964e-08	1.54997	2.66268e-27
ybiT	b0820	1102	966	1165	3619	4191	4137	4204	3698	3919	1110.57	3217.89	4135.65	1.53478	7.64918e-37	1.89691	2.8464e-55
ybiU	b0821	61	42	34	169	140	111	62	94	81	47.2623	112.206	82.8356	1.25137	3.33378e-06	0.812603	0.00467968
ybiV	b0822	141	113	107	441	524	440	324	371	333	124.254	376.936	359.656	1.60171	1.50391e-09	1.53395	1.21078e-08
ybiW	b0823	157	152	258	97	141	119	258	247	191	194.283	95.9298	244.017	-1.01869	0.000474104	0.328298	0.301166
ybiY	b0824	63	62	115	19	16	19	32	55	57	82.1911	14.5714	50.221	-2.50047	8.0654e-12	-0.71027	0.043625
fsaA	b0825	173	187	209	59	65	56	55	49	46	195.132	48.2936	52.5285	-2.01474	1.37175e-17	-1.89436	6.27407e-15
moeB	b0826	504	382	367	558	585	610	605	587	676	431.499	472.435	652.693	0.130762	0.481485	0.597683	0.000930258
moeA	b0827	593	481	553	1205	1289	1286	840	779	838	559.445	1017.72	859.229	0.863309	2.69094e-09	0.619366	3.46736e-05
iaaA	b0828	955	722	880	287	263	232	242	264	254	879.609	209.613	265.802	-2.06865	1.65312e-35	-1.72635	7.3268e-25
gsiA	b0829	994	879	1255	164	196	160	295	295	261	1073.56	139.414	297.973	-2.94477	1.28479e-50	-1.84941	1.92659e-21
gsiB	b0830	968	833	1054	148	149	142	220	205	191	980.681	117.994	215.678	-3.05575	4.24253e-69	-2.18525	1.66517e-37
gsiC	b0831	1017	703	781	200	175	158	142	114	149	861.528	142.892	141.504	-2.59141	1.1566e-44	-2.60547	2.48532e-43
gsiD	b0832	652	489	459	87	99	71	77	76	79	551.113	68.6633	81.1283	-3.00221	2.54629e-49	-2.76371	6.02138e-41
pdeI	b0833	110	182	137	145	143	97	909	893	924	146.764	102.632	953.32	-0.514706	0.0175889	2.69839	1.28142e-41
dgcI	b0834	71	55	44	234	232	162	345	384	350	58.5754	167.524	377.504	1.51904	2.70175e-09	2.69003	1.21617e-26
rimO	b0835	307	422	388	465	515	468	1628	1568	1611	382.511	389.035	1681.36	0.0232476	0.872636	2.13527	3.37104e-68
bssR	b0836	1526	1642	2000	154	265	368	11381	11906	12103	1771.76	214.72	12374.1	-3.0456	5.79938e-16	2.80406	8.73712e-14
yliI	b0837	271	507	410	107	171	180	467	492	474	405.942	123.897	501.261	-1.71407	1.30025e-10	0.30392	0.298039
gstB	b0838	540	365	409	758	666	523	453	381	379	452.726	520.288	424.712	0.201677	0.282912	-0.0917907	0.670018
dacC	b0839	642	860	942	1430	1426	1163	1654	1598	1612	836.616	1076	1701.54	0.36293	0.0380577	1.02395	2.96121e-09
deoR	b0840	134	164	179	910	1113	893	705	777	815	163.414	781.587	802.703	2.25689	2.92136e-68	2.29531	1.41795e-69
ybjG	b0841	54	67	75	6276	6373	4634	2632	2284	2423	67.1325	4615.36	2567.77	6.10161	0	5.25552	1.53464e-247
mdfA	b0842	264	241	286	1089	1148	1022	501	517	552	271.629	874.789	548.754	1.68746	6.53628e-36	1.01483	3.3201e-13
ybjH	b0843	16	7	9	111	177	174	14	20	18	11.0688	124.739	18.173	3.5003	1.31138e-18	0.722562	0.134367
ybjI	b0844	220	157	127	696	662	524	140	133	143	173.804	503.322	145.459	1.53585	1.03467e-15	-0.255348	0.256815
ybjJ	b0845	152	94	85	1559	1373	1066	134	177	137	114.266	1068.11	156.822	3.22652	4.5839e-43	0.458263	0.0831284
rcdA	b0846	101	76	48	777	666	584	50	42	67	77.6209	542.942	55.4348	2.80847	2.0311e-30	-0.482098	0.10009
ybjL	b0847	618	667	676	3357	4269	3238	1680	1831	1618	672.777	2908.67	1795.11	2.11217	3.5495e-71	1.41572	4.38071e-32
ybjM	b0848	271	338	401	319	274	221	359	304	347	345.846	217.615	353.203	-0.668205	0.0362995	0.0302099	0.945782
grxA	b0849	21	33	21	22	45	19	136	173	126	25.6813	22.7699	152.372	-0.16486	0.619429	2.56637	6.72445e-21
ybjC	b0850	299	358	315	359	504	438	163	269	225	333.324	349.775	229.607	0.0691528	0.770617	-0.537763	0.0199251
nfsA	b0851	845	779	815	812	1078	1144	684	678	699	837.935	819.731	720.748	-0.0320191	0.884501	-0.217282	0.320649
rimK	b0852	160	158	175	307	348	359	322	278	283	169.219	273.386	309.062	0.69091	4.96093e-05	0.86879	4.99417e-07
ybjN	b0853	1255	1192	1349	679	767	603	955	1204	1161	1303.32	548.609	1160.27	-1.24796	1.26519e-20	-0.167642	0.257909
potF	b0854	28	63	57	243	199	128	48	47	59	50.4904	151.59	53.7639	1.58483	1.30699e-07	0.0887028	0.821074
potG	b0855	24	11	23	63	50	70	31	23	24	19.9939	49.5643	27.3192	1.30939	8.85979e-05	0.452738	0.251042
potH	b0856	15	14	18	53	45	36	20	11	6	16.1306	35.8135	13.0379	1.15256	0.00168962	-0.314067	0.516113
potI	b0857	7	16	17	70	58	64	26	14	16	13.6396	51.703	19.6375	1.91482	5.55083e-08	0.517323	0.22912
ybjO	b0858	27	34	35	94	106	131	58	56	46	32.8871	89.6756	56.067	1.4417	1.08411e-08	0.766749	0.00570363
rlmC	b0859	110	110	185	749	844	753	308	333	367	138.741	630.095	352.134	2.18255	1.10556e-23	1.3433	2.02681e-09
artJ	b0860	123	158	164	83	71	45	83	79	96	152.414	52.9228	90.1131	-1.52121	9.36532e-13	-0.758352	0.000390301
artM	b0861	773	989	1246	189	197	163	423	470	448	1029.55	147.085	468.993	-2.80706	1.11694e-46	-1.13456	4.60598e-09
artQ	b0862	229	319	395	112	77	53	206	171	135	322.557	64.368	179.612	-2.32233	3.1807e-19	-0.845652	0.00113336
artI	b0863	1629	2048	2309	389	286	320	573	495	597	2049.99	267.703	581.908	-2.93742	5.05189e-53	-1.81677	2.07938e-21
artP	b0864	751	1210	1195	316	292	287	523	485	490	1079.07	240.56	524.145	-2.166	3.60046e-36	-1.04212	1.65449e-09
ybjP	b0865	975	2688	2575	432	387	338	927	1144	1125	2125.13	309.996	1116.86	-2.77723	4.09333e-26	-0.928205	0.000610188
ybjQ	b0866	957	1240	1286	3416	2894	1738	742	602	679	1192.85	2137.88	707.706	0.841881	1.74471e-05	-0.753335	0.00020162
amiD	b0867	617	857	904	815	694	625	404	454	460	813.882	571.932	460.678	-0.509162	0.000547629	-0.821329	4.32627e-08
ybjS	b0868	226	336	305	308	343	266	715	720	698	296.712	245.415	746.259	-0.273993	0.061231	1.3295	4.33546e-22
ybjT	b0869	558	644	622	153	217	211	752	743	750	625.498	156.684	785.251	-1.99904	1.77633e-31	0.328013	0.0625535
ltaE	b0870	599	1017	1024	549	493	433	1004	1102	1060	902.225	395.26	1107.24	-1.19082	5.83293e-10	0.295117	0.155604
poxB	b0871	3452	5745	7009	224	191	263	3862	3544	3734	5536.04	183.698	3896.66	-4.91498	1.96401e-94	-0.506652	0.0428523
hcr	b0872	171	142	197	41	66	48	44	56	50	175.167	41.5178	52.454	-2.07643	1.9362e-08	-1.73955	3.93316e-06
hcp	b0873	733	402	507	112	103	86	134	147	143	566.649	80.5788	148.271	-2.81336	1.82048e-17	-1.93403	6.11407e-09
lysO	b0874	57	66	65	296	255	222	172	112	156	64.4635	207.026	153.846	1.68312	2.21729e-16	1.25434	4.0125e-09
aqpZ	b0875	51	44	39	135	117	105	48	31	39	46.0996	95.6862	41.2981	1.05588	3.04226e-06	-0.157574	0.593279
ybjD	b0876	834	758	944	1668	1511	1180	294	266	273	870.71	1164.97	291.464	0.420233	0.024403	-1.57898	6.31464e-17
ybjX	b0877	429	522	501	5667	6092	5402	8815	8656	8648	497.698	4606.68	9136.96	3.21026	3.87303e-51	4.19825	2.79301e-86
macA	b0878	432	380	491	623	556	563	391	324	331	447.437	468.417	366.188	0.0658029	0.65467	-0.289322	0.0521097
macB	b0879	311	295	349	377	384	429	286	271	306	327.831	321.205	301.632	-0.0307825	0.861168	-0.119984	0.511037
cspD	b0880	2785	3735	4840	1839	1650	1357	703	937	886	3886.29	1296.57	882.694	-1.58365	3.33742e-14	-2.13841	2.37484e-24
clpS	b0881	7318	6413	7982	1698	1433	1281	3268	3142	3736	7457.58	1182.16	3544.25	-2.65724	1.88541e-31	-1.07321	4.2524e-06
clpA	b0882	10372	8145	10847	7852	7342	6045	4102	4103	4078	10093	5684.64	4296.61	-0.828176	8.45859e-07	-1.23208	2.85118e-13
infA	b0884	1950	2220	2480	4352	6237	4193	7313	8839	7633	2279.47	3949.04	8321.89	0.792823	1.80557e-05	1.86817	2.3449e-24
aat	b0885	140	132	115	91	120	85	137	155	139	133.027	79.1363	150.8	-0.746452	6.57979e-05	0.18141	0.372565
cydC	b0886	1275	1034	1056	201	236	214	1174	1094	1070	1157.68	174.978	1168.25	-2.72635	7.04147e-49	0.0131896	0.962371
cydD	b0887	499	532	581	505	479	439	1091	1075	1115	552.941	381.9	1147.37	-0.534102	0.00016198	1.05301	2.27957e-14
trxB	b0888	747	691	659	994	1161	1125	1058	1248	1117	720.695	883.092	1197.42	0.293012	0.0353502	0.732648	1.10124e-07
lrp	b0889	1677	1433	1254	1446	1408	1050	715	839	805	1501.56	1042.83	824.747	-0.525542	0.00158149	-0.86429	2.67203e-07
ftsK	b0890	5247	4985	5194	3357	3639	3076	5621	5855	6044	5298.23	2700.67	6125.18	-0.972105	3.40571e-28	0.209289	0.0252683
lolA	b0891	2494	2024	1737	430	473	438	747	856	912	2153.55	360.44	878.585	-2.57908	2.34455e-59	-1.29324	3.27309e-16
rarA	b0892	693	714	633	299	306	316	508	437	432	700.559	248.093	482.097	-1.49877	4.24729e-25	-0.53936	0.000250602
serS	b0893	8727	7527	10597	3644	3488	3368	8022	7315	7613	9218.36	2821.85	8028.83	-1.7079	1.19289e-20	-0.199322	0.33706
dmsA	b0894	10474	10098	14227	174	241	293	2880	2790	2931	11934.6	192.084	3007.72	-5.95794	6.4082e-55	-1.98841	2.94697e-07
dmsB	b0895	2124	2439	3073	60	78	55	746	743	763	2615.99	51.5887	787.549	-5.6634	6.07064e-50	-1.73193	4.71401e-06
dmsC	b0896	2516	2097	3651	103	101	76	755	710	745	2835.1	74.8128	772.959	-5.24341	8.61876e-39	-1.87494	3.71138e-06
ycaC	b0897	778	1378	1109	37	47	32	516	549	568	1116.15	30.9763	570.839	-5.16872	4.31007e-76	-0.967488	0.00016954
ycaD	b0898	52	62	93	294	337	228	124	162	133	70.8428	229.202	146.607	1.69344	2.51975e-12	1.04778	3.58848e-05
ycaM	b0899	75	68	55	143	178	115	33	32	34	68.1074	116.272	34.6161	0.774161	0.00266232	-0.975338	0.000964526
ycaN	b0900	53	50	36	242	214	135	30	37	27	47.8141	157.191	32.9305	1.72049	1.77358e-12	-0.538005	0.0751792
ycaK	b0901	12	9	7	115	115	85	12	7	7	9.65215	84.1419	9.12257	3.13031	3.80505e-18	-0.0803775	0.890555
pflA	b0902	663	760	696	1899	2069	1665	818	917	909	726.852	1508.65	924.341	1.05356	1.76111e-16	0.346696	0.0110243
pflB	b0903	55440	55163	60258	3069	3287	3517	56045	62731	58160	58646.1	2663.11	61892.9	-4.4609	2.46424e-62	0.077738	0.816547
focA	b0904	1088	1823	1877	298	430	489	4659	5480	5477	1636.37	329.67	5457.62	-2.31215	1.99132e-17	1.7377	1.8892e-10
ycaO	b0905	578	549	502	393	409	392	837	956	876	559.801	321.06	933.624	-0.802503	4.64816e-11	0.738208	5.52972e-10
ycaP	b0906	1764	1872	2102	418	368	395	637	553	635	1968.08	317.995	638.088	-2.63057	8.41973e-72	-1.62499	6.79976e-29
serC	b0907	598	612	682	458	377	381	1238	1299	1248	649.18	326.711	1324.05	-0.991255	4.14507e-20	1.02812	1.25361e-23
aroA	b0908	689	619	707	151	187	179	717	631	675	692.177	139.217	707.699	-2.31548	6.54241e-56	0.0320687	0.852859
ycaL	b0909	11	26	23	65	58	56	23	21	23	20.4633	48.0752	23.4287	1.22737	0.000517644	0.19068	0.671735
cmk	b0910	1610	2129	1634	4212	5453	4400	5212	5675	5698	1841.69	3771.97	5798.34	1.03423	4.06264e-11	1.65455	3.81302e-26
rpsA	b0911	28811	15495	15428	125969	140472	120026	42257	37864	39576	20643.1	103677	41877.3	2.32838	5.82931e-23	1.02052	2.6656e-05
ihfB	b0912	1406	1491	1424	3586	4323	3807	1739	2032	2064	1483.04	3147.35	2039.04	1.08556	1.65696e-10	0.459364	0.0101624
ycaI	b0913	154	188	173	610	581	501	115	147	151	176.547	453.434	144.244	1.3606	4.85634e-14	-0.291471	0.164767
msbA	b0914	1569	1383	1593	2896	3581	3320	3689	3620	3554	1561.5	2635.87	3800.68	0.755306	1.78791e-12	1.28342	2.75853e-33
lpxK	b0915	222	262	258	568	582	592	711	714	670	254.38	469.069	733.177	0.881321	1.78133e-12	1.52645	6.29384e-35
ycaQ	b0916	149	146	149	453	524	471	261	277	329	152.464	389.063	302.702	1.35144	3.18694e-23	0.990398	2.5665e-12
ycaR	b0917	106	116	131	428	398	343	242	175	260	121.039	313.21	236.413	1.37149	1.22718e-13	0.965775	4.98794e-07
kdsB	b0918	621	460	503	1770	1795	1757	1166	1244	1132	545.294	1431.51	1239.5	1.39284	5.72226e-23	1.18516	1.20295e-16
ycbJ	b0919	6095	6042	6373	721	783	679	1015	967	893	6354.51	585.723	1006.57	-3.43949	2.40005e-28	-2.65836	2.53874e-17
elyC	b0920	30	21	21	150	179	119	59	63	76	24.8111	119.52	69.1171	2.2752	3.58189e-22	1.48366	3.72074e-09
cmoM	b0921	679	636	653	1010	1113	964	801	830	799	676.067	828.347	850.09	0.293369	0.00170193	0.330648	0.000605737
mukF	b0922	880	783	838	1028	1049	945	906	800	923	859.453	811.193	919.067	-0.0832093	0.495416	0.0970343	0.463682
mukE	b0923	1066	851	983	1175	1281	1050	1023	976	1023	997.306	939.418	1056.89	-0.0858425	0.523044	0.0839621	0.569086
mukB	b0924	3498	2405	2683	1474	1600	1431	1450	1442	1399	2957.76	1209.67	1501.35	-1.28982	3.02939e-16	-0.978164	9.95606e-10
ldtD	b0925	2637	2874	3621	1328	1474	1425	1120	1237	1199	3129.95	1137.5	1243.51	-1.46065	2.22121e-34	-1.33179	2.11635e-28
ycbK	b0926	5902	4189	4946	5364	5023	4910	19168	20301	19097	5176.89	4111.49	20489.9	-0.332391	0.0128239	1.98483	7.83861e-53
gloC	b0927	1471	1119	1191	1045	1037	986	3530	3664	3629	1301.42	824.46	3785.27	-0.65845	2.17284e-08	1.54065	3.65354e-41
aspC	b0928	3235	2150	2042	2022	1870	1574	2740	2742	2766	2561.35	1463.61	2884.79	-0.807254	0.000741764	0.171628	0.532873
ompF	b0929	11686	10964	7404	4391	3768	2775	531	577	582	10341.1	2917.13	590.829	-1.82568	1.35509e-18	-4.12948	5.31602e-87
asnS	b0930	2560	2970	3069	4364	4775	4250	4388	4707	4710	2947.93	3594.98	4826.93	0.286135	0.00173132	0.711308	3.91104e-15
pncB	b0931	669	648	775	1454	1657	1448	1867	2094	2028	717.961	1223.93	2094.17	0.769448	1.18449e-13	1.54439	3.90249e-51
pepN	b0932	5493	3735	4370	2397	1747	1603	2834	2490	2725	4683.77	1538.76	2815.22	-1.60576	1.4907e-20	-0.734372	3.51606e-05
ssuB	b0933	72	67	60	100	117	94	97	62	79	68.4056	83.3344	83.2923	0.286055	0.260812	0.284479	0.305328
ssuC	b0934	9	3	5	24	15	13	7	7	8	5.88857	13.8859	7.6862	1.24977	0.0220955	0.394258	0.564048
ssuD	b0935	34	15	14	19	23	29	14	15	11	21.8252	19.2591	14.0218	-0.18102	0.687583	-0.634837	0.192118
ssuA	b0936	66	14	16	15	20	20	6	7	8	33.4734	14.8365	7.33078	-1.17211	0.0298951	-2.1859	0.000290264
ssuE	b0937	54	11	12	14	15	25	2	6	5	26.8639	14.7457	4.53366	-0.866964	0.190399	-2.56166	0.000682996
elfA	b0938	10	14	18	32	57	50	18	29	23	14.3638	37.4405	24.477	1.37655	8.21951e-05	0.765593	0.0518548
elfD	b0939	3	5	5	30	34	19	8	16	19	4.44351	22.0526	14.9685	2.3113	3.73471e-05	1.75077	0.00365326
elfC	b0940	52	58	48	111	117	114	95	67	96	54.2309	92.0111	90.1401	0.761761	0.00217164	0.733448	0.00485877
elfG	b0941	22	19	16	77	75	67	40	39	50	19.6134	58.7508	45.0283	1.58558	9.49565e-09	1.20309	4.61726e-05
ycbU	b0942	7	13	8	53	66	56	20	20	23	9.57467	46.9783	22.0093	2.29024	3.52401e-10	1.19747	0.00354284
ycbV	b0943	21	20	24	49	52	52	23	33	17	22.3108	41.193	25.6223	0.882483	0.00254461	0.196376	0.594754
ycbF	b0944	56	49	54	79	99	98	46	39	48	54.6414	74.3943	46.4794	0.443087	0.0275599	-0.231709	0.344857
pyrD	b0945	177	182	205	200	217	141	1923	2049	1847	193.502	148.701	2036.5	-0.378059	0.0655013	3.39555	3.19221e-72
zapC	b0946	153	133	84	2422	2502	1666	446	438	443	127.444	1756.56	464.163	3.78583	1.54396e-52	1.86564	2.33197e-13
ycbX	b0947	836	681	727	203	180	161	494	511	571	771.83	145.825	550.621	-2.40325	2.96058e-63	-0.486709	0.000487231
rlmL	b0948	487	528	575	1741	1991	1769	1737	1812	1771	545.315	1477.49	1860.8	1.43781	7.43351e-22	1.77062	3.51908e-32
uup	b0949	761	755	583	933	1051	896	1189	1335	1311	721.469	772.63	1340.81	0.0991677	0.429368	0.894432	3.6825e-14
pqiA	b0950	265	336	290	636	716	580	293	305	270	305.405	517.648	303.861	0.761001	6.44748e-11	-0.00847256	0.965055
pqiB	b0951	1043	949	1029	877	963	894	1129	1017	1088	1037.86	734.894	1131.19	-0.49812	0.000487426	0.124304	0.44274
pqiC	b0952	291	299	271	162	200	189	297	303	317	295.66	148.318	320.591	-0.996335	1.04321e-08	0.116974	0.554076
rmf	b0953	2789	4402	4132	647	467	410	10737	11289	12869	3872.72	407.605	12188.3	-3.24778	6.66254e-67	1.65403	7.44572e-19
fabA	b0954	915	878	805	950	1332	992	1593	1821	1584	892.694	876.735	1749.07	-0.0256419	0.861503	0.97046	5.91044e-14
ycbZ	b0955	1512	1691	1759	808	1079	1005	2863	2932	2953	1701.61	778.652	3059.33	-1.12817	3.04683e-11	0.84627	7.90408e-07
matP	b0956	72	62	56	535	491	374	88	67	85	65.3613	373.983	83.9039	2.51798	4.94145e-25	0.361481	0.207578
ompA	b0957	63381	72103	66703	31486	35429	36299	49098	59427	55673	69355.8	27820.9	57409.4	-1.31787	3.4549e-33	-0.272731	0.0194737
sulA	b0958	617	754	660	4554	3387	2776	501	499	515	696.363	2862.7	529.789	2.03946	6.46798e-22	-0.394496	0.0903445
sxy	b0959	1157	1003	1118	2176	1879	1492	647	474	675	1126.55	1482.47	627.371	0.396381	0.0137775	-0.844291	2.20629e-07
yccS	b0960	304	402	372	658	689	569	1298	1323	1241	369.274	513.318	1351.46	0.474821	0.000192065	1.87101	3.3853e-52
yccF	b0961	151	159	122	262	340	279	615	529	490	148.401	236.373	572.384	0.671974	7.25513e-05	1.94763	1.57044e-32
helD	b0962	756	858	903	805	847	822	1322	1137	1261	862.997	665.522	1301.12	-0.375551	0.00156501	0.592108	5.18523e-07
mgsA	b0963	4887	2890	3671	1183	947	747	704	623	593	3947.35	768.314	672.312	-2.3608	6.07531e-31	-2.55373	2.00248e-35
yccT	b0964	24	34	50	20	45	30	19	25	25	36.9143	25.4345	24.1012	-0.538501	0.115391	-0.61659	0.0970396
yccU	b0965	802	854	822	276	248	217	392	372	428	850.43	198.551	416.549	-2.09807	1.40393e-60	-1.02952	1.82399e-16
hspQ	b0966	830	960	1161	3247	3718	3154	969	1045	973	1011.07	2714.68	1045.03	1.42464	1.79771e-33	0.0473202	0.746954
rlmI	b0967	274	406	331	932	1028	874	1023	952	971	346.118	760.112	1030.69	1.13419	2.58283e-17	1.57341	7.11055e-32
yccX	b0968	285	384	329	169	108	107	161	135	191	341.901	102.867	169.985	-1.73244	6.55828e-19	-1.00793	2.66278e-07
tusE	b0969	125	140	123	542	584	406	186	170	180	133.14	408.863	187.484	1.61983	3.20222e-28	0.493542	0.00244524
yccA	b0970	3724	2616	2446	9302	9951	7608	2926	3095	2808	3028.45	7184.22	3089.88	1.24638	1.63328e-13	0.0290548	0.893701
hyaA	b0972	536	1124	1235	20	12	20	14834	15306	16360	987.641	14.1006	16252.7	-6.13914	2.04159e-81	4.04035	1.82215e-58
hyaB	b0973	319	609	681	28	20	15	13334	11991	13054	549.242	16.7909	13422.3	-5.02645	8.39019e-66	4.61065	1.97387e-90
hyaC	b0974	192	349	386	28	28	23	5214	5801	5766	316.557	21.1546	5866.72	-3.90256	7.44705e-46	4.21135	1.46264e-81
hyaD	b0975	214	323	382	69	102	59	8424	7613	7823	314.198	61.2393	8348.51	-2.35654	1.01775e-21	4.73128	6.48454e-98
hyaE	b0976	57	93	131	40	56	29	3667	3196	3569	95.961	33.1929	3648.23	-1.52733	8.6382e-08	5.24702	7.60378e-98
hyaF	b0977	174	357	392	71	61	33	8831	8817	9304	314.932	43.7467	9423.04	-2.84335	3.95109e-23	4.90252	7.22168e-78
appC	b0978	118	232	204	81	108	93	7145	6225	6844	189.191	75.7694	7070.12	-1.32208	2.53554e-09	5.22256	2.40232e-148
appB	b0979	75	126	130	136	141	110	4389	3910	3978	113.121	103.532	4296.38	-0.1287	0.500839	5.24472	2.12377e-232
appA	b0980	159	219	230	115	109	124	3298	3287	3351	208.109	93.9118	3474.93	-1.15137	3.76829e-09	4.06078	2.84629e-116
etk	b0981	73	104	109	347	355	317	102	117	124	97.8662	273.475	119.828	1.48018	3.9111e-22	0.290447	0.108325
etp	b0982	15	18	14	67	63	38	15	11	15	16.1241	44.6599	14.3275	1.47404	9.8156e-06	-0.170216	0.713238
gfcE	b0983	22	25	27	129	120	88	40	28	30	25.3693	89.9549	34.3284	1.82773	4.02484e-14	0.433481	0.145004
gfcD	b0984	27	31	38	331	245	263	41	49	34	32.892	225.517	43.4635	2.77558	1.32481e-32	0.398733	0.169724
gfcC	b0985	7	7	7	163	158	120	16	18	13	7.2103	117.845	16.4737	4.03278	4.27674e-28	1.18993	0.00699562
gfcB	b0986	11	17	14	256	286	205	18	40	31	14.3731	199.55	31.088	3.79318	8.66256e-32	1.11093	0.00279086
gfcA	b0987	68	114	116	1521	1554	1706	498	447	439	101.849	1289.93	484.46	3.66137	2.42363e-49	2.24858	5.96235e-19
insB-4	b0988	1	2	1	2	1	2	0	1	1	1.36758	1.35893	0.693927	-0.0260605	0.985085	-0.973356	0.558269
cspH	b0989	8	39	19	9	35	16	127	151	173	22.4346	15.9405	157.418	-0.492711	0.286103	2.80612	4.828e-12
cspG	b0990	7966	8778	10164	6590	5871	3428	20459	25093	22296	9224.86	4219.7	23731.2	-1.12833	2.25114e-05	1.36319	3.91178e-07
ymcE	b0991	116	208	142	534	459	250	432	546	490	159.356	329.601	513.345	1.04863	0.00138457	1.68721	2.81821e-07
yccM	b0992	295	157	242	210	226	154	130	97	95	239.308	157.387	112.834	-0.603856	0.137379	-1.08464	0.00900003
torS	b0993	170	194	198	240	273	279	384	406	426	192.704	213.486	425.032	0.145085	0.314588	1.14079	1.60913e-17
torT	b0994	266	266	248	100	120	86	181	189	200	267.887	81.7825	199.232	-1.70891	5.41727e-26	-0.426745	0.00758272
torR	b0995	64	53	76	809	894	751	147	115	137	66.2797	658.005	139.545	3.31195	1.14013e-68	1.07443	1.76306e-07
torC	b0996	3	15	5	21	37	16	11	6	11	7.81886	19.5936	9.77697	1.32322	0.00984689	0.315296	0.627439
torA	b0997	61	65	87	184	158	143	71	57	73	73.0007	130.01	70.2409	0.832023	5.34701e-06	-0.0562108	0.819706
torD	b0998	22	23	31	323	346	286	49	39	51	26.0509	255.906	48.5679	3.29522	5.29235e-46	0.897979	0.000863835
cbpM	b0999	282	572	594	87	59	42	481	483	488	494.173	50.0331	507.829	-3.30155	4.26574e-28	0.0390101	0.918506
cbpA	b1000	2606	5715	5756	513	510	420	3748	3900	3905	4802.02	386.412	4040.15	-3.63533	4.44938e-54	-0.249285	0.345971
yccE	b1001	5	20	11	36	33	27	36	39	44	12.2482	25.6866	41.5621	1.0643	0.0468542	1.75802	0.00105008
agp	b1002	9953	9905	9831	550	439	364	752	754	886	10194.4	361.719	835.478	-4.81647	3.33654e-89	-3.60899	4.07155e-51
yccJ	b1003	2592	4303	4986	148	123	97	5872	7867	7084	4059.33	98.3049	7279.36	-5.36718	8.6471e-60	0.842551	0.0132018
wrbA	b1004	4838	8663	10415	203	181	187	8979	9553	10072	8165.87	153.616	9997.28	-5.7325	4.26818e-73	0.291916	0.417797
rutG	b1006	53	80	75	116	103	77	77	55	83	71.1671	79.0175	75.0746	0.15141	0.571439	0.0762886	0.809043
rutF	b1007	2	5	4	3	11	4	6	3	5	3.751	4.75665	4.89582	0.349821	0.629267	0.377199	0.649524
rutE	b1008	8	7	7	32	23	16	15	7	9	7.56366	18.8949	10.8703	1.3274	0.00559588	0.522506	0.36779
rutD	b1009	2	0	8	24	18	23	6	11	6	3.41993	17.5511	8.06199	2.35175	8.88046e-05	1.23077	0.0756656
rutC	b1010	1	1	1	3	10	10	1	6	1	1.03004	6.24005	2.81524	2.59332	0.0178651	1.44541	0.25974
rutB	b1011	0	1	1	13	11	6	4	5	4	0.676688	7.95451	4.55058	3.54302	0.0035012	2.73028	0.0375804
rutA	b1012	9	1	1	23	30	24	2	0	2	3.85689	20.6466	1.39235	2.43845	0.000703231	-1.44684	0.193224
rutR	b1013	234	209	220	1667	1724	1438	258	324	339	227.844	1293.93	321.643	2.50603	9.24819e-42	0.497982	0.0134884
putA	b1014	2520	722	534	2034	1443	1269	54	56	63	1315.26	1269.21	60.438	-0.0513445	0.941387	-4.4436	8.7167e-13
putP	b1015	413	212	115	1427	1022	698	237	201	229	256.496	837.167	233.256	1.70701	0.000551807	-0.136681	0.82277
efeO	b1018	50	35	41	429	341	252	177	173	188	43.3868	272.526	188.071	2.65345	2.22257e-21	2.11775	1.26513e-13
efeB	b1019	27	18	14	118	124	75	68	46	59	20.3644	84.3295	60.5192	2.05849	1.24675e-12	1.57639	2.28238e-07
phoH	b1020	99	81	62	504	435	362	19	14	10	83.35	348.073	15.105	2.06407	2.53364e-20	-2.46731	6.03506e-15
pgaD	b1021	53	65	50	471	503	313	43	59	43	57.6253	342.614	50.7729	2.57224	2.55313e-23	-0.183637	0.581525
pgaC	b1022	48	54	52	208	220	125	54	64	58	52.8239	146.925	61.5597	1.47787	1.02277e-09	0.220299	0.45938
pgaB	b1023	214	270	302	194	176	158	306	348	290	269.177	141.577	330.483	-0.927382	1.56101e-08	0.295014	0.0832058
pgaA	b1024	539	724	1040	831	845	778	2081	2286	2164	787.553	659.065	2284.38	-0.257209	0.27141	1.53615	6.52426e-12
dgcT	b1025	268	338	484	1925	1947	1492	519	490	434	372.936	1434.13	505.407	1.94291	5.43841e-19	0.438006	0.0655106
insF-4	b1026	1	0	0	0	2	0	0	0	1	0.353355	0.511244	0.340749	0.488084	0.889542	0.0268451	0.995598
insE-4	b1027	0	0	0	0	0	0	0	0	0	0	0	0	NA	NA	NA	NA
ymdE	b1028	13	29	17	982	1014	575	31	37	26	20.1477	682.963	32.9452	5.07983	5.08426e-53	0.704546	0.0736698
ycdU	b1029	13	29	17	982	1014	575	31	36	26	20.1477	682.963	32.592	5.07982	2.77924e-53	0.689013	0.0801572
ghrA	b1033	575	516	573	1298	1179	962	546	507	517	571.682	920.043	549.29	0.68725	8.18913e-10	-0.0575196	0.674503
ycdX	b1034	461	443	494	669	548	508	686	776	711	479.966	462.475	760.159	-0.0532599	0.695213	0.663382	1.33847e-07
ycdY	b1035	513	466	482	883	909	814	705	660	765	502.034	699.474	744.344	0.478876	1.50162e-06	0.568868	1.98714e-08
ycdZ	b1036	1015	846	912	1950	2097	2096	329	334	384	953.518	1654.09	365.743	0.794722	3.14943e-10	-1.38186	2.30816e-25
csgG	b1037	30	45	39	167	172	181	44	39	53	39.0167	140.151	47.4723	1.84121	3.26653e-15	0.282033	0.332991
csgF	b1038	7	6	9	52	48	37	23	11	11	7.55107	36.6084	15.8079	2.27915	3.5112e-07	1.06243	0.0377529
csgE	b1039	7	7	13	121	74	55	25	25	20	9.24521	66.5371	24.53	2.84725	1.61219e-11	1.40435	0.00260903
csgD	b1040	47	39	37	127	130	94	56	80	43	42.3202	93.7266	62.8102	1.14919	0.000405746	0.56961	0.112375
csgB	b1041	10	20	7	46	38	27	4	2	3	12.6583	29.5829	3.1503	1.2251	0.00352681	-2.01037	0.00200311
csgA	b1042	27	39	52	134	145	98	14	18	11	40.3404	100.553	15.0814	1.3169	2.10861e-06	-1.42469	6.56124e-05
csgC	b1043	0	6	2	20	6	11	0	5	5	2.70352	9.95832	3.46963	1.86626	0.0264328	0.352424	0.750605
ymdA	b1044	10	13	3	34	46	43	3	5	14	8.93898	33.1235	7.60264	1.8899	7.79096e-05	-0.221727	0.740197
ymdB	b1045	685	791	868	427	363	328	565	553	557	803.423	299.654	585.919	-1.42277	1.14401e-19	-0.455668	0.00499888
clsC	b1046	488	609	614	334	295	226	519	470	477	586.236	228.359	512.996	-1.35937	1.13667e-13	-0.192826	0.3443
opgC	b1047	61	101	93	259	229	190	266	294	277	87.1869	181.418	292.764	1.05569	2.0152e-08	1.74516	7.37835e-21
opgG	b1048	3332	3417	3215	1577	1487	1330	3660	3921	4038	3421.11	1178.48	4061.61	-1.5375	6.35849e-26	0.247604	0.117963
opgH	b1049	3041	2724	3108	1252	1091	1097	3491	3553	3429	3048.09	924.632	3664.05	-1.72106	2.34986e-28	0.265551	0.115704
yceK	b1050	6	12	7	20	22	25	27	19	30	8.54463	18.106	26.5293	1.07409	0.0158301	1.63133	0.000247478
msyB	b1051	1877	2106	3009	540	517	534	4104	2608	3948	2394.61	428.312	3725.02	-2.48341	3.95253e-33	0.637424	0.00292617
mdtG	b1053	521	582	578	476	578	516	845	866	900	576.574	421.931	912.859	-0.450984	0.00135761	0.662784	2.06325e-06
lpxL	b1054	412	482	399	1744	1951	1800	865	904	849	443.596	1477.04	916.01	1.73499	1.55071e-65	1.04581	1.42073e-23
yceA	b1055	148	160	144	382	306	288	324	307	347	155.14	261.708	341.823	0.754686	9.70193e-08	1.13988	8.62018e-16
yceI	b1056	171	165	140	224	196	156	30	25	38	163.598	153.964	32.4406	-0.0857497	0.668122	-2.33152	8.12283e-24
yceJ	b1057	34	47	23	124	121	76	18	11	7	35.6788	85.4234	12.6678	1.26046	0.00327123	-1.49804	0.00278191
yceO	b1058	3	8	1	10	3	2	4	5	10	4.09951	3.96473	6.59507	-0.041546	0.965598	0.68667	0.464904
solA	b1059	360	327	380	319	324	254	324	317	377	366.46	239.96	355.577	-0.608898	6.10108e-08	-0.0426213	0.751334
bssS	b1060	755	1094	872	3664	3964	2468	357	454	392	931.788	2687.91	420.803	1.52841	1.49255e-18	-1.14708	2.22517e-10
dinI	b1061	73	142	77	538	504	342	245	346	264	99.8397	368.816	299.236	1.88477	9.4131e-10	1.58272	4.91896e-07
pyrC	b1062	393	390	358	291	415	329	3455	3838	3486	391.924	277.629	3771.34	-0.497326	0.0428748	3.26651	3.75441e-44
yceB	b1063	434	474	506	1017	947	823	1631	1611	1709	484.959	746.88	1731.01	0.623022	5.11023e-09	1.83544	9.91219e-70
grxB	b1064	2665	5394	3823	417	336	299	2174	2523	2404	4058.94	281.729	2482.92	-3.84855	1.15057e-63	-0.709113	0.00266407
mdtH	b1065	55	60	104	91	101	113	119	118	113	74.9585	82.395	122.475	0.132629	0.612174	0.70681	0.00508196
rimJ	b1066	792	601	703	718	813	614	482	460	419	721.14	573.767	476.55	-0.329283	0.0690643	-0.597607	0.0011643
yceH	b1067	669	438	499	912	663	515	267	278	240	553.472	557.522	274.861	0.0109347	0.974248	-1.00974	0.000844304
yceM	b1068	679	455	620	605	608	522	314	286	239	603.781	465.114	294.051	-0.376158	0.0981775	-1.03807	5.32722e-06
murJ	b1069	121	161	167	430	465	338	375	335	359	153.738	329.411	373.927	1.09927	3.92277e-13	1.28092	5.60765e-17
flgN	b1070	43	38	37	41	39	20	65	103	69	40.5693	26.5006	82.9915	-0.604596	0.0475112	1.03311	0.000272258
flgM	b1071	23	45	27	29	25	15	49	38	50	32.4734	18.3309	47.874	-0.819076	0.00781514	0.557172	0.0590199
flgA	b1072	33	26	17	75	65	47	46	37	18	26.2022	49.8742	35.5505	0.932582	0.0160814	0.43977	0.319236
flgB	b1073	45	19	41	13	9	5	7	8	4	36.2194	7.15343	6.67638	-2.32802	1.57109e-06	-2.44235	3.43765e-06
flgC	b1074	31	13	23	7	7	6	6	4	3	23.1425	5.36111	4.5675	-2.1067	0.000205571	-2.34308	0.000199229
flgD	b1075	155	49	97	13	15	17	5	20	15	104.207	12.1652	13.9519	-3.10158	1.89034e-10	-2.89865	6.31188e-09
flgE	b1076	417	145	246	66	51	48	45	36	39	279.723	44.229	41.9977	-2.65994	8.82352e-16	-2.73531	9.12714e-16
flgF	b1077	53	16	34	6	11	5	6	7	15	35.6596	5.83194	9.71602	-2.59957	6.68214e-07	-1.86754	0.000290264
flgG	b1078	105	39	76	28	37	21	26	19	20	76.0418	22.8755	22.7664	-1.72613	4.73241e-07	-1.73898	1.30992e-06
flgH	b1079	45	18	38	14	19	27	9	6	10	34.8644	16.3479	8.72537	-1.09912	0.00921412	-1.99459	3.72674e-05
flgI	b1080	44	17	44	22	31	16	20	25	26	36.2084	18.3217	24.7974	-0.974591	0.0126273	-0.543391	0.196146
flgJ	b1081	31	29	46	16	21	12	22	27	25	36.3435	13.0352	25.8738	-1.47182	1.14379e-05	-0.490844	0.146721
flgK	b1082	56	42	77	64	61	64	52	53	43	60.0791	50.8989	51.8527	-0.241104	0.362426	-0.213493	0.470583
flgL	b1083	72	58	104	90	109	124	74	80	95	80.2905	87.3663	86.9267	0.118506	0.631598	0.115188	0.679054
rne	b1084	11568	10140	11373	3446	3511	3552	10802	11302	11206	11367.4	2829.22	11649.3	-2.00656	6.20425e-66	0.0353595	0.808168
yceQ	b1085	0	1	0	1	4	2	0	0	1	0.337536	1.86398	0.340749	2.34131	0.16398	0.0268355	0.993212
rluC	b1086	292	293	289	644	717	489	764	817	790	300.093	493.623	829.282	0.719264	1.66639e-07	1.46657	3.62262e-27
yceF	b1087	412	562	414	394	428	408	620	677	698	475.686	330.816	697.307	-0.525262	2.16514e-05	0.551435	6.8554e-06
yceD	b1088	5448	6756	4563	14933	19146	13106	5183	6909	6067	5753.02	12602.5	6349.59	1.13133	8.94379e-08	0.142341	0.564004
rpmF	b1089	6986	11023	6497	6113	9485	6165	3298	5557	4492	8392.67	5811.92	4665.44	-0.530101	0.0334265	-0.847123	0.000780753
plsX	b1090	1442	1745	1442	2960	3136	2869	2952	3497	3137	1587.6	2408.16	3353.2	0.601007	7.81411e-05	1.07864	1.23382e-12
fabH	b1091	2388	2060	1908	4519	4959	3829	3003	2671	2836	2186.24	3560.58	2977.04	0.703873	4.43201e-08	0.445539	0.000820705
fabD	b1092	2236	1505	1644	2863	2847	2623	1320	1240	1294	1855.66	2237.59	1348.03	0.270136	0.150284	-0.460952	0.0162172
fabG	b1093	12477	10709	11136	5217	5135	5260	3636	3708	3762	11800.3	4203.07	3883.8	-1.48943	1.71295e-59	-1.60325	4.80308e-68
acpP	b1094	19737	14262	14785	24339	24508	19501	9078	8406	9246	16802.5	18289.3	9345.91	0.122366	0.394471	-0.84624	7.28765e-10
fabF	b1095	5993	4870	6342	33534	39990	34171	5285	5459	5024	5912.36	28906.2	5518.33	2.2896	5.05818e-88	-0.099492	0.45938
pabC	b1096	280	263	313	1128	1325	1287	315	294	286	293.866	1007.05	313.247	1.77659	1.69597e-43	0.0918965	0.56418
mltG	b1097	241	326	332	1472	1659	1311	477	488	550	307.794	1189.45	529.3	1.94952	3.674e-53	0.781399	4.64693e-09
tmk	b1098	284	335	363	1012	1039	977	738	571	674	336.54	813.723	693.632	1.27301	2.36429e-23	1.0428	1.36064e-15
holB	b1099	293	390	401	490	509	482	495	574	563	371.172	398.104	570.5	0.0994799	0.423064	0.619269	1.69005e-07
ycfH	b1100	390	570	559	322	347	289	662	616	658	519.79	256.769	677.061	-1.01773	3.30034e-11	0.380789	0.0157308
ptsG	b1101	3208	3470	5350	1565	1501	1388	1033	994	1053	4119.28	1195.73	1077.02	-1.78452	3.39337e-10	-1.93536	1.48759e-11
fhuE	b1102	76	85	76	169	168	163	123	153	140	81.3211	134.435	145.458	0.724129	0.000101628	0.838762	1.15385e-05
hinT	b1103	224	263	300	250	234	198	189	185	192	269.669	182.658	197.937	-0.561865	2.47853e-05	-0.446984	0.00137481
ycfL	b1104	516	618	640	474	357	287	320	390	360	607.986	298.542	374.145	-1.0253	8.66885e-10	-0.700628	4.41038e-05
lpoB	b1105	813	877	1138	1086	929	866	1167	1082	1144	969.252	772.807	1186.73	-0.326907	0.0142664	0.291843	0.0352713
thiK	b1106	366	489	434	173	187	172	440	533	498	441.575	142.948	514.323	-1.62842	3.14533e-29	0.219554	0.141408
nagZ	b1107	1195	1441	1337	752	702	651	1074	966	1141	1362.1	565.018	1111.69	-1.26968	2.92177e-28	-0.293127	0.0149369
ycfP	b1108	4526	4466	5050	1222	1384	1285	1853	1590	1748	4819.44	1046.16	1815.78	-2.20383	6.05874e-24	-1.40828	2.01956e-10
ndh	b1109	407	284	283	1901	3716	4288	5140	5076	5628	335.656	2690.43	5537.34	3.00302	2.83524e-28	4.04449	6.09308e-50
ycfJ	b1110	52	39	35	718	770	873	415	422	450	43.4087	637.843	449.879	3.8787	2.70316e-39	3.37531	1.29107e-29
comR	b1111	257	196	272	2328	2582	2559	761	728	682	249.219	2011.22	759.982	3.01292	6.97021e-75	1.60888	1.19606e-21
bhsA	b1112	162	311	305	2186	2706	2635	2934	3177	3348	265.659	2027.77	3305.69	2.93157	4.21678e-31	3.63669	6.94134e-47
ldtC	b1113	924	458	463	1196	1348	1108	54	52	59	638.119	978.854	57.6623	0.617707	0.0159839	-3.46747	1.0569e-36
mfd	b1114	1512	1405	1470	474	450	571	3008	3223	3200	1507.06	404.629	3297.8	-1.89808	1.26056e-24	1.1298	1.02629e-09
ycfT	b1115	3	6	5	17	17	27	12	6	9	4.78104	16.6221	9.45089	1.782	0.000845059	0.976541	0.11366
lolC	b1116	728	687	712	436	398	347	1665	1665	1660	730.606	316.464	1745.46	-1.20677	3.32681e-11	1.25651	2.49863e-12
lolD	b1117	350	346	388	120	109	118	857	776	849	372.053	93.4819	867.96	-1.99558	6.7486e-42	1.22212	2.87027e-21
lolE	b1118	1377	1083	1090	407	437	353	1767	1677	1793	1221.8	320.58	1831.28	-1.92951	1.05433e-44	0.584118	1.92028e-05
nagK	b1119	625	575	535	316	354	321	653	556	585	596.377	266.263	627.797	-1.1635	4.34254e-13	0.0741885	0.692425
cobB	b1120	661	592	481	324	324	294	376	332	372	596.521	252.863	377.653	-1.23802	1.84086e-13	-0.659206	0.000130848
ycfZ	b1121	7	30	8	69	79	60	8	16	21	15.3128	55.6499	15.65	1.85661	9.83019e-06	0.0293079	0.96798
ymfA	b1122	47	37	41	58	59	36	27	35	38	43.0018	40.7013	34.9061	-0.07257	0.807865	-0.298066	0.351011
potD	b1123	1176	1077	844	501	527	457	726	843	752	1065.32	398.34	812.01	-1.41911	1.00659e-09	-0.391652	0.118499
potC	b1124	1120	1137	922	560	437	471	1524	1263	1350	1092.23	394.839	1447.74	-1.46837	2.09655e-27	0.406573	0.00327685
potB	b1125	272	264	259	245	239	192	578	519	539	273.062	180.888	572.398	-0.59274	8.92436e-05	1.06795	1.40737e-13
potA	b1126	517	611	611	1103	1275	1113	1269	1300	1298	596.141	937.293	1352.46	0.65248	1.13755e-07	1.18156	5.09476e-22
pepT	b1127	1575	1610	2094	444	410	389	594	634	614	1810.15	333.799	644.256	-2.43913	5.89496e-18	-1.49043	2.0797e-07
roxA	b1128	920	941	910	2002	2151	1799	1909	1878	1900	951.336	1595.42	1989.19	0.746179	3.63667e-20	1.06421	2.9729e-39
phoQ	b1129	987	1103	1126	3558	3585	3134	4233	3978	4209	1102.95	2756.31	4343.66	1.32129	1.28486e-29	1.97744	1.53735e-64
phoP	b1130	668	980	721	1313	1313	1148	2491	2626	2584	811.355	1012.13	2693.3	0.318698	0.0132384	1.73062	4.7799e-44
purB	b1131	1208	1051	881	391	378	370	2586	2987	2688	1080.4	306.236	2890	-1.81906	6.23397e-28	1.41969	2.37737e-18
hflD	b1132	625	820	727	699	877	790	2648	3000	2879	744.19	636.163	2981.71	-0.226971	0.0793868	2.00209	1.63429e-60
mnmA	b1133	1265	1273	1442	2345	2355	2268	6028	5716	5933	1365.73	1873.31	6182.92	0.455486	3.07322e-10	2.17854	2.00338e-212
nudJ	b1134	179	187	271	239	227	207	1102	874	1009	218.28	180.597	1044.17	-0.273812	0.199063	2.25771	4.21062e-30
rluE	b1135	231	329	342	237	282	216	1112	1223	1158	308.664	196.741	1221.75	-0.649814	1.62455e-05	1.98387	5.48201e-45
icd	b1136	13115	8623	7017	9626	8258	7082	2235	2242	2362	9924.66	6683.82	2391.05	-0.57031	0.0173339	-2.05335	3.26101e-18
ymfD	b1137	166	250	179	40	47	28	246	323	277	203.749	30.6024	295.898	-2.72994	1.14224e-26	0.537797	0.0224338
ymfE	b1138	408	699	456	78	74	29	422	514	451	534.76	47.7432	485.2	-3.48076	1.03191e-24	-0.140449	0.718714
lit	b1139	278	508	289	28	48	15	225	339	298	367.716	23.9483	301.241	-3.93154	1.07207e-28	-0.287822	0.439676
intE	b1140	61	68	58	50	60	51	62	69	59	64.1779	43.21	66.5097	-0.571045	0.00619027	0.0505671	0.84003
xisE	b1141	12	15	9	8	24	21	24	24	18	12.3557	14.3161	23.1399	0.207433	0.654137	0.903541	0.0433874
ymfI	b1143	243	271	180	82	110	73	294	367	286	238.385	70.7457	331.565	-1.75128	1.06462e-08	0.47599	0.140037
ymfJ	b1144	24	45	31	20	33	39	29	23	22	34.1834	24.9756	25.9269	-0.460757	0.226886	-0.401907	0.34081
ymfK	b1145	95	91	80	703	685	584	225	267	282	91.4167	528.425	270.36	2.53236	2.92202e-56	1.5657	6.91949e-21
ymfT	b1146	3	14	13	7	21	3	1	3	2	10.1945	8.07031	2.09645	-0.326419	0.631405	-2.28624	0.00855341
ymfL	b1147	9	17	11	15	15	20	4	7	8	12.649	13.5584	6.61993	0.0875245	0.849657	-0.933782	0.0742324
ymfM	b1148	14	23	18	6	13	15	5	13	10	18.815	9.24156	9.77592	-1.04053	0.0140858	-0.945587	0.0398456
ymfR	b1150	0	0	2	7	4	0	2	0	2	0.678304	2.85522	1.39235	2.07399	0.23514	1.02996	0.623364
beeE	b1151	9	9	11	20	14	13	2	9	9	9.94869	12.583	6.95619	0.340129	0.49307	-0.511269	0.396832
jayE	b1152	3	0	1	10	8	10	4	3	4	1.39922	7.56154	3.84422	2.45289	0.00894198	1.48119	0.169973
ymfQ	b1153	3	1	3	10	8	10	4	3	6	2.41506	7.56154	4.52572	1.64835	0.0420611	0.915218	0.338307
ycfK	b1154	1	14	12	3	3	3	5	7	7	9.14868	2.42183	6.63461	-1.93267	0.00323058	-0.473808	0.445667
tfaP	b1155	3	1	2	41	22	23	3	0	4	2.07591	23.0245	2.42927	3.48159	3.40946e-06	0.244713	0.830266
tfaE	b1156	4	2	2	20	23	15	1	5	6	2.7668	15.4632	4.16581	2.49676	6.87637e-05	0.608604	0.467947
stfE	b1157	1	1	1	14	15	9	2	2	4	1.03004	10.1083	2.7802	3.30097	0.000672158	1.44003	0.221743
pinE	b1158	1	1	1	14	13	9	2	2	4	1.03004	9.59708	2.7802	3.2249	0.000880798	1.4401	0.220458
mcrA	b1159	8	15	8	100	92	71	65	66	52	10.6031	70.2775	64.1312	2.72659	3.42198e-16	2.59128	3.73033e-14
iraM	b1160	0	2	1	13	18	9	31	58	31	1.01422	10.6134	42.0657	3.37464	0.000512174	5.3537	2.01977e-08
ycgX	b1161	2	9	4	33	30	19	22	43	31	5.10114	21.8156	33.5692	2.09095	9.78964e-05	2.70866	4.65628e-07
bluR	b1162	691	559	548	1662	1745	1514	1011	966	1099	618.706	1320.02	1074.99	1.09361	1.99065e-12	0.797407	5.42613e-07
bluF	b1163	2069	1909	1296	603	504	405	420	499	474	1814.99	404.094	487.029	-2.16676	5.26492e-24	-1.8978	1.76497e-18
ycgZ	b1164	11	17	9	324	317	207	4	14	10	12.6774	225.858	9.77367	4.15432	2.94101e-26	-0.37506	0.50014
ymgA	b1165	24	35	27	650	542	450	16	18	21	29.4514	439.156	19.1997	3.89678	4.12121e-59	-0.617483	0.0646271
ariR	b1166	5	8	7	67	70	74	3	0	1	6.84113	56.8834	1.40702	3.04951	5.08401e-14	-2.29384	0.00867446
ymgC	b1167	3	3	0	68	84	46	2	2	0	2.07267	52.6084	1.4172	4.67595	3.11616e-11	-0.557425	0.642839
pdeG	b1168	4	14	16	146	137	135	5	11	6	11.5654	112.374	7.70657	3.27267	5.00677e-16	-0.594859	0.295126
ymgD	b1171	9	8	11	198	199	211	179	120	136	9.61116	163.865	152.344	4.09111	1.35221e-27	3.98632	8.71258e-26
ymgG	b1172	12	9	2	125	111	56	81	77	105	7.95639	77.3323	91.7626	3.29127	7.88032e-14	3.53586	1.63762e-15
minE	b1174	2226	2142	2286	993	1143	820	1260	1630	1233	2284.87	789.829	1443.66	-1.53199	3.70766e-30	-0.66247	1.29134e-06
minD	b1175	3537	3156	3337	3020	2930	2257	2429	2773	2481	3446.83	2193.83	2688.08	-0.651538	1.7346e-08	-0.358666	0.00283948
minC	b1176	3052	3269	3335	2073	2342	2485	3723	3816	4062	3312.92	1861.66	4055.09	-0.831898	2.15657e-12	0.29163	0.0192495
ycgJ	b1177	75	135	83	345	274	166	72	67	86	100.219	208.481	78.5578	1.05707	0.000141965	-0.351752	0.273039
pliG	b1178	111	171	109	358	366	290	163	166	151	133.909	271.342	168.015	1.01856	1.91427e-06	0.326348	0.173146
ycgL	b1179	78	89	66	215	206	189	129	154	175	79.9864	163.728	159.87	1.0335	4.60499e-09	1.00011	3.84115e-08
ycgM	b1180	163	107	122	465	426	352	138	162	168	135.09	332.663	163.509	1.30158	1.66004e-08	0.276813	0.296086
ycgN	b1181	119	299	178	1074	973	617	332	347	300	203.342	708.743	342.778	1.80084	6.43361e-11	0.752456	0.00990447
hlyE	b1182	56	134	150	24	32	27	257	272	278	115.891	22.2892	282.136	-2.37985	4.34099e-10	1.28261	0.000368516
umuD	b1183	52	33	33	450	475	280	41	51	50	40.7052	320.393	49.6219	2.97936	2.26753e-20	0.288242	0.466276
umuC	b1184	82	78	69	546	478	385	90	73	88	78.7044	376.728	87.756	2.26041	6.28334e-32	0.157968	0.519925
dsbB	b1185	117	124	107	536	699	398	173	206	182	119.486	434.37	196.259	1.86352	3.32399e-25	0.71596	0.000210252
nhaB	b1186	577	485	573	499	575	524	672	819	705	561.925	429.505	768.325	-0.387825	0.00244489	0.451569	0.000452657
fadR	b1187	959	891	693	583	558	454	839	1005	936	874.645	426.864	972.085	-1.0342	1.85591e-12	0.152639	0.351768
ycgB	b1188	1151	2790	2132	159	135	129	311	305	366	2071.51	113.527	342.97	-4.18975	1.1688e-67	-2.59452	6.35652e-28
dadA	b1189	901	454	441	4576	3195	2878	168	185	180	621.18	2848.95	186.384	2.19755	3.18837e-09	-1.73654	6.00426e-06
dadX	b1190	644	359	325	1962	1571	1504	90	87	102	458.961	1351.19	97.471	1.55808	4.01179e-06	-2.23488	1.78568e-10
cvrA	b1191	486	523	489	214	222	211	696	638	659	514.107	173.933	697.256	-1.56409	2.56693e-17	0.439563	0.0202178
ldcA	b1192	314	267	388	335	337	294	529	633	628	332.667	259.066	625.571	-0.360592	0.0388419	0.911232	8.10684e-08
emtA	b1193	86	102	96	484	566	397	241	194	219	97.3758	386.468	228.798	1.98904	1.92409e-34	1.23158	4.68554e-13
ycgR	b1194	13	12	6	17	13	14	6	11	15	10.679	11.8317	11.1287	0.149427	0.774185	0.0670651	0.918506
ymgE	b1195	31	109	73	20	52	32	8	21	14	72.5035	27.8035	15.0306	-1.38316	0.00148907	-2.27137	1.44583e-06
ycgY	b1196	10	44	20	74	94	69	21	27	14	25.1682	63.4018	21.7702	1.32842	0.00024106	-0.217085	0.64128
treA	b1197	1778	2762	2917	248	240	260	667	552	595	2549.85	201.638	634.767	-3.66179	2.07435e-90	-2.00629	2.30268e-29
dhaM	b1198	642	705	726	142	133	115	1724	1740	1751	711.041	104.507	1823.93	-2.76611	1.55992e-22	1.35902	1.26745e-06
dhaL	b1199	480	460	592	140	122	90	1785	1699	1811	525.655	93.9259	1851.58	-2.48333	1.09833e-18	1.81655	3.58301e-11
dhaK	b1200	837	1085	1124	233	215	216	3292	3240	3307	1043.19	178.567	3441.21	-2.54681	2.23292e-20	1.72185	3.14626e-10
dhaR	b1201	205	201	252	810	816	706	226	250	241	225.749	625.286	250.741	1.46974	6.05387e-28	0.151258	0.347816
ycgV	b1202	310	365	458	563	589	542	329	321	336	388.072	455.057	344.796	0.229008	0.137399	-0.171097	0.316513
ychF	b1203	506	461	486	3153	3660	3076	3040	3166	2918	499.23	2652.63	3192.95	2.40982	1.5348e-48	2.67726	2.56027e-59
pth	b1204	102	100	101	403	462	366	562	550	528	104.05	329.691	573.911	1.66475	9.63959e-28	2.46378	5.80157e-60
ychH	b1205	2172	3547	2444	1690	1687	1401	755	1074	944	2793.62	1279.77	969.325	-1.12625	1.51824e-05	-1.5271	5.92227e-09
dauA	b1206	280	253	328	893	983	893	685	673	710	295.578	743.905	723.086	1.3315	3.44573e-20	1.29072	1.26816e-18
prs	b1207	4026	3885	4044	5049	6463	5546	11758	13078	12601	4105.47	4581.45	13091.7	0.15825	0.260235	1.67305	4.99321e-36
ispE	b1208	1434	1233	1451	1140	1153	1138	1791	1770	1814	1415	923.041	1879.81	-0.616608	1.97243e-08	0.409914	0.000247478
lolB	b1209	1398	1263	1446	777	773	721	1563	1528	1726	1410.71	610.002	1683.32	-1.20965	2.04913e-20	0.255005	0.0661055
hemA	b1210	714	996	947	944	1162	943	2236	2740	2718	909.658	817.506	2688.59	-0.154364	0.259456	1.56314	5.74997e-34
prfA	b1211	788	869	868	615	710	620	3390	3850	3679	866.147	522.209	3818.24	-0.730159	7.55751e-07	2.14016	1.10452e-50
prmC	b1212	383	360	364	251	289	219	1140	1103	1085	380.299	203.066	1164.45	-0.903563	7.1261e-12	1.61469	1.36037e-39
ychQ	b1213	144	276	200	90	135	157	308	472	430	211.873	103.577	422.692	-1.0349	0.000704157	0.995968	0.00114628
ychA	b1214	703	839	664	1516	1679	1248	1278	1559	1426	756.798	1187.82	1490.74	0.650497	7.05482e-05	0.978004	2.61893e-09
kdsA	b1215	1959	1667	1812	2884	3039	2501	2368	2832	2448	1869.44	2256.8	2676	0.271831	0.0597225	0.517541	0.000359689
chaA	b1216	555	324	351	4662	5632	4477	346	420	354	424.516	3957.86	391.936	3.22144	9.59832e-52	-0.114689	0.659315
chaB	b1217	26	43	24	76	53	28	23	29	38	31.8409	41.5616	31.3654	0.38768	0.320441	-0.0212727	0.972671
chaC	b1218	68	118	104	461	472	397	210	170	218	99.1292	356.417	208.962	1.84501	1.77507e-13	1.07469	3.86351e-05
ychN	b1219	1161	1069	1289	1170	874	895	508	577	605	1208.24	789.146	590.492	-0.61457	6.93791e-05	-1.03277	3.94037e-11
ychO	b1220	184	187	222	471	436	355	296	238	273	203.428	337.66	282.286	0.731538	1.59737e-06	0.472315	0.00343027
narL	b1221	618	487	642	690	813	716	708	649	674	600.489	595.999	710.517	-0.010793	0.969776	0.242797	0.387694
narX	b1222	389	578	560	961	1098	983	583	620	674	522.476	817.191	655.847	0.644792	0.000201836	0.327655	0.0788491
narK	b1223	167	182	250	49	127	277	214	206	211	205.23	125.578	220.713	-0.709963	0.256185	0.104873	0.890955
narG	b1224	1388	2726	3798	291	591	1025	4942	4714	5047	2698.68	524.345	5141.14	-2.36394	2.24779e-05	0.929821	0.121773
narH	b1225	606	1030	1346	215	282	286	3043	2756	3045	1018.29	211.27	3092.49	-2.26933	5.84618e-08	1.60255	0.000171595
narJ	b1226	251	445	564	146	128	169	1828	1492	1642	430.177	119.928	1736.17	-1.84365	1.08326e-05	2.01274	1.54147e-06
narI	b1227	144	273	301	78	67	69	839	786	763	245.115	57.5473	835.79	-2.09126	1.16645e-06	1.7694	3.51834e-05
tpr	b1229	5	7	8	234	249	226	5	11	14	6.84274	190.419	10.4326	4.79529	1.37735e-25	0.610012	0.306042
purU	b1232	748	736	690	834	932	760	1193	1309	1243	746.751	676.873	1309.88	-0.141142	0.157741	0.81094	1.5777e-17
ychJ	b1233	206	233	211	221	204	148	453	499	479	222.998	152.905	500.461	-0.542382	0.00143011	1.16606	6.19239e-13
rssA	b1234	1109	1780	1469	283	278	283	562	669	677	1490.9	227.182	666.711	-2.71481	7.18812e-33	-1.1611	4.29889e-07
rssB	b1235	1764	2217	2468	508	530	484	917	1051	1075	2208.66	408.765	1063.42	-2.43407	1.28447e-50	-1.0545	1.10686e-10
galU	b1236	825	862	826	719	678	541	675	691	694	862.614	518.361	720.437	-0.734074	4.6831e-09	-0.25985	0.0516495
hns	b1237	11016	11003	7803	106621	105715	65976	12841	13383	12332	10252.9	74060.8	13492.7	2.8527	4.12007e-56	0.396157	0.0417583
tdk	b1238	103	96	84	326	367	249	316	315	342	97.2878	251.336	340.101	1.37247	1.98685e-18	1.80698	8.18495e-31
adhE	b1241	20834	22379	28897	7153	6480	4995	21498	21781	21073	24716	4976.96	22514.1	-2.31208	2.1448e-25	-0.134621	0.60873
ychE	b1242	100	167	143	833	949	651	178	223	204	140.203	649.364	211.537	2.21066	7.9e-28	0.592179	0.00706159
oppA	b1243	48746	47128	46815	35813	38622	35769	50862	50124	51178	49009.4	29616.3	53219.1	-0.726681	4.71038e-28	0.11889	0.0985757
oppB	b1244	3080	3342	3335	1904	2146	1741	4838	4494	4579	3347.45	1551.67	4867.01	-1.10915	1.77928e-22	0.539935	2.98498e-06
oppC	b1245	5006	4659	4660	884	964	914	3476	3161	3183	4921.92	742.779	3436.45	-2.72837	1.47325e-53	-0.518303	0.00509925
oppD	b1246	5866	4536	4140	661	815	728	2858	2556	2561	5007.93	592.396	2791.18	-3.07967	1.99569e-50	-0.843321	6.83319e-05
oppF	b1247	5955	4482	3828	433	478	436	1092	1084	1146	4915.34	361.924	1161.47	-3.76366	1.36053e-81	-2.08129	2.41028e-26
yciU	b1248	230	249	233	647	695	540	353	320	383	244.341	503.566	368.988	1.04404	2.29682e-19	0.594937	1.19741e-06
clsA	b1249	579	573	496	1433	1340	1296	788	713	669	566.22	1093.35	759.851	0.949419	2.54174e-14	0.424353	0.00122741
kch	b1250	296	489	415	421	431	249	519	585	521	410.396	292.568	568.604	-0.487537	0.0414855	0.470013	0.0587145
yciI	b1251	566	577	503	258	241	199	282	290	341	565.351	186.832	318.846	-1.59641	2.21217e-25	-0.825798	8.37005e-08
tonB	b1252	92	161	126	563	557	478	789	938	996	129.585	428.328	951.096	1.72331	5.72496e-21	2.87414	1.59777e-56
yciA	b1253	64	94	68	174	177	137	325	410	339	77.4054	130.509	375.829	0.753647	6.71056e-05	2.27798	1.16455e-36
yciB	b1254	293	336	344	484	615	404	463	535	490	333.613	401.022	520.478	0.266199	0.11198	0.641372	0.000119556
yciC	b1255	502	567	565	617	620	608	824	869	848	560.388	496.249	888.736	-0.176204	0.147593	0.665076	1.50084e-08
ompW	b1256	3425	3569	4558	163	192	217	486	424	509	3960.76	154.651	495.924	-4.67961	7.27443e-55	-2.99757	1.12187e-23
yciE	b1257	9	35	14	76	79	63	18	34	21	19.7421	58.3521	25.5614	1.56003	0.000678815	0.368283	0.50407
yciF	b1258	33	69	41	45	29	17	43	51	56	48.8559	24.1221	52.3772	-1.01264	0.00204414	0.0989238	0.795343
yciG	b1259	1	16	14	12	3	7	8	6	12	10.5021	5.93755	9.05144	-0.834203	0.195599	-0.219215	0.767734
trpA	b1260	349	207	231	219	227	189	298	319	282	271.535	170.144	314.671	-0.67335	0.00443673	0.213363	0.419995
trpB	b1261	1162	709	678	750	632	553	664	565	633	879.857	518.197	651.241	-0.763415	0.00189641	-0.43385	0.0982106
trpC	b1262	491	311	350	696	576	464	843	849	829	397.174	463.949	881.951	0.225022	0.329601	1.15141	2.05284e-07
trpD	b1263	201	116	75	90	64	75	915	1001	1082	135.615	61.6613	1047.43	-1.13683	0.00350115	2.95018	2.90204e-15
trpE	b1264	1519	325	143	27	51	38	3457	3551	3234	694.945	31.1197	3584.82	-4.48091	7.53185e-09	2.36703	0.00284311
trpL	b1265	1	2	1	0	2	1	5	8	16	1.36758	0.801082	10.0545	-0.770472	0.586342	2.87725	0.00846604
yciV	b1266	529	933	747	1033	1118	933	925	1207	1245	755.192	826.662	1179.28	0.13012	0.460486	0.642681	0.000160457
yciO	b1267	1296	1361	1424	4201	4744	3428	1708	1732	1856	1400.29	3306.13	1851.2	1.23965	1.15688e-43	0.402741	1.68711e-05
yciQ	b1268	630	636	710	1896	1930	1466	888	947	963	678.085	1414.66	978.217	1.06142	2.14197e-29	0.528683	7.37581e-08
rluB	b1269	400	511	319	1208	1166	880	1376	1272	1408	422.012	869.389	1418.08	1.04289	3.86637e-07	1.74855	1.4766e-17
btuR	b1270	137	134	118	145	145	118	152	177	172	133.659	109.23	175.146	-0.28928	0.0908725	0.390767	0.0233823
yciK	b1271	193	166	198	277	309	198	313	328	350	191.381	208.899	346.352	0.128396	0.520465	0.856239	6.19632e-06
sohB	b1272	463	360	359	414	387	354	994	848	945	406.872	309.921	974.794	-0.392053	0.0146094	1.26113	3.16815e-16
yciN	b1273	582	823	599	658	855	605	1199	1437	1437	686.597	566.185	1423.33	-0.277976	0.0937884	1.05156	6.10363e-11
topA	b1274	3629	3029	3375	4014	4296	3999	7729	7661	7868	3449.36	3308.15	8133.78	-0.0602851	0.565402	1.23771	2.25146e-37
cysB	b1275	2912	1301	1436	2540	2664	2198	2436	2502	2494	1955.13	1983.06	2599.29	0.020638	0.942183	0.411005	0.127241
acnA	b1276	16803	14545	15954	2385	2176	2120	9818	8248	10083	16257.7	1795.13	9838.33	-3.17905	6.1048e-166	-0.724618	6.79291e-10
ribA	b1277	787	787	631	1781	1987	1412	969	1192	1076	757.736	1383.47	1132.04	0.868909	3.23211e-08	0.579292	0.000367908
pgpB	b1278	416	552	510	516	569	465	557	611	649	506.283	415.322	634.909	-0.285928	0.0154907	0.326175	0.00668243
lapA	b1279	1340	1565	1283	1819	1662	1412	1103	1281	1179	1436.87	1310.34	1246.2	-0.132852	0.306837	-0.205462	0.128522
lapB	b1280	510	576	614	1396	1470	1408	1009	1065	1088	582.871	1149.35	1105.49	0.97876	1.31847e-25	0.923089	2.77995e-22
pyrF	b1281	118	135	140	388	406	370	588	700	654	134.745	312.608	679.063	1.21313	1.23651e-17	2.33265	1.57993e-63
yciH	b1282	168	154	133	479	427	419	730	539	730	156.451	356.004	698.569	1.18664	3.82118e-10	2.15941	1.05411e-30
osmB	b1283	143	337	286	1509	1933	1258	642	721	694	261.277	1253.82	719.303	2.262	3.99734e-20	1.46021	6.33053e-09
yciT	b1284	703	696	651	843	790	647	568	587	635	704.122	610.179	625.572	-0.206175	0.195688	-0.17047	0.325673
pdeR	b1285	194	349	410	615	586	479	830	789	851	325.403	449.645	863.636	0.465991	0.0258726	1.4074	6.76995e-12
rnb	b1286	1314	1029	1247	999	1213	1163	3766	3862	3780	1234.56	908.707	3990.53	-0.442303	0.000791642	1.69278	5.91732e-40
yciW	b1287	361	167	270	532	388	336	377	401	424	275.501	335.854	420.097	0.287034	0.223535	0.609607	0.0101891
fabI	b1288	3247	2188	2638	6670	7218	6401	4738	4764	4500	2780.56	5446.66	4899.91	0.970074	1.44222e-07	0.817452	1.40108e-05
ycjD	b1289	98	94	81	63	60	52	69	61	90	93.8285	46.9034	76.7355	-0.998912	9.76297e-06	-0.288006	0.235184
sapF	b1290	141	262	225	64	56	64	227	262	228	214.567	49.6208	250.905	-2.11554	2.21636e-16	0.224819	0.415694
sapD	b1291	441	627	497	254	199	174	724	666	773	536.023	167.802	755.942	-1.67512	1.1641e-16	0.495807	0.0166951
sapC	b1292	154	214	174	135	114	84	257	211	248	185.662	88.8328	250.37	-1.06143	9.51185e-08	0.430769	0.032185
sapB	b1293	136	205	211	76	107	94	297	331	323	188.812	74.4945	332.525	-1.34462	1.01274e-13	0.815175	1.22669e-06
sapA	b1294	584	891	935	642	699	573	1204	1317	1217	824.211	512.844	1307.76	-0.684716	6.44726e-06	0.665555	1.2659e-05
ymjA	b1295	58	90	77	109	130	76	148	188	191	76.9875	83.7967	184.083	0.124691	0.57821	1.25618	7.71755e-10
puuP	b1296	57	20	25	846	817	581	61	57	39	35.3708	598.737	55.1012	4.08548	8.90224e-29	0.642547	0.126265
puuA	b1297	353	114	108	5268	4246	2982	98	126	74	199.842	3328.93	104.547	4.05878	8.47184e-19	-0.934377	0.062539
puuD	b1298	372	156	108	4901	3123	2943	84	109	126	220.732	2934.47	111.286	3.73337	1.14401e-19	-0.98714	0.0269684
puuR	b1299	261	159	142	4867	3690	3123	259	226	263	194.054	3122.68	261.49	4.00896	7.76382e-39	0.430999	0.214404
puuC	b1300	57	41	33	2011	1809	1531	31	27	37	45.1722	1432.68	33.1616	4.98952	1.31817e-70	-0.442556	0.211334
puuB	b1301	18	10	15	504	402	334	11	19	15	14.823	331.522	15.7313	4.48753	5.80646e-42	0.0900336	0.857665
puuE	b1302	14	20	24	295	235	209	18	15	14	19.8373	197.884	16.4658	3.31533	1.08879e-35	-0.27433	0.483511
pspF	b1303	264	201	196	485	401	319	201	202	164	227.604	321.945	198.665	0.501974	0.00586487	-0.1959	0.348132
pspA	b1304	359	394	334	49984	43730	41988	634	671	786	373.12	36434.8	730.15	6.60956	1.64529e-295	0.968698	2.74402e-07
pspB	b1305	280	144	201	22983	20589	25943	429	307	328	215.714	18799.6	372.668	6.44632	1.34204e-156	0.789501	0.00227336
pspC	b1306	308	148	208	26095	23829	28604	422	353	359	229.332	21213.9	396.989	6.53239	3.03615e-166	0.792527	0.0018003
pspD	b1307	97	102	70	25632	22957	18906	256	180	236	92.4448	18058.9	234.977	7.61043	1.62026e-246	1.34637	2.09214e-08
pspE	b1308	2444	3386	2214	6430	5880	6387	448	492	563	2757.38	5037.74	524.835	0.869392	1.51548e-07	-2.39321	5.48714e-46
ycjM	b1309	27	35	42	1080	905	676	30	31	22	35.5987	710.032	29.1077	4.3164	1.07327e-65	-0.294634	0.389419
ycjN	b1310	24	18	24	235	189	153	13	9	14	22.6958	154.185	12.5696	2.76658	3.97173e-21	-0.84941	0.0347914
ycjO	b1311	6	2	6	69	43	45	5	2	2	4.83012	42.0999	3.16497	3.12967	1.39801e-09	-0.610937	0.449826
ycjP	b1312	8	6	8	56	42	34	10	7	4	7.56527	35.2524	7.38948	2.22367	3.36423e-06	-0.0379951	0.965767
ycjQ	b1313	35	29	38	81	91	50	25	18	29	35.0438	58.9608	25.1245	0.754931	0.0144551	-0.477976	0.194213
ycjR	b1314	40	29	34	47	51	55	25	22	23	35.4539	41.2833	24.4927	0.218561	0.487639	-0.53221	0.129715
ycjS	b1315	85	58	56	50	65	60	51	45	47	68.6048	47.0966	50.0348	-0.542083	0.0263009	-0.453267	0.0853182
ycjT	b1316	57	50	55	93	62	104	61	50	68	55.6714	70.3408	62.5107	0.332819	0.19182	0.168642	0.567471
ycjU	b1317	17	14	18	66	49	35	9	13	16	16.8373	39.9498	13.2421	1.25039	0.000938945	-0.342746	0.486607
ompG	b1319	1	3	0	102	89	74	4	2	3	1.36596	70.9038	3.1503	5.69186	5.96775e-13	1.1975	0.244695
ycjW	b1320	27	37	29	93	93	81	97	140	118	31.8648	71.5988	124.129	1.16668	7.37606e-07	1.96022	2.13401e-17
ycjX	b1321	179	88	132	177	212	205	661	695	633	137.722	159.95	696.088	0.216423	0.484109	2.33852	3.84508e-16
ycjF	b1322	179	132	139	175	190	183	603	627	670	154.947	147.427	664.065	-0.0716243	0.821399	2.10012	8.73712e-14
tyrR	b1323	1695	1816	2171	2765	2801	2153	1653	1525	1516	1948.2	2063.95	1642.69	0.0833745	0.541368	-0.246218	0.0744043
tpx	b1324	2113	2509	1832	1943	1844	1503	440	568	502	2214.84	1415.71	528.047	-0.645591	0.000506879	-2.06848	1.0235e-28
ycjG	b1325	1871	1539	1877	1876	1662	1542	887	768	917	1817.18	1362.94	898.968	-0.414857	0.000909881	-1.01519	6.91512e-16
mpaA	b1326	276	285	296	158	136	136	233	219	265	294.113	115.55	250.458	-1.34857	5.88401e-15	-0.231508	0.209884
ycjY	b1327	20	45	45	34	47	41	36	42	34	37.5181	32.7994	39.2142	-0.19989	0.500839	0.0583527	0.871625
pgrR	b1328	144	92	116	283	317	245	275	307	266	121.278	226.137	296.806	0.901752	1.3639e-07	1.29305	4.7142e-14
mppA	b1329	630	610	521	1567	1437	1122	235	289	259	605.209	1102.8	273.847	0.865861	0.00027181	-1.144	3.01147e-06
ynaI	b1330	96	111	109	1246	1669	1110	334	303	279	108.356	1074.58	320.793	3.30976	3.09539e-71	1.56511	4.65496e-16
insH-4	b1331	0	0	0	0	1	0	0	0	0	0	0.255622	0	0.608309	0.92099	0.0267931	0.995944
ynaJ	b1332	762	774	504	2153	2307	1458	483	574	541	701.442	1576	558.739	1.16811	1.77455e-06	-0.328049	0.227061
uspE	b1333	11968	11528	12570	2621	2264	2042	3148	3450	3513	12383.2	1856.8	3534.39	-2.73747	2.1658e-41	-1.80885	1.12001e-18
fnr	b1334	2117	1758	1523	13315	13458	11536	5374	5813	5746	1857.97	10269.8	5921.01	2.46671	4.36087e-39	1.67221	1.83166e-18
ogt	b1335	48	47	40	132	139	112	141	125	112	46.3913	102.553	132.426	1.14668	1.6158e-08	1.51339	1.15933e-13
abgT	b1336	30	28	44	33	35	51	34	46	47	34.9744	32.3685	44.3458	-0.121583	0.697109	0.342708	0.282808
abgB	b1337	34	25	22	61	60	53	30	43	39	27.9138	46.6696	39.1386	0.744257	0.0261342	0.490559	0.186545
abgA	b1338	42	27	32	65	56	64	16	27	26	34.8073	49.8826	24.0821	0.519597	0.0772893	-0.5271	0.127875
abgR	b1339	452	343	272	391	274	218	155	167	172	367.741	235.596	172.68	-0.640799	0.00215772	-1.08991	3.62558e-07
smrA	b1340	185	161	152	852	941	911	261	254	307	171.265	727.652	287.083	2.08746	2.58945e-29	0.746164	0.000156261
dgcM	b1341	853	1956	1727	116	107	74	315	280	279	1547.35	79.1705	305.917	-4.28694	2.91188e-61	-2.33883	2.2629e-20
zntB	b1342	172	213	233	553	543	457	245	205	257	211.695	416.044	247.053	0.974201	2.06452e-12	0.222191	0.160351
dbpA	b1343	257	374	410	169	180	146	658	493	601	356.103	132.576	612.776	-1.42549	5.02881e-14	0.782436	2.44587e-05
ttcA	b1344	281	395	272	580	635	506	542	637	651	324.869	460.833	639.441	0.504305	0.00128633	0.976659	3.84722e-10
intR	b1345	82	160	98	144	126	112	155	151	146	116.218	102.372	158.17	-0.183781	0.514971	0.44342	0.120428
xisR	b1346	0	0	0	7	2	0	2	0	1	0	2.34397	1.0516	3.64057	0.0461507	2.47106	0.243932
rcbA	b1347	0	0	0	24	16	9	5	7	4	0	12.9821	5.61236	6.10436	3.19246e-06	4.88632	0.000403327
ralR	b1348	0	1	0	5	10	4	1	2	0	0.337536	5.02466	1.06178	3.77298	0.0130333	1.51306	0.432698
recT	b1349	15	18	13	53	53	49	39	48	40	15.785	41.6264	44.444	1.39808	3.4952e-06	1.49263	1.54006e-06
recE	b1350	33	36	30	207	183	197	169	162	175	33.9866	158.073	176.912	2.21632	3.74717e-26	2.38033	2.43342e-29
racC	b1351	0	2	0	54	24	23	46	36	40	0.675072	26.9394	42.6938	5.29861	1.00533e-05	5.96168	8.85016e-07
kilR	b1352	0	5	1	48	71	27	25	58	36	2.02683	38.5421	41.6369	4.23415	9.39911e-09	4.3417	6.20129e-09
sieB	b1353	4	5	5	80	100	79	10	14	12	4.79686	69.4049	12.5877	3.85326	5.54666e-15	1.38996	0.0152807
ydaG	b1355	8	12	12	42	45	50	48	55	49	10.9471	36.9912	53.1818	1.7494	1.46302e-06	2.27658	3.63129e-10
racR	b1356	877	741	817	767	832	660	2301	2495	2376	837.094	604.785	2508.63	-0.468277	0.000156738	1.5837	4.25657e-40
ydaS	b1357	11	15	14	22	31	9	21	36	44	13.6981	16.2928	35.1713	0.262793	0.551143	1.36066	0.000861766
ydaT	b1358	3	11	12	21	32	21	33	25	33	8.84278	19.7647	31.8031	1.15415	0.00915129	1.83784	2.80357e-05
ydaU	b1359	28	35	39	85	46	50	105	114	108	34.9346	48.5051	114.383	0.472774	0.120483	1.7097	3.12637e-09
ydaV	b1360	24	34	19	121	102	94	95	64	98	26.4006	84.9982	89.762	1.68627	1.82205e-10	1.76518	6.07895e-11
ydaW	b1361	3	3	5	9	11	11	6	4	11	3.76843	8.35642	7.29349	1.14299	0.0704521	0.95694	0.173235
rzpR	b1362	0	0	0	0	0	0	0	0	0	0	0	0	NA	NA	NA	NA
trkG	b1363	286	347	331	492	482	330	734	831	783	330.444	347.671	821.178	0.0740941	0.699873	1.31302	7.294e-14
ynaK	b1365	2	8	16	74	81	75	42	38	45	8.83343	61.8178	43.6823	2.7959	2.62993e-12	2.29579	3.26224e-08
ydaY	b1366	6	7	6	141	111	103	13	18	22	6.51779	95.1437	18.4742	3.86745	1.97697e-21	1.50536	0.00122513
ynaA	b1368	6	7	6	136	111	103	13	18	22	6.51779	93.8346	18.4742	3.84736	2.02596e-21	1.50539	0.00116382
insH-5	b1370	95	95	101	224	317	309	164	159	168	99.889	229.239	171.691	1.19721	1.42247e-10	0.781492	7.06797e-05
stfR	b1372	26	40	39	92	106	125	61	53	58	35.9156	87.4129	60.1627	1.27763	1.14937e-06	0.741621	0.00946434
tfaR	b1373	0	0	0	1	3	3	0	2	0	0	1.8982	0.706356	3.32156	0.113574	1.89197	0.457943
pinR	b1374	7	18	10	46	35	34	35	32	31	11.9407	30.8449	34.3047	1.36332	0.000223238	1.51575	6.64113e-05
ynaE	b1375	23	26	18	13	18	6	37	100	66	23.0078	9.74386	70.9579	-1.22358	0.00449762	1.6253	1.15547e-05
uspF	b1376	330	596	569	970	941	618	478	466	507	510.756	673.624	507.233	0.399306	0.251771	-0.0101503	0.987035
ompN	b1377	6	7	5	84	80	73	10	11	5	6.17864	63.6007	9.14294	3.36379	2.84294e-10	0.561307	0.41288
ydbK	b1378	3318	4329	4277	382	451	466	2105	2077	2010	4084.18	350.365	2166.62	-3.54375	2.35302e-68	-0.914641	8.89624e-06
hslJ	b1379	53	82	84	187	248	254	436	475	448	74.8945	185.973	475.38	1.30856	3.4443e-10	2.66405	4.3764e-39
ldhA	b1380	111	117	166	595	619	680	566	473	507	135.013	511.102	540.983	1.91991	2.0472e-12	2.00212	3.69447e-13
ydbH	b1381	533	460	561	298	290	276	518	536	510	533.869	232.147	547.195	-1.20185	8.86392e-25	0.0357025	0.797437
ynbE	b1382	20	35	18	11	19	10	47	47	48	24.9856	10.6352	49.6602	-1.22514	0.000673275	0.988605	0.0012884
ydbL	b1383	280	243	187	93	93	76	158	159	193	244.382	70.1496	178.077	-1.79933	6.00306e-14	-0.455832	0.0666216
feaR	b1384	133	78	47	252	190	155	21	23	26	89.2642	159.471	24.4465	0.839053	0.0207012	-1.86634	2.99253e-06
feaB	b1385	212	203	197	943	986	779	153	127	150	210.244	724.722	150.346	1.78603	1.39221e-31	-0.483373	0.00563717
tynA	b1386	30	29	25	50	37	81	57	56	44	28.868	46.0258	55.0301	0.665554	0.0477571	0.930604	0.00699562
paaZ	b1387	6	10	2	34	47	47	12	6	20	6.1738	34.5384	13.1991	2.48198	6.9621e-06	1.0996	0.0808194
paaA	b1388	9	5	8	22	18	10	1	3	1	7.58109	13.2596	1.75571	0.815672	0.157762	-2.11227	0.0165602
paaB	b1389	2	1	2	5	7	5	1	2	0	1.72255	4.54764	1.06178	1.40625	0.155666	-0.708148	0.625712
paaC	b1390	6	6	5	25	21	12	10	4	4	5.84111	15.3916	6.32994	1.40637	0.00638152	0.111225	0.88171
paaD	b1391	5	4	10	13	8	11	2	2	0	6.50844	8.63683	1.4172	0.40294	0.530709	-2.21708	0.021706
paaE	b1392	19	10	12	24	14	28	4	19	7	14.1589	17.9778	10.5173	0.340859	0.475609	-0.426717	0.450265
paaF	b1393	7	4	15	23	33	14	8	8	9	8.91091	18.5151	8.73555	1.06021	0.0439034	-0.029222	0.974295
paaG	b1394	35	29	29	22	20	24	20	15	19	31.9914	17.8286	18.8804	-0.847185	0.0154907	-0.759299	0.044169
paaH	b1395	26	26	27	16	23	32	19	28	27	27.1203	19.3432	25.8422	-0.498638	0.162132	-0.0685548	0.875533
paaI	b1396	9	10	13	16	11	23	9	16	4	10.9645	13.6672	10.2127	0.30415	0.538488	-0.10986	0.861659
paaJ	b1397	138	129	107	432	369	296	62	47	39	128.594	293.222	51.9248	1.18973	0.000124965	-1.30923	9.93138e-05
paaK	b1398	166	135	145	515	419	369	78	77	81	153.401	348.892	82.5184	1.186	2.04398e-05	-0.89413	0.00305583
paaX	b1399	203	278	252	435	531	408	236	187	230	251.032	367.88	228.296	0.551026	0.000194312	-0.137714	0.431163
paaY	b1400	168	184	156	83	99	74	95	95	113	174.378	68.4855	105.822	-1.34679	1.00065e-10	-0.71998	0.000682815
insD-2	b1402	0	0	0	0	0	0	0	0	0	0	0	0	NA	NA	NA	NA
insC-2	b1403	0	0	0	0	0	0	0	0	0	0	0	0	NA	NA	NA	NA
insI-2	b1404	2	1	1	4	3	3	1	3	0	1.3834	2.68365	1.41496	0.963695	0.407675	0.0286759	0.990869
pdxI	b1406	506	417	458	130	155	112	98	106	96	474.882	106.12	104.98	-2.16066	6.68828e-21	-2.17753	2.24427e-20
ydbD	b1407	83	74	95	663	535	387	66	81	90	86.5256	422.511	82.7328	2.28824	8.60101e-15	-0.064096	0.871625
ynbA	b1408	2	0	1	15	40	33	4	0	0	1.04586	23.7168	1.42169	4.52114	7.49531e-06	0.443126	0.769112
ynbB	b1409	3	5	4	389	405	219	15	7	2	4.10435	268.849	8.4851	6.03045	8.75823e-26	1.03567	0.143737
ynbC	b1410	44	50	40	466	431	351	74	55	70	45.9905	333.914	69.5786	2.86057	3.31421e-42	0.597369	0.0146302
ynbD	b1411	59	114	84	170	162	129	76	84	87	87.8158	123.309	86.3243	0.488636	0.0325167	-0.0265086	0.934582
azoR	b1412	113	91	116	110	90	71	135	102	134	109.987	72.3845	129.667	-0.600624	0.00568594	0.238305	0.308616
hrpA	b1413	1823	1598	1641	2156	2109	1890	2669	2690	2769	1740.1	1651.38	2842.21	-0.0752621	0.445094	0.708072	2.28549e-14
ydcF	b1414	251	196	211	373	504	459	438	466	465	226.41	359.527	478.705	0.66734	0.00211233	1.08071	7.04231e-07
aldA	b1415	20252	5145	5373	29947	16422	14810	953	695	839	10715	16331	870.066	0.607988	0.378702	-3.62236	4.57744e-08
cybB	b1418	384	267	241	869	777	714	338	343	378	307.546	633.083	370.076	1.04274	2.92269e-10	0.268266	0.145128
ydcA	b1419	781	1142	1333	767	622	449	617	607	694	1113.53	489.949	670.155	-1.18403	4.29901e-09	-0.732683	0.000418868
mokB	b1420	114	163	141	376	318	198	108	114	130	143.121	237.119	122.945	0.729547	0.000113073	-0.219672	0.321918
trg	b1421	63	65	66	306	316	270	80	68	89	66.5852	239.149	82.7766	1.84498	2.80617e-30	0.315027	0.1105
ydcI	b1422	1967	872	767	4646	4446	3875	268	243	235	1249.51	3476.03	261.152	1.47622	1.55855e-05	-2.25834	7.33641e-11
ydcJ	b1423	434	636	787	226	299	257	80	60	40	634.942	210.09	63.2545	-1.59599	7.2873e-10	-3.32955	1.07773e-33
opgD	b1424	614	637	624	757	773	645	430	521	503	643.601	582.738	508.235	-0.143002	0.259245	-0.340542	0.0082919
ydcH	b1426	1279	2358	1831	239	164	112	183	246	239	1868.84	136.958	233.363	-3.76923	1.42421e-34	-3.00146	1.95499e-22
rimL	b1427	620	704	526	444	430	385	292	295	282	635.1	337.752	304.062	-0.910966	3.46486e-07	-1.06273	5.71599e-09
ydcK	b1428	121	229	201	46	55	67	89	111	95	188.221	45.522	103.207	-2.0534	1.00561e-14	-0.867933	0.00103362
tehA	b1429	226	317	220	298	323	243	316	259	264	261.471	231.018	293.745	-0.178247	0.36124	0.167273	0.430897
tehB	b1430	414	483	297	313	314	195	266	295	256	410.047	218.733	285.962	-0.905459	0.000218483	-0.520033	0.0445153
ydcL	b1431	249	384	281	598	676	439	173	196	200	312.901	456.607	198.861	0.545493	0.00415886	-0.654289	0.00113831
insQ	b1432	449	487	451	887	933	940	787	801	819	475.994	743.176	841.687	0.641775	5.36456e-11	0.822299	8.36278e-17
ydcO	b1433	168	147	165	64	59	44	21	33	26	164.942	44.5909	27.9782	-1.8841	1.37729e-14	-2.5594	6.13845e-21
sutR	b1434	106	155	137	216	255	222	163	157	172	136.238	186.08	171.992	0.448528	0.023469	0.335252	0.117048
rlhA	b1435	289	354	378	1066	1261	1092	1283	1291	1266	349.807	917.941	1343.35	1.39121	2.16882e-25	1.94061	5.41466e-48
yncJ	b1436	37	20	9	268	301	219	8	7	9	22.8772	210.584	8.38237	3.20781	2.17723e-16	-1.44236	0.00492799
hicB	b1438	284	317	275	1409	1638	1165	801	885	732	300.619	1125.27	846.685	1.90465	1.96453e-47	1.49364	6.77403e-29
ydcR	b1439	113	132	144	827	774	716	432	422	475	133.322	621.899	464.44	2.22081	6.46397e-55	1.79984	3.52444e-35
ydcS	b1440	1196	2438	2381	156	153	132	55	61	72	2053.05	118.212	65.6261	-4.1182	9.7799e-74	-4.96668	1.14779e-94
ydcT	b1441	274	553	582	54	36	33	21	16	12	480.863	32.9052	17.2037	-3.86805	1.28548e-40	-4.80856	2.11627e-47
ydcU	b1442	420	604	747	51	84	66	31	30	43	605.627	53.9543	36.2657	-3.48908	6.57423e-39	-4.06036	9.47161e-46
ydcV	b1443	668	1104	1134	98	98	78	38	56	48	993.279	73.3165	49.64	-3.75922	1.91613e-53	-4.32266	1.36518e-62
patD	b1444	1717	2067	2304	134	130	119	77	70	72	2085.8	102.805	76.624	-4.34287	1.05023e-125	-4.7671	1.3812e-134
ortT	b1445	22	35	33	180	214	139	115	157	114	30.7796	142.118	135.168	2.2058	8.43335e-17	2.13155	2.77694e-15
ydcY	b1446	127	165	145	700	895	509	524	666	670	149.747	559.582	649.76	1.90193	5.93192e-13	2.11713	1.63052e-15
ydcZ	b1447	104	106	127	141	112	121	126	130	126	115.6	100.616	133.631	-0.201773	0.320441	0.208656	0.3375
mnaT	b1448	258	185	188	117	109	111	197	197	191	217.37	90.6675	204.678	-1.26167	3.30136e-07	-0.0862664	0.769245
curA	b1449	316	306	305	221	140	139	278	276	274	318.388	133.936	289.65	-1.24845	1.2674e-11	-0.136415	0.5139
mcbR	b1450	30	101	85	218	254	251	29	18	44	73.5197	194.754	31.6574	1.40387	0.00086338	-1.21527	0.00850216
yncD	b1451	130	169	120	315	304	344	205	193	195	143.678	259.886	207.471	0.853468	4.99112e-06	0.529551	0.00770756
yncE	b1452	38	34	21	383	407	404	258	366	323	32.0259	321.409	331.024	3.32893	7.22039e-30	3.37177	3.186e-30
ansP	b1453	16	32	34	333	349	360	100	145	152	27.986	280.739	138.547	3.32139	3.91327e-36	2.30367	3.91637e-17
yncG	b1454	30	44	46	21	26	29	41	32	45	41.0532	20.5497	41.2078	-1.00668	0.00113786	0.00419458	0.993212
yncH	b1455	0	1	0	3	2	1	0	1	1	0.337536	1.58654	0.693927	2.11348	0.227584	0.918975	0.681488
rhsE	b1456	5	6	6	30	27	28	60	60	53	5.8269	22.8718	60.5758	1.96923	1.93675e-05	3.3758	3.73033e-14
ydcD	b1457	5	6	6	30	27	28	60	60	53	5.8269	22.8718	60.5758	1.96919	1.80141e-05	3.37578	2.95067e-14
yncI	b1459	3	3	2	81	61	67	8	6	12	2.75098	56.2194	9.05144	4.35481	2.91177e-12	1.72437	0.0161527
ydcC	b1460	3	3	2	80	58	66	8	5	12	2.75098	54.9008	8.69827	4.32047	1.55989e-11	1.66714	0.0240431
pptA	b1461	108	115	101	176	137	136	65	74	69	111.233	120.518	72.7494	0.115681	0.641578	-0.612594	0.016436
yddH	b1462	50	58	40	12	11	8	7	15	12	50.8109	8.27237	11.8746	-2.61318	1.27041e-11	-2.09597	4.50304e-08
nhoA	b1463	10	23	13	73	91	71	59	52	51	15.7059	62.9528	56.7134	1.99851	2.98539e-10	1.84663	1.76507e-08
yddE	b1464	528	503	599	723	722	617	829	833	817	559.504	552.684	867.235	-0.0173206	0.879231	0.6322	2.67395e-10
narV	b1465	12	15	25	58	39	57	11	9	13	17.7821	41.6755	11.518	1.2224	0.00070524	-0.627692	0.176512
narW	b1466	4	6	6	4	1	3	4	3	3	5.47355	2.17241	3.50347	-1.35078	0.0690661	-0.649199	0.406545
narY	b1467	23	23	31	28	22	23	20	20	30	26.4042	19.6209	24.3945	-0.430484	0.201661	-0.112149	0.779371
narZ	b1468	72	85	106	120	135	116	86	74	71	90.0822	99.5484	80.8948	0.142837	0.479604	-0.15745	0.494063
narU	b1469	4	6	3	17	29	5	8	7	4	4.45609	13.3131	6.67863	1.59079	0.0131555	0.578469	0.46229
yddK	b1471	0	0	0	0	2	0	1	0	1	0	0.511244	0.696173	1.4496	0.666407	1.87927	0.607531
yddL	b1472	64	78	91	59	117	99	99	128	92	79.8054	74.049	111.743	-0.110019	0.707031	0.484369	0.0919828
yddG	b1473	63	78	91	59	117	99	99	125	92	79.452	74.049	110.683	-0.103664	0.72402	0.476995	0.0983697
fdnG	b1474	277	198	202	236	304	331	216	187	187	233.22	235.435	206.536	0.0134767	0.974768	-0.175132	0.690795
fdnH	b1475	115	85	79	166	204	156	80	62	76	96.1194	140.823	76.2278	0.552033	0.0984888	-0.333722	0.377613
fdnI	b1476	96	68	56	210	198	176	74	68	64	75.8671	156.606	72.1254	1.04763	4.39184e-05	-0.0715811	0.829795
yddM	b1477	195	262	229	1060	1008	744	353	501	442	235.004	750.834	453.018	1.67572	4.79236e-14	0.946585	3.94869e-05
adhP	b1478	326	394	446	231	164	169	640	734	727	399.445	151.385	734.428	-1.4002	1.30576e-14	0.878336	7.26969e-07
maeA	b1479	2340	2393	1807	1170	1217	1213	7880	8281	8771	2247.42	968.993	8714.11	-1.21391	1.58735e-15	1.95514	1.1279e-38
sra	b1480	4676	8262	7090	484	627	505	6766	8496	7325	6845.6	433.363	7901.38	-3.98153	7.54102e-74	0.206899	0.407229
bdm	b1481	3	9	3	13	11	28	12	11	21	5.11535	14.3309	15.3058	1.47083	0.0260835	1.57826	0.0222492
osmC	b1482	553	987	942	857	902	801	1249	1198	1383	848.035	687.109	1338.29	-0.303939	0.116313	0.657898	0.000644806
ddpF	b1483	71	46	66	67	75	67	22	30	61	62.9989	56.1326	39.2003	-0.16565	0.593316	-0.678822	0.035588
ddpD	b1484	22	17	43	25	42	53	28	20	30	28.0955	32.643	27.2379	0.209868	0.599371	-0.0449178	0.933358
ddpC	b1485	23	38	48	59	66	77	39	51	38	37.2328	54.6358	44.8221	0.546501	0.0585959	0.263674	0.431643
ddpB	b1486	8	10	13	29	39	40	24	23	18	10.6112	29.1555	22.7867	1.45183	0.000207226	1.09799	0.00962007
ddpA	b1487	50	30	44	58	57	34	43	47	48	42.7165	39.6104	48.2385	-0.101613	0.746303	0.177804	0.599423
ddpX	b1488	20	26	17	38	22	23	8	6	8	21.6086	22.2391	7.68845	0.0418569	0.930843	-1.49068	0.00420978
dosP	b1489	39	57	85	89	78	78	85	78	84	61.8483	65.8477	86.3818	0.0874225	0.755585	0.479666	0.0805049
dosC	b1490	45	54	62	151	100	120	55	49	61	55.1553	99.8773	57.6397	0.855015	0.00250357	0.0631441	0.86566
yddW	b1491	100	170	155	256	276	250	377	419	493	145.285	210.037	449.965	0.529774	0.00397319	1.62953	6.4761e-20
gadC	b1492	5649	14606	13975	196	191	165	88648	98484	90129	11665.8	147.963	97001.3	-6.3008	8.73033e-96	3.05571	2.20954e-24
gadB	b1493	1450	5307	3284	23	16	11	18823	23898	21139	3417.44	13.3	22333.5	-8.00019	4.08159e-84	2.70818	6.88156e-14
pqqL	b1494	29	28	24	134	213	168	57	48	64	27.838	138.224	59.0196	2.31295	1.48153e-19	1.08611	0.000108648
yddB	b1495	9	10	7	106	146	126	28	30	30	8.92962	101.593	30.7697	3.50836	1.39266e-20	1.78563	1.47476e-05
yddA	b1496	0	1	1	71	74	67	13	9	16	0.676688	56.9243	13.2511	6.37419	3.71659e-09	4.27392	0.000162134
ydeM	b1497	132	145	122	44	49	23	5	11	10	136.962	30.7118	9.06956	-2.15141	8.24386e-10	-3.9144	1.65701e-19
ydeN	b1498	3549	3957	4009	171	186	175	65	59	57	3949.35	143.038	63.3627	-4.7877	6.36054e-118	-5.96247	1.17034e-154
ydeO	b1499	4	6	1	60	45	48	10	14	5	3.77779	41.1243	10.2025	3.44467	3.86276e-09	1.42938	0.0338015
safA	b1500	1	1	0	29	28	25	1	1	0	0.690891	21.9961	0.708602	5.00139	1.22764e-05	0.027687	0.993123
ydeP	b1501	50	42	33	1172	1173	1006	57	55	52	43.0363	898.273	57.4029	4.38579	3.24435e-79	0.417183	0.141953
ydeQ	b1502	1	2	1	548	608	466	22	18	21	1.36758	433.959	21.3322	8.30474	8.14373e-27	3.95802	1.22669e-06
ydeR	b1503	0	1	0	844	841	680	43	35	38	0.337536	633.043	40.5929	10.7447	3.32087e-18	6.78127	8.37005e-08
ydeS	b1504	2	0	0	2047	2309	1531	54	65	29	0.706711	1569.92	52.0312	11.1572	1.2436e-24	6.24044	2.26619e-08
ydeT	b1505	1	5	2	17	14	18	1	4	2	2.71934	13.2467	2.44963	2.27172	0.00274888	-0.161142	0.890048
yneL	b1506	115	147	170	1097	1014	797	187	141	150	147.909	777.416	167.375	2.39335	9.64769e-38	0.177002	0.435258
hipA	b1507	109	141	158	1017	960	762	180	137	145	139.694	732.523	161.77	2.3899	7.30827e-39	0.210213	0.340079
hipB	b1508	24	52	31	292	217	169	23	25	42	36.5461	180.904	31.3156	2.30564	2.0893e-13	-0.222542	0.583508
lsrK	b1511	256	304	356	331	350	319	49	39	51	313.808	268.588	48.5679	-0.225249	0.17609	-2.69167	1.34916e-42
lsrR	b1512	406	415	365	281	197	182	65	48	63	407.33	176.679	61.5223	-1.20434	3.09185e-10	-2.72672	1.19244e-37
lsrA	b1513	191	313	374	217	142	120	8	18	12	299.982	127.893	13.2896	-1.22957	6.58006e-05	-4.497	3.3424e-32
lsrC	b1514	59	119	150	40	48	57	23	13	15	111.888	39.2633	17.8773	-1.5151	1.17098e-05	-2.64861	5.7015e-12
lsrD	b1515	51	118	103	44	38	20	3	9	11	92.783	27.0304	7.99311	-1.77438	1.02225e-07	-3.53233	2.09045e-16
lsrB	b1516	338	592	611	20	11	17	19	23	27	526.477	12.9755	24.0764	-5.34755	3.82989e-42	-4.44976	4.77667e-32
lsrF	b1517	197	339	412	39	46	31	39	36	41	323.766	30.9545	40.5466	-3.38413	5.61924e-34	-2.99763	9.43895e-27
lsrG	b1518	153	311	319	27	30	29	21	24	27	267.227	23.1431	25.1404	-3.53117	4.58902e-21	-3.40967	6.66216e-19
tam	b1519	528	701	981	178	144	144	285	278	310	755.892	125.15	305.111	-2.59503	2.32533e-35	-1.30901	2.82799e-10
yneE	b1520	45	53	71	112	131	115	411	397	370	57.8702	96.1415	412.368	0.730879	0.00529996	2.83177	5.62129e-30
uxaB	b1521	3716	4226	4340	1538	1388	1144	761	734	769	4211.41	1089.05	791.746	-1.95113	1.08265e-22	-2.41122	2.40231e-33
dgcF	b1522	100	101	115	335	286	301	261	252	232	108.429	248.058	260.82	1.19321	2.54254e-10	1.26588	4.04065e-11
yneG	b1523	89	73	89	125	131	174	334	319	301	86.2733	116.646	333.941	0.431618	0.0372306	1.95323	1.54028e-23
glsB	b1524	120	133	119	273	304	284	454	433	494	127.654	231.499	482.618	0.857646	5.74118e-10	1.91872	1.85015e-46
sad	b1525	464	341	410	235	323	257	350	386	413	418.109	218.582	401.454	-0.935127	2.69139e-08	-0.057983	0.774937
yneJ	b1526	114	74	111	404	489	393	432	349	336	102.906	344.68	391.294	1.74543	2.25926e-19	1.92797	5.62945e-23
yneK	b1527	16	15	14	126	173	187	59	51	46	15.4649	131.411	54.6565	3.08679	2.34298e-19	1.82171	5.68152e-07
ydeA	b1528	122	109	126	449	509	444	595	493	625	122.634	376.356	598.562	1.61819	9.05391e-29	2.2879	1.3621e-56
marC	b1529	235	220	319	727	731	683	223	180	216	265.486	575.161	216.433	1.11505	3.11676e-10	-0.294849	0.141953
marR	b1530	92	133	136	8951	11670	9736	450	553	541	123.526	8148.51	539.593	6.04292	2.73308e-125	2.12636	3.0686e-16
marA	b1531	164	218	219	37692	44977	34751	983	1132	1047	205.807	31437.7	1105.94	7.25446	0	2.42529	7.63955e-38
marB	b1532	10	25	26	5079	6787	5286	114	154	137	20.7899	4596.76	141.59	7.78335	1.39516e-133	2.76256	4.77365e-17
eamA	b1533	247	273	243	528	395	341	324	244	344	261.84	338.046	318.55	0.369087	0.0397007	0.283047	0.142853
ydeE	b1534	135	103	129	159	185	164	114	145	130	126.22	136.453	136.026	0.112835	0.643165	0.108617	0.690134
dgcZ	b1535	398	365	235	2772	2930	2184	644	663	626	343.537	2107.74	676.359	2.61769	3.98519e-39	0.977714	2.50799e-06
ydeI	b1536	28	42	54	96	95	78	111	107	74	42.3847	72.026	102.457	0.763386	0.00909188	1.27013	1.42751e-05
ydeJ	b1537	4	18	4	77	67	46	21	29	23	8.84568	50.6192	25.5433	2.51206	6.22558e-06	1.52406	0.0106975
dcp	b1538	1031	934	866	356	280	244	1143	965	1043	973.273	235.502	1102.47	-2.04651	3.47539e-26	0.179891	0.407314
ydfG	b1539	498	607	508	450	457	410	478	569	572	553.144	353.471	565.759	-0.646314	4.05573e-06	0.0324921	0.851925
ydfH	b1540	531	674	662	554	683	504	1077	1254	1201	639.649	465.715	1234.92	-0.457675	0.0108633	0.948874	8.47238e-08
ydfZ	b1541	481	674	710	114	110	125	24815	30202	28972	638.261	94.1954	29358.7	-2.76149	2.78897e-17	5.5234	1.37929e-68
ydfI	b1542	7	10	8	140	135	113	27	17	23	8.56206	103.915	23.4377	3.59946	1.78078e-20	1.4502	0.000920121
ydfK	b1544	26	33	26	19	14	2	48	66	50	29.1439	9.13294	57.4075	-1.6516	0.000160779	0.977247	0.0124851
pinQ	b1545	28	25	29	93	83	60	45	51	42	28.1678	62.956	48.3176	1.16467	3.26112e-06	0.778333	0.00438134
tfaQ	b1546	0	0	0	1	5	2	0	0	0	0	2.1196	0	3.492	0.0279236	0.0268251	0.993212
ydfN	b1547	10	7	10	46	38	35	21	24	15	9.28782	31.9016	21.0514	1.78303	1.27393e-05	1.18032	0.00838899
nohA	b1548	0	3	2	2	0	1	3	1	2	1.69091	0.813475	2.10095	-1.08704	0.372444	0.293779	0.809167
ydfO	b1549	9	24	8	9	6	4	9	13	14	13.9943	5.04945	12.5606	-1.46592	0.0191654	-0.157478	0.82277
gnsB	b1550	494	650	507	640	638	315	890	977	919	565.906	421.95	974.53	-0.422894	0.152021	0.784074	0.00835849
ynfN	b1551	55	65	23	11	8	8	10	17	12	49.1749	7.24368	13.6472	-2.7625	9.90715e-09	-1.84926	7.39805e-05
cspI	b1552	479	527	286	148	107	58	73	120	84	444.136	82.9113	96.9502	-2.41938	5.81185e-11	-2.19577	4.76175e-09
rzpQ	b1553	8	11	12	77	39	55	16	19	23	10.6096	46.0704	20.2344	2.11473	4.10999e-07	0.930454	0.0504962
rrrQ	b1554	3	9	4	51	41	47	18	8	18	5.4545	37.4556	15.3565	2.77359	7.30849e-06	1.48882	0.0287982
ydfR	b1555	8	15	19	66	50	34	29	24	20	14.3338	39.9156	25.5985	1.47617	0.000393359	0.831061	0.0723644
essQ	b1556	1	7	3	26	11	12	12	9	10	3.73356	13.0972	10.8512	1.80137	0.00552433	1.52718	0.0287732
cspB	b1557	5395	6944	6180	2595	2129	1474	7653	10105	9186	6346.16	1650.86	9419.04	-1.94257	1.14923e-12	0.56969	0.05098
cspF	b1558	32	57	57	70	83	69	232	257	248	49.8786	59.5427	257.731	0.253079	0.376311	2.36681	4.20681e-20
ydfT	b1559	8	14	20	76	74	70	50	31	51	14.3354	59.1029	46.0979	2.03725	1.63006e-10	1.68016	5.07258e-07
ydfU	b1560	1	9	15	201	244	234	29	25	28	8.47846	182.819	28.6777	4.41844	2.02546e-26	1.74629	0.00013595
rem	b1561	18	27	19	1422	1254	654	96	58	96	21.9178	882.41	87.3169	5.33038	7.63096e-41	1.99326	1.99573e-06
hokD	b1562	139	130	219	12124	11093	9282	920	771	706	167.27	8700.18	839.859	5.70059	8.2699e-96	2.32769	8.76223e-17
relE	b1563	513	507	537	35851	29650	22725	1867	1480	1626	534.527	23552.2	1740.34	5.46148	1.79013e-108	1.70303	1.50492e-11
relB	b1564	407	404	427	26967	21858	18097	1457	1153	1277	424.998	17893	1360.2	5.39583	1.24954e-105	1.67829	3.32805e-11
ydfV	b1565	4	3	2	0	6	3	0	6	9	3.10433	2.40325	5.18581	-0.361251	0.714966	0.752098	0.442129
flxA	b1566	25	32	16	16	26	11	16	35	18	25.0615	14.0235	24.1815	-0.827774	0.044862	-0.0526951	0.919373
ydfW	b1567	3	2	2	40	17	12	6	1	6	2.41344	18.2964	4.53021	2.93072	0.000163374	0.915948	0.342615
ydfX	b1568	1	1	1	18	9	5	1	0	1	1.03004	8.46252	0.696173	3.04368	0.0081481	-0.559428	0.76159
dicC	b1569	1	1	1	16	8	5	1	0	1	1.03004	7.68326	0.696173	2.90406	0.011748	-0.559415	0.761427
dicA	b1570	772	1208	764	537	769	488	1221	1695	1666	939.646	478.611	1600.3	-0.972954	9.04671e-06	0.768075	0.00058823
ydfA	b1571	3	7	3	40	50	33	18	25	20	4.44027	32.8185	22.0421	2.88279	1.10071e-08	2.30536	1.44556e-05
ydfB	b1572	12	14	12	149	100	96	26	60	41	13.0356	92.3976	44.4024	2.82544	1.93752e-15	1.76781	3.03266e-06
ydfC	b1573	15	14	10	122	130	83	48	56	43	13.4174	89.2292	51.4905	2.73875	4.42796e-18	1.94173	5.98106e-09
dicB	b1575	7	8	7	230	140	124	58	38	47	7.54784	131.945	50.0505	4.12784	1.07832e-16	2.72872	1.35896e-07
ydfD	b1576	1	0	1	32	21	18	11	5	6	0.692507	18.9633	7.72004	4.78852	3.41965e-05	3.48785	0.00451495
ydfE	b1577	0	1	0	2	0	0	0	1	0	0.337536	0.523637	0.353178	0.514446	0.883293	0.0268414	0.995598
insD-7	b1578	19	19	16	113	157	91	44	37	39	18.5534	96.0934	41.9954	2.37711	1.14955e-17	1.17904	0.000129634
intQ	b1579	7	11	3	116	87	76	5	9	8	7.20384	74.6377	7.68171	3.37374	3.18676e-18	0.0937897	0.88171
rspB	b1580	7	11	3	115	86	76	5	9	8	7.20384	74.1203	7.68171	3.36361	4.2874e-18	0.0937887	0.88171
rspA	b1581	5	13	15	113	99	94	5	11	9	11.242	82.1368	8.72881	2.85951	2.84162e-21	-0.372501	0.433304
ynfA	b1582	38	29	31	211	199	145	78	53	77	33.7298	148.139	72.6791	2.13865	1.74337e-18	1.11023	2.57541e-05
ynfB	b1583	688	825	763	4280	4337	3469	4341	4310	4688	780.349	3234.66	4662.52	2.05134	3.24171e-63	2.57876	6.08549e-99
speG	b1584	634	595	639	2801	2966	2396	2491	2804	2713	641.579	2185.98	2800.12	1.76885	1.02438e-49	2.12595	6.16079e-71
ynfC	b1585	146	224	184	719	557	383	111	82	129	189.602	441.637	112.369	1.21995	1.15778e-08	-0.754687	0.00125798
ynfD	b1586	120	400	264	159	184	140	42	31	46	266.953	129.241	41.5508	-1.04685	0.000820947	-2.68373	6.34123e-16
ynfE	b1587	5337	4991	7649	281	213	184	1746	1719	1686	6164.67	181.349	1802.19	-5.08685	9.56355e-67	-1.77429	2.09285e-09
ynfF	b1588	7344	6754	10808	206	198	184	5002	4942	4865	8540.31	157.878	5180.98	-5.75748	6.53907e-71	-0.721068	0.034597
ynfG	b1589	1755	1760	2819	32	60	70	1182	1134	1246	2170.27	44.0041	1245.19	-5.62785	2.58973e-61	-0.801523	0.0194891
ynfH	b1590	1814	2626	3113	282	364	306	1413	1675	1460	2583.14	255.57	1591.28	-3.3375	3.50947e-56	-0.699023	0.00124928
dmsD	b1591	726	1197	1249	304	306	231	869	965	922	1084.17	224.766	963.85	-2.26975	1.30327e-20	-0.169856	0.546261
clcB	b1592	43	56	102	224	228	195	264	284	264	68.6898	173.448	284.092	1.33476	7.56515e-07	2.04642	2.71538e-14
ynfK	b1593	1669	2488	2840	298	443	552	1613	1841	1855	2392.73	351.253	1855.59	-2.76864	1.88218e-16	-0.366806	0.332866
mlc	b1594	721	545	740	690	560	516	194	164	174	689.699	473.359	186.164	-0.542894	0.0452122	-1.88943	3.56244e-12
ynfL	b1595	38	49	52	190	182	133	75	91	77	47.6027	134.817	85.0336	1.5019	1.04359e-10	0.835119	0.000863001
ynfM	b1596	2151	1486	1603	290	307	339	3050	2861	3113	1805.31	252.658	3155.24	-2.83751	1.37973e-27	0.805574	0.00274235
asr	b1597	83	82	78	74	111	105	193	162	153	83.4603	78.1816	177.946	-0.095937	0.70893	1.09216	2.79288e-06
ydgD	b1598	329	466	461	581	610	609	216	256	220	429.895	484.557	242.15	0.17154	0.275392	-0.828939	1.81086e-07
mdtI	b1599	34	39	40	300	305	205	500	584	516	38.7441	215.927	559.794	2.47886	1.28203e-21	3.85216	5.7939e-51
mdtJ	b1600	208	198	186	4049	4040	1772	3928	3634	3474	203.412	2606.41	3863.31	3.67984	1.6668e-36	4.24749	6.31451e-48
tqsA	b1601	93	134	117	1052	1159	861	157	149	122	117.773	821.249	149.996	2.80075	1.82306e-70	0.346315	0.0611106
pntB	b1602	1856	1326	1857	2014	1861	1753	1231	1020	1074	1733.21	1511.1	1163.73	-0.197775	0.263289	-0.574648	0.00108286
pntA	b1603	1877	1687	1979	3035	2501	2338	1450	1356	1591	1903.85	2111.57	1536.4	0.149444	0.390244	-0.309295	0.0817793
ydgH	b1604	461	401	415	664	570	534	693	627	732	438.997	474.325	717.179	0.111963	0.536678	0.708454	4.27657e-05
ydgI	b1605	31	27	27	185	206	159	111	124	137	29.2246	147.179	129.929	2.33533	1.4403e-26	2.15497	8.30449e-22
folM	b1606	65	103	95	111	128	106	168	176	146	89.9537	92.5043	171.62	0.0384741	0.857658	0.929069	6.68488e-07
ydgC	b1607	61	55	45	157	242	191	141	96	114	55.381	158.325	122.865	1.51622	1.14554e-06	1.15024	0.000390301
rstA	b1608	107	146	113	1412	1409	1206	4086	4871	4416	125.413	1079.4	4677.34	3.10479	6.74782e-70	5.22018	6.97043e-198
rstB	b1609	90	167	136	453	446	408	2769	2776	2609	134.295	350.865	2853.6	1.38369	4.25382e-13	4.40755	6.58104e-125
tus	b1610	120	90	104	142	164	166	269	266	267	108.053	127.213	280.534	0.235041	0.229205	1.37777	5.54165e-14
fumC	b1611	1051	730	590	1401	1910	2036	70	89	79	817.877	1445.16	83.2316	0.821338	0.00124255	-3.29651	4.83035e-35
fumA	b1612	5915	3259	2780	9683	7954	6781	647	571	648	4132.97	6533.8	652.429	0.660794	0.0323054	-2.66324	1.97513e-18
manA	b1613	1091	1026	1094	405	452	449	1308	1148	1263	1102.85	351.715	1300.71	-1.64946	2.08013e-27	0.238103	0.144298
ydgA	b1614	4246	6669	6544	1426	1433	1400	3883	4616	4267	5970.78	1145.43	4464.35	-2.38225	9.37172e-58	-0.41953	0.0071472
uidC	b1615	15	16	5	161	157	110	3	2	7	12.3967	114.168	4.15787	3.20666	1.2959e-15	-1.56297	0.0103248
uidB	b1616	20	42	35	84	97	81	23	23	14	33.1139	70.2649	21.0683	1.08103	1.72193e-05	-0.661085	0.0386839
uidA	b1617	155	182	149	767	473	461	76	67	56	166.735	455.339	69.7571	1.4495	4.60561e-11	-1.25845	2.79332e-07
uidR	b1618	1066	1114	975	1379	1237	1125	577	524	598	1083.36	1003.32	593.912	-0.110623	0.402775	-0.867071	1.61175e-11
hdhA	b1619	747	1478	1367	1738	1308	1082	1793	1828	1873	1226.46	1103	1921.11	-0.153102	0.568312	0.647296	0.0137593
malI	b1620	294	243	254	1057	899	743	128	127	129	272.052	721.896	134.304	1.40929	2.90948e-27	-1.01765	1.03172e-11
malX	b1621	138	83	125	1453	1144	1029	35	43	48	119.173	971.097	43.9824	3.02764	1.4574e-36	-1.43606	2.45658e-07
malY	b1622	280	279	300	647	560	501	282	307	327	294.858	457.754	320.08	0.63492	4.62248e-07	0.11875	0.425256
add	b1623	464	525	549	946	1096	956	498	517	601	527.358	804.927	564.384	0.609463	5.62626e-11	0.0979841	0.370011
ydgJ	b1624	412	496	495	380	423	392	948	969	1116	480.88	321.236	1059.45	-0.583171	1.57594e-06	1.13931	1.14715e-22
cnu	b1625	78	205	164	2231	2949	1848	498	668	563	152.377	1873.57	604.765	3.61897	2.43661e-39	1.98753	1.69723e-12
ydgK	b1626	128	327	277	2884	3468	2412	824	1110	985	249.549	2340.67	1020.53	3.22872	3.70298e-37	2.03108	3.10802e-15
rsxA	b1627	73	102	121	1140	1271	1031	365	391	334	101.261	922.191	381.632	3.18539	5.75757e-68	1.91217	2.84283e-24
rsxB	b1628	112	133	146	1053	1339	1015	502	490	512	133.984	912.158	525.943	2.76666	4.70404e-57	1.97212	9.57919e-29
rsxC	b1629	299	375	402	1014	1179	1093	1318	1416	1321	368.568	883.655	1418.68	1.26046	2.18296e-26	1.94374	4.24827e-61
rsxD	b1630	95	110	94	142	151	105	146	144	152	102.578	106.21	154.543	0.0528997	0.786956	0.59107	0.00112535
rsxG	b1631	126	126	88	96	106	101	45	80	74	116.898	81.5041	69.4637	-0.520802	0.0106198	-0.748949	0.000529314
rsxE	b1632	96	90	64	113	134	124	61	65	79	86.0061	99.7787	71.5566	0.214574	0.26426	-0.262398	0.226692
nth	b1633	87	97	63	44	42	44	44	39	46	84.8495	35.009	45.087	-1.27965	2.56018e-08	-0.911319	0.000113006
dtpA	b1634	1574	1437	1039	1028	1092	853	2214	2670	2359	1393.6	795.52	2533.72	-0.808448	3.23048e-07	0.862591	5.31021e-08
gstA	b1635	318	382	359	531	583	491	539	596	568	363.061	430.364	595.613	0.245201	0.156747	0.713907	2.91762e-05
pdxY	b1636	503	423	512	154	159	212	1050	874	1064	494.161	142.41	1044.43	-1.79792	1.52067e-19	1.07983	2.41298e-08
tyrS	b1637	2406	2293	2769	4259	3523	3005	4041	4491	4522	2563.25	2886.6	4563.26	0.171526	0.148977	0.832102	5.21106e-13
pdxH	b1638	426	465	521	290	310	281	1269	1368	1380	484.182	236.615	1404.41	-1.03341	1.22296e-09	1.53621	8.68766e-21
mliC	b1639	43	56	56	85	114	96	91	100	114	53.0888	79.2199	106.507	0.575348	0.0084609	1.00359	4.34678e-06
anmK	b1640	350	359	354	568	501	379	409	377	450	364.91	386.628	431.853	0.0844418	0.6043	0.243228	0.143737
slyB	b1641	2856	2876	3364	13787	13249	13247	13601	11775	14982	3120.84	10835.9	14097.9	1.79579	2.20269e-32	2.17547	1.30103e-46
slyA	b1642	1387	1432	1158	680	648	534	594	753	697	1366.19	498.453	714.567	-1.45437	1.54526e-14	-0.934961	1.25204e-06
ydhI	b1643	16	24	25	394	392	266	135	213	178	22.2333	280.457	183.862	3.6548	3.56751e-43	3.04476	2.36806e-29
ydhJ	b1644	101	105	133	946	1067	1045	856	748	797	116.237	823.309	839.997	2.82304	1.4486e-99	2.85247	2.09951e-100
ydhK	b1645	146	158	209	615	708	693	853	684	754	175.803	542.856	801.675	1.62533	6.77026e-27	2.18826	1.32758e-47
sodC	b1646	1283	1637	1762	291	264	262	238	304	302	1603.49	219.611	294.863	-2.86889	7.9452e-80	-2.44298	2.53224e-58
ydhF	b1647	1779	1807	1898	345	304	288	290	313	327	1882.26	251.51	325.042	-2.90387	1.15858e-71	-2.53366	1.10789e-54
ydhL	b1648	69	105	121	68	82	63	55	46	58	100.86	57.0244	55.5579	-0.823226	0.000311233	-0.861547	0.00034805
nemR	b1649	78	94	133	2258	2424	1811	130	109	104	104.397	1735.71	120.139	4.05471	4.3777e-53	0.201503	0.533316
nemA	b1650	351	306	453	3503	3004	2772	343	302	318	380.95	2488.47	336.928	2.70759	7.07212e-49	-0.177268	0.41863
gloA	b1651	1736	1661	1563	2276	2019	1490	643	621	674	1704.17	1543.86	677.526	-0.141985	0.249137	-1.33058	2.91628e-28
rnt	b1652	199	316	272	604	605	556	868	998	807	269.228	473.939	935.964	0.814796	4.44326e-07	1.79653	1.44425e-29
lhr	b1653	577	564	538	561	572	566	724	705	777	576.72	457.144	771.079	-0.335951	0.00124985	0.419407	5.47115e-05
grxD	b1654	585	711	518	2117	2601	1724	953	942	919	622.382	1718.82	984.561	1.46576	5.94108e-23	0.661575	1.80534e-05
mepH	b1655	161	293	268	124	225	183	142	189	165	246.681	143.021	173.444	-0.787704	0.000636519	-0.508965	0.0364255
sodB	b1656	24188	37756	26287	6362	6576	5651	7415	7915	8423	30206.3	4984.53	8301	-2.59932	4.05212e-76	-1.86349	1.13405e-39
ydhP	b1657	86	124	88	772	750	586	567	488	463	102.088	563.685	531.643	2.46466	1.19446e-25	2.37989	1.25361e-23
purR	b1658	505	629	475	1056	1269	1129	1381	1601	1550	551.852	928.091	1584.44	0.749664	1.06314e-08	1.52149	1.01713e-31
ydhB	b1659	64	62	71	735	780	659	227	160	194	67.6218	582.825	203.295	3.10771	2.44901e-63	1.58788	3.39121e-16
ydhC	b1660	121	174	220	301	417	320	216	197	230	176.101	278.15	224.72	0.659003	0.02369	0.351239	0.273174
cfa	b1661	1121	1658	1534	2610	2986	2336	6349	6267	6187	1476	2123.69	6578.16	0.524751	0.000191033	2.15576	3.97102e-55
ribC	b1662	680	692	547	1444	1443	730	843	914	956	659.373	958.51	948.183	0.540456	0.00467967	0.52421	0.00798808
mdtK	b1663	409	474	559	1940	2248	2026	453	419	452	494.1	1669.78	463.007	1.7565	6.83315e-24	-0.094011	0.658202
ydhQ	b1664	1320	1198	1187	1127	959	990	2630	2012	2562	1273.37	827.15	2518.36	-0.622503	0.000350121	0.98392	1.38436e-08
ydhR	b1667	714	782	940	4589	5006	3665	733	732	688	835.052	3543.38	753.487	2.08514	2.05427e-54	-0.148576	0.342664
ydhS	b1668	403	745	767	295	327	238	189	176	187	653.996	229.806	193.054	-1.50855	1.01464e-14	-1.76078	1.03065e-18
ydhT	b1669	318	324	557	125	115	116	88	83	74	410.636	95.745	85.8065	-2.10095	6.05337e-08	-2.25904	1.09894e-08
ydhU	b1670	436	374	621	69	89	89	74	69	60	490.915	66.6114	71.1156	-2.88277	1.06126e-17	-2.78771	3.39827e-16
ydhX	b1671	640	808	867	32	41	37	22	28	32	792.921	29.5827	28.6123	-4.74535	1.27624e-39	-4.79155	3.18919e-38
ydhW	b1672	846	884	1110	72	67	31	57	54	49	973.779	44.9626	56.0274	-4.43325	5.29082e-32	-4.11976	1.74117e-27
ydhV	b1673	5180	5652	7253	144	128	101	94	111	100	6198	99.6951	106.687	-5.95761	1.02116e-66	-5.8604	9.01572e-64
ydhY	b1674	1148	1401	1674	33	66	33	13	7	14	1446.28	35.0757	11.8632	-5.36237	1.21e-54	-6.92805	4.44926e-65
fumD	b1675	32	39	28	43	38	26	21	34	46	33.9675	28.5076	35.1464	-0.249196	0.489303	0.051654	0.907784
pykF	b1676	3375	4081	4316	1304	1125	1034	7630	8043	7993	4033.84	928.678	8276.1	-2.1189	3.84604e-34	1.03677	3.62271e-09
lpp	b1677	9117	12035	11991	6518	5935	5036	6002	7311	6980	11350.6	4683.27	7093.76	-1.27716	1.17759e-21	-0.678158	6.80772e-07
ldtE	b1678	1563	3305	3599	240	264	293	1208	1272	1395	2888.46	215.243	1353.94	-3.74736	1.45158e-63	-1.09321	1.05507e-06
sufE	b1679	175	417	475	26	20	35	347	378	323	363.687	22.064	366.895	-4.05	7.89586e-26	0.0122867	0.98377
sufS	b1680	1056	1993	2085	127	106	112	1245	1170	1276	1752.98	92.8087	1290.52	-4.24025	1.84278e-67	-0.441978	0.0805757
sufD	b1681	863	1796	1974	111	123	119	1197	1277	1319	1580.65	94.994	1325.9	-4.05763	2.01005e-69	-0.253704	0.304732
sufC	b1682	390	725	842	98	104	67	644	622	639	668.088	71.662	666.308	-3.21828	2.59119e-45	-0.00424928	0.992285
sufB	b1683	750	1289	1520	178	184	118	849	876	922	1215.61	127.839	925.309	-3.24745	6.16537e-54	-0.39387	0.0710524
sufA	b1684	161	528	381	86	74	51	216	230	256	364.326	56.2141	245.234	-2.69469	4.7667e-18	-0.571511	0.0771492
ydiH	b1685	421	1321	856	249	330	271	7940	8713	9570	884.962	228.094	9160.27	-1.9561	4.56956e-06	3.3716	1.67198e-15
menI	b1686	523	330	372	232	193	209	177	195	210	422.356	170.653	203.337	-1.30755	2.24659e-10	-1.05381	5.47083e-07
ydiJ	b1687	1745	1405	1545	592	496	491	1578	1448	1529	1614.83	424.095	1593.27	-1.92897	2.28691e-44	-0.019266	0.914759
ydiK	b1688	214	268	280	361	421	384	323	308	322	261.04	313.431	333.302	0.262205	0.0395397	0.351535	0.00772432
ydiL	b1689	4	5	4	47	69	58	0	3	4	4.45771	46.754	2.42253	3.38931	3.02792e-10	-0.868116	0.313438
ydiM	b1690	7	11	13	32	46	29	6	13	4	10.5954	28.5421	8.08685	1.42855	0.00279432	-0.397541	0.529811
ydiN	b1691	6	7	4	42	53	32	4	7	3	5.83949	33.8192	4.91619	2.53784	2.06149e-07	-0.252088	0.732786
ydiB	b1692	19	15	14	44	30	38	24	18	20	16.5249	30.2025	21.7023	0.869867	0.0163083	0.395062	0.353518
aroD	b1693	102	75	108	118	141	93	122	118	117	97.9858	93.8922	124.904	-0.056788	0.770176	0.351026	0.0622444
ydiF	b1694	6	5	3	200	121	125	4	5	14	4.82527	119.524	7.95807	4.63545	2.26131e-20	0.736646	0.258401
ydiO	b1695	7	8	6	207	216	174	11	15	8	7.20869	159.843	11.9333	4.47147	1.53429e-31	0.723357	0.146687
ydiP	b1696	77	58	60	177	149	94	67	83	86	67.1346	111.674	82.4316	0.739091	0.00120186	0.298464	0.251682
ydiQ	b1697	7	9	12	28	27	33	6	15	14	9.58113	23.7974	12.2007	1.30532	0.0026491	0.348535	0.523689
ydiR	b1698	17	16	17	39	28	46	18	21	22	17.1732	30.7009	21.3108	0.83044	0.01299	0.312923	0.439308
ydiS	b1699	53	25	38	90	59	81	76	64	66	40.054	62.1222	72.105	0.634296	0.0215219	0.851672	0.00263998
ydiT	b1700	2	3	6	5	4	5	13	9	8	3.75423	3.78077	10.5251	-0.00188563	0.998431	1.47918	0.0333981
fadK	b1701	11	8	12	45	50	54	37	53	44	10.657	40.2142	46.8621	1.91403	5.26543e-08	2.13841	2.15318e-09
ppsA	b1702	6154	5629	6485	3609	3633	3412	3847	3710	3655	6273.94	2862.5	3923.04	-1.13211	3.64184e-10	-0.677402	0.000271472
ppsR	b1703	271	311	307	133	143	126	202	242	253	304.853	107.895	243.474	-1.49888	9.67465e-18	-0.324254	0.0740221
aroH	b1704	295	245	260	286	289	267	3937	4010	3961	275.116	226.142	4165.25	-0.282481	0.0734269	3.92096	2.21125e-164
ydiE	b1705	1	3	5	8	15	4	52	64	55	3.06172	7.08823	59.8266	1.22027	0.0672248	4.27759	7.83432e-13
ydiU	b1706	505	491	629	1204	1380	1223	389	302	282	557.501	1022.46	341.011	0.874845	3.21701e-09	-0.709828	5.55443e-06
ydiV	b1707	788	1308	1124	531	486	349	439	519	506	1101.15	364.411	511.749	-1.59495	1.86503e-13	-1.10562	5.35188e-07
nlpC	b1708	193	266	277	227	239	208	176	179	193	251.927	180.813	191.538	-0.479354	0.00365089	-0.396091	0.0230032
btuD	b1709	270	322	372	439	426	409	523	412	416	330.257	342.377	473.147	0.0510088	0.744303	0.517759	0.000409192
btuE	b1710	207	282	243	159	180	141	320	319	259	250.744	128.508	314.653	-0.964103	1.4844e-06	0.32673	0.121126
btuC	b1711	116	213	182	419	453	468	260	278	276	174.61	361.143	284.64	1.04628	1.89669e-08	0.703527	0.000295649
ihfA	b1712	2808	2880	3067	4701	4053	3296	1777	1743	1925	3004.5	3222.15	1903.12	0.101043	0.391608	-0.658729	6.91193e-09
pheT	b1713	5244	5008	4603	4662	4512	4245	5284	5249	5532	5104.49	3604.33	5616.91	-0.502039	1.57419e-08	0.13808	0.153324
pheS	b1714	1497	1336	1354	2618	2454	2376	3748	3158	3316	1439.13	2001.39	3577.39	0.475844	0.0016315	1.31378	1.26816e-18
pheM	b1715	3	7	6	8	24	2	13	25	21	5.45773	8.80915	20.6057	0.704055	0.315357	1.91237	0.00447791
rplT	b1716	7425	6330	4755	11394	14444	12449	5490	7281	6466	6372.93	10283.6	6726.05	0.690335	0.000231459	0.0778335	0.728259
rpmI	b1717	11306	13885	9328	71038	73942	54769	17895	22460	20282	11845.3	53374.4	21203.8	2.17183	3.17052e-31	0.84	1.26979e-05
infC	b1718	7900	7425	5962	23378	25549	22975	13399	16431	15836	7319.74	19310.7	15961.5	1.39956	3.34571e-19	1.12476	1.1027e-12
thrS	b1719	13895	11666	10605	18564	18217	14527	28222	30631	29905	12444.3	13727.5	31039.1	0.14166	0.207231	1.31864	1.09947e-34
ydiY	b1722	97	116	89	231	247	183	94	108	89	103.614	176.659	101.88	0.770761	5.51907e-05	-0.0251792	0.92673
pfkB	b1723	665	801	774	543	487	464	710	763	676	767.851	401.14	752.172	-0.93717	5.95459e-15	-0.0302095	0.839074
ydiZ	b1724	1645	2059	1780	392	279	217	723	531	719	1879.95	236.846	689.507	-2.98774	1.56227e-46	-1.44705	4.0927e-12
yniA	b1725	4633	4513	6079	879	698	604	767	833	768	5222.1	583.625	828.502	-3.16139	5.9603e-39	-2.65608	1.04756e-27
yniB	b1726	222	284	255	503	491	431	480	513	518	260.789	382.125	528.292	0.550572	6.18914e-06	1.01771	4.47002e-17
hxpB	b1727	405	291	448	456	526	440	578	553	539	393.272	381.375	584.406	-0.0438933	0.801119	0.571681	0.000388506
ydjM	b1728	51	88	71	1363	1365	1118	88	86	82	71.8041	1029.82	89.592	3.84084	5.87048e-48	0.317633	0.314023
tcyP	b1729	554	403	556	664	792	607	96	112	115	520.354	552.232	112.863	0.0860992	0.722042	-2.20453	4.91319e-21
ydjO	b1730	0	4	2	26	20	18	1	4	9	2.02845	17.1368	4.83488	3.06327	0.000186956	1.24677	0.200758
cedA	b1731	17	14	11	71	50	37	41	54	56	14.4632	42.0942	52.7259	1.54715	3.01225e-05	1.86962	6.35439e-07
katE	b1732	854	1543	1377	99	89	80	1522	1476	1553	1289.6	71.8574	1591.43	-4.16554	1.04088e-60	0.303275	0.257256
chbG	b1733	84	101	78	319	383	311	87	94	91	90.2268	271.563	95.1287	1.58961	5.89295e-22	0.0759004	0.729937
chbF	b1734	105	129	95	457	478	399	91	126	105	112.864	357.484	112.623	1.66328	1.28239e-20	-0.00344966	0.993123
chbR	b1735	79	80	84	358	315	234	194	149	150	83.4067	242.074	172.688	1.53855	5.09196e-16	1.04933	1.24116e-07
chbA	b1736	82	80	78	86	59	55	58	70	79	82.4319	53.5392	72.2562	-0.620743	0.00645466	-0.188656	0.463205
chbC	b1737	81	83	95	696	581	523	94	66	87	88.8567	482.327	86.3647	2.44041	1.51923e-33	-0.0412178	0.884451
chbB	b1738	121	136	103	576	466	316	150	162	160	123.594	361.516	165.048	1.54976	7.3244e-16	0.417411	0.0513042
osmE	b1739	1351	3032	3095	378	390	283	2451	2811	2442	2550.47	280.684	2696.04	-3.18337	7.14743e-40	0.0799731	0.78629
nadE	b1740	985	709	873	588	618	443	880	889	909	883.448	440.322	936.489	-1.00343	1.23911e-11	0.0844236	0.626009
cho	b1741	224	262	211	731	746	569	569	597	605	239.147	547.001	619.236	1.19398	3.52609e-12	1.37252	2.14729e-15
ves	b1742	11	7	11	57	42	44	12	9	7	9.98033	38.4126	9.82893	1.94667	9.11022e-07	-0.0232319	0.975708
spy	b1743	230	277	200	422	469	365	141	142	149	242.6	336.165	151.038	0.471002	0.00560848	-0.683675	0.000172588
astE	b1744	59	29	23	46	32	24	7	11	14	38.437	27.1797	11.1434	-0.494059	0.237623	-1.77999	0.000143295
astB	b1745	103	69	47	120	141	131	47	72	72	75.6257	105.43	66.6676	0.480399	0.182286	-0.180013	0.670018
astD	b1746	90	61	55	89	86	86	24	26	33	71.045	70.2114	28.9575	-0.0160092	0.959817	-1.29138	4.04194e-05
astA	b1747	137	71	49	183	141	113	12	18	7	88.9932	116.707	13.0075	0.392493	0.418272	-2.7762	9.60238e-08
astC	b1748	338	160	133	929	589	476	27	16	25	218.547	531.753	23.766	1.28341	0.00328771	-3.20032	8.28095e-12
xthA	b1749	203	217	186	761	766	687	217	238	295	208.059	594.169	261.704	1.51397	7.23665e-17	0.331557	0.101784
ydjX	b1750	260	393	442	105	114	112	99	128	116	374.429	89.0937	119.921	-2.07205	4.52755e-10	-1.6428	1.17153e-06
ydjY	b1751	654	585	822	31	21	44	90	104	95	707.336	26.2373	101.09	-4.75782	5.94518e-25	-2.80679	5.46909e-10
ydjZ	b1752	125	128	177	30	31	30	42	52	41	147.404	24.474	47.2637	-2.5919	2.3297e-14	-1.64163	9.32446e-07
ynjA	b1753	104	89	99	66	51	55	71	55	65	100.366	46.2578	66.8085	-1.11826	3.16866e-06	-0.586727	0.0185637
ynjB	b1754	529	446	611	144	174	115	265	245	230	544.688	115.511	259.088	-2.23626	1.74811e-16	-1.0721	0.000101308
ynjC	b1755	137	143	127	46	39	50	75	86	90	139.75	36.5048	87.6975	-1.94066	5.45567e-12	-0.671874	0.0175983
ynjD	b1756	88	102	67	135	133	108	127	108	107	88.2471	100.646	119.742	0.190877	0.39438	0.44002	0.0534462
ynjE	b1757	1580	1055	1600	45	47	51	158	158	149	1457.04	38.5778	162.731	-5.2407	1.59434e-45	-3.16254	1.48944e-18
ynjF	b1758	55	62	53	261	246	175	113	85	94	58.3368	181.939	102.213	1.64261	4.50695e-16	0.808427	0.00022765
nudG	b1759	20	23	21	63	54	55	42	40	51	21.9526	46.2392	46.4331	1.07303	0.000232537	1.08128	0.000384477
ynjH	b1760	18	28	26	27	66	40	9	24	20	24.6294	35.5337	18.4901	0.528446	0.155219	-0.414018	0.349528
gdhA	b1761	424	403	439	564	533	430	348	362	422	434.737	408.542	395.334	-0.0888294	0.536678	-0.136563	0.377613
ynjI	b1762	57	60	55	385	393	283	113	126	127	59.0468	283.284	127.938	2.26285	2.03256e-15	1.11569	0.000211785
topB	b1763	1528	1094	1515	1330	1270	1203	988	984	1026	1423.01	1021.53	1048.29	-0.478127	0.000491129	-0.440714	0.00184275
selD	b1764	1719	1358	1600	3109	2583	2378	1269	1279	1254	1608.43	2163.5	1330.05	0.427907	0.00129946	-0.274067	0.0532219
ydjA	b1765	663	663	573	1511	1178	1152	597	518	562	652.395	1030.62	586.635	0.659854	7.22288e-06	-0.153201	0.363851
sppA	b1766	767	693	791	625	604	553	1376	1349	1341	773.205	478.312	1422.44	-0.69279	3.1742e-13	0.879622	7.43506e-22
ansA	b1767	607	526	627	348	394	356	1263	1247	1210	604.679	295.01	1301.62	-1.0357	6.35576e-19	1.10626	1.88264e-23
pncA	b1768	539	519	505	111	130	131	489	500	470	536.911	100.261	510.543	-2.42418	1.09713e-75	-0.0726125	0.593007
ydjE	b1769	17	16	19	396	521	317	29	45	33	17.8515	328.738	37.445	4.20335	2.28807e-28	1.06858	0.0123173
ydjF	b1770	55	62	50	875	875	555	93	146	120	57.3194	613.62	125.508	3.42043	2.52811e-18	1.13073	0.00689149
ydjG	b1771	47	53	34	174	161	125	32	21	28	46.0283	122.941	28.3313	1.41904	9.90715e-09	-0.699822	0.0216321
ydjH	b1772	51	53	54	304	241	192	28	23	32	54.2247	196.847	28.9789	1.86104	1.47822e-16	-0.902678	0.00139725
ydjI	b1773	50	56	36	155	155	140	32	28	28	48.7792	120.781	30.8035	1.30853	5.20941e-08	-0.663452	0.0241428
ydjJ	b1774	64	53	42	147	139	91	30	18	25	54.7485	100.394	25.5386	0.878118	0.00201749	-1.09901	0.000920121
ydjK	b1775	41	27	35	186	187	104	11	12	17	35.4714	126.643	13.9405	1.84045	8.51353e-11	-1.34206	0.000306533
ydjL	b1776	58	37	36	460	342	236	11	22	16	45.1929	276.261	17.1316	2.6148	1.30006e-17	-1.39706	0.000241298
yeaC	b1777	742	534	435	4530	3885	3561	117	109	140	589.965	3211.24	127.786	2.44457	4.00971e-12	-2.20658	1.45838e-09
msrB	b1778	740	661	472	3911	3909	3081	200	198	224	644.674	2916.19	217.342	2.17757	3.78004e-13	-1.56843	4.52876e-07
gapA	b1779	37468	25823	30254	14329	13972	14682	31138	30013	30008	32216.4	11578.5	31892.3	-1.47635	2.78934e-08	-0.0145841	0.972761
yeaD	b1780	894	846	949	175	149	166	588	601	609	923.31	132.019	628.765	-2.80648	1.66197e-15	-0.554287	0.145181
yeaE	b1781	429	458	374	245	227	248	171	233	225	433.024	194.051	219.736	-1.15909	1.62594e-10	-0.97832	1.29966e-07
mipA	b1782	1082	1187	901	2924	3296	2615	1497	1628	1578	1088.56	2366.01	1644.74	1.12007	1.12998e-05	0.595455	0.0269684
yeaG	b1783	6308	10332	11565	536	529	478	1263	1317	1299	9638.68	414.101	1356.67	-4.54083	1.36767e-120	-2.8288	1.81133e-48
yeaH	b1784	1704	2685	3135	84	62	62	448	412	408	2571.64	55.8113	443.765	-5.52609	2.9993e-149	-2.53503	1.55759e-39
cdgI	b1785	53	84	137	364	337	246	71	42	56	93.5447	252.747	59.1505	1.43326	1.7986e-05	-0.662611	0.0763374
dgcJ	b1786	55	84	91	471	627	402	205	243	244	78.6504	400.106	241.827	2.34549	1.2133e-34	1.61839	2.50217e-16
yeaK	b1787	340	271	278	335	353	310	579	509	541	305.897	267.793	569.903	-0.191184	0.229427	0.898354	2.9735e-09
yoaI	b1788	2	2	0	8	5	3	5	0	1	1.38178	4.24217	2.11787	1.6345	0.105444	0.613782	0.633982
yeaL	b1789	54	54	56	120	76	65	89	73	102	56.3006	69.6849	92.1711	0.310142	0.222625	0.711981	0.0051442
nimR	b1790	243	293	282	374	435	424	267	308	245	280.404	332.007	287.16	0.242172	0.0866933	0.0332979	0.850477
nimT	b1791	192	165	193	66	75	49	56	56	62	188.994	50.6537	60.8081	-1.89415	5.34515e-24	-1.63507	1.46749e-17
yeaO	b1792	765	806	999	205	246	215	395	350	373	881.184	178.871	391.104	-2.30116	5.82033e-64	-1.17217	1.22351e-18
yoaF	b1793	210	205	193	71	73	88	104	111	119	208.856	62.7552	116.716	-1.74062	2.43259e-24	-0.838726	4.59137e-07
dgcP	b1794	906	1015	944	923	1028	853	2198	2475	2183	982.898	751.669	2399.19	-0.386815	1.5858e-05	1.28723	8.78206e-51
yeaQ	b1795	547	1620	998	193	167	128	1138	1374	1682	1078.57	130.319	1462.88	-3.04857	2.99807e-20	0.439594	0.223011
yoaG	b1796	15	21	22	88	91	65	3	13	18	19.8499	65.1411	11.7911	1.7138	5.68424e-06	-0.746432	0.120846
yeaR	b1797	29	35	36	168	140	105	23	38	36	34.2705	110.206	33.8625	1.6855	1.17692e-08	-0.0171708	0.973728
leuE	b1798	216	249	197	595	631	379	223	241	226	227.184	426.928	241.385	0.91136	1.55041e-07	0.0873155	0.680555
dmlR	b1799	602	479	636	281	226	192	134	128	111	590.1	186.99	130.657	-1.65717	3.46862e-17	-2.17568	1.23647e-26
dmlA	b1800	187	180	180	78	89	108	48	51	50	187.881	74.4747	52.1099	-1.33985	8.50635e-12	-1.85007	4.0479e-18
yeaV	b1801	20	36	15	85	100	85	6	7	19	24.3057	72.453	11.079	1.57446	7.81411e-05	-1.12708	0.0218652
yeaW	b1802	45	33	31	60	51	41	14	27	27	37.5534	40.6292	23.712	0.117883	0.716331	-0.65882	0.0588442
yeaX	b1803	21	25	22	54	54	31	44	26	39	23.3202	36.9268	38.1105	0.667616	0.0460688	0.708075	0.0462738
rnd	b1804	226	246	237	957	1053	980	749	772	709	243.271	803.771	780.457	1.72393	1.11558e-29	1.68155	8.5053e-28
fadD	b1805	547	347	363	4112	3474	2828	245	234	223	433.522	2784.29	245.709	2.68344	2.49413e-20	-0.818969	0.00839191
yeaY	b1806	495	320	370	856	805	589	535	526	554	408.409	600.607	564.698	0.557437	0.00380926	0.468074	0.0201778
tsaB	b1807	194	231	203	418	496	356	783	834	905	215.37	339.411	881.225	0.657153	2.73759e-07	2.03241	2.80268e-61
yoaA	b1808	446	442	458	587	653	683	1306	1417	1354	462.119	518.568	1426.01	0.164785	0.127987	1.62575	2.72343e-58
yoaB	b1809	246	211	174	656	674	583	541	556	630	217.158	513.018	603.323	1.24108	1.25999e-11	1.47506	1.26553e-15
yoaC	b1810	125	260	145	464	377	274	286	266	337	181.106	297.269	310.429	0.714747	0.00416206	0.776754	0.00246437
yoaH	b1811	84	86	69	120	125	109	98	115	159	82.1114	94.9633	129.626	0.210502	0.316781	0.660937	0.00136176
pabB	b1812	122	174	223	365	344	288	673	621	681	177.471	266.971	690.574	0.588025	0.000290244	1.9586	7.07727e-36
nudL	b1813	149	307	240	248	247	166	342	435	357	237.67	176.183	396.835	-0.431472	0.0460688	0.738438	0.000578424
sdaA	b1814	1580	2174	2016	4375	5014	4288	1357	1427	1408	1975.83	3669.97	1466.07	0.8932	8.78516e-09	-0.430623	0.00846466
pdeD	b1815	53	64	74	209	150	151	61	62	81	65.4274	136.829	71.1785	1.06346	9.05695e-06	0.121608	0.684462
yoaE	b1816	721	743	695	788	861	612	272	299	293	741.269	603.784	302.115	-0.294985	0.0180023	-1.29483	5.95644e-24
manX	b1817	19939	17869	27548	3862	3001	2778	701	745	725	22419.9	2583.43	759.312	-3.11741	4.49167e-17	-4.88395	1.91754e-39
manY	b1818	10706	9223	14786	1851	1427	1145	513	570	509	11910.8	1181.26	557.085	-3.33382	1.60545e-17	-4.41825	2.39264e-29
manZ	b1819	31533	22639	43151	2609	1955	1877	881	969	935	33418.6	1726.85	973.958	-4.27443	1.04143e-26	-5.10065	4.31743e-37
yobD	b1820	437	488	706	117	107	90	101	109	95	558.575	84.0697	106.765	-2.73188	1.47177e-11	-2.38749	5.75492e-09
mntP	b1821	67	104	135	409	461	420	17	26	36	104.564	346.657	27.4918	1.72759	1.79343e-12	-1.92515	7.75407e-11
rlmA	b1822	294	376	313	1057	887	769	605	617	638	336.955	726.364	650.34	1.10806	4.92804e-12	0.948357	6.77746e-09
cspC	b1823	8095	6416	6776	2112	1645	1378	1605	2157	1694	7324.14	1372.86	1909.49	-2.4153	4.96892e-44	-1.93948	1.1011e-28
yobF	b1824	2677	5412	3286	684	635	377	452	822	513	3887.13	450.673	625.768	-3.10823	2.84349e-21	-2.63507	1.72887e-15
yebO	b1825	258	337	199	8015	7877	4888	4657	4626	5091	272.407	5528.74	5023.76	4.34312	5.27752e-74	4.20489	2.96768e-69
mgrB	b1826	62	85	55	561	532	442	631	720	779	69.2519	410.979	744.004	2.56878	3.89856e-33	3.42487	4.66687e-58
kdgR	b1827	454	500	457	1544	1608	1585	1280	1233	1320	484.184	1274.68	1340.2	1.39637	3.57664e-14	1.4688	2.63709e-15
yebQ	b1828	106	118	141	125	124	122	358	330	335	125.105	99.7846	357.941	-0.328288	0.075206	1.51571	2.70221e-19
htpX	b1829	1008	579	528	9434	9183	7436	776	731	732	730.688	6972.61	783.41	3.25482	1.37443e-54	0.100904	0.690795
prc	b1830	2931	2661	3180	3939	4339	3258	6396	6318	5984	3012.37	3084.74	6543.71	0.034427	0.784628	1.11922	5.76829e-23
proQ	b1831	1973	1531	2030	5306	6186	6165	5930	4844	4920	1902.42	4757.34	5494.94	1.32233	5.21831e-21	1.53034	2.0179e-27
msrC	b1832	758	792	765	377	406	315	698	849	761	794.623	293.787	807.244	-1.43457	2.86544e-29	0.0227118	0.886456
yebS	b1833	278	447	400	707	819	578	391	415	459	384.772	561.986	441.943	0.546372	0.00212433	0.199376	0.317602
yebT	b1834	908	1128	1233	553	667	562	951	974	978	1119.76	478.174	1015.26	-1.22786	8.9205e-22	-0.141608	0.321232
rsmF	b1835	486	407	548	430	503	515	1512	1254	1389	494.963	390.426	1453.59	-0.343092	0.0261193	1.55434	5.37772e-26
yebV	b1836	1958	4647	3515	490	404	323	6768	8193	8687	3452.52	325.18	8259.18	-3.4081	3.31384e-35	1.2583	6.99517e-06
yebW	b1837	215	362	314	253	281	262	382	298	361	304.653	214.007	364.029	-0.510427	0.0220448	0.256312	0.291238
pphA	b1838	90	256	222	142	165	192	129	146	132	193.503	135.005	142.392	-0.521756	0.0717757	-0.443642	0.151741
yebY	b1839	1018	654	617	2090	1992	1459	829	856	824	789.721	1479.27	877.744	0.906116	3.44805e-07	0.15287	0.457162
yebZ	b1840	1602	1078	1175	4378	4207	3792	1855	1770	1776	1328.44	3320.71	1889.61	1.32197	5.67408e-14	0.50854	0.0059655
yobA	b1841	1024	789	759	2894	2698	2715	2093	2158	2236	885.568	2234.28	2267.97	1.33542	5.15396e-21	1.35711	2.25084e-21
holE	b1842	390	311	316	197	237	186	479	376	448	349.954	166.07	455.698	-1.07436	2.90189e-09	0.381402	0.0415202
yobB	b1843	1063	570	559	610	671	566	293	346	329	757.598	495.28	338.445	-0.612745	0.00677335	-1.16209	3.71735e-07
exoX	b1844	246	189	220	446	494	416	308	324	314	225.333	363.621	330.895	0.691378	8.28751e-06	0.555117	0.00059716
ptrB	b1845	720	803	803	586	611	559	718	719	792	797.796	471.63	779.002	-0.758716	1.84883e-09	-0.0344106	0.824563
yebE	b1846	970	470	385	3558	2964	2641	242	219	255	631.97	2454.68	250.249	1.95805	1.63328e-13	-1.33601	1.29939e-06
yebF	b1847	266	275	243	1990	1893	1515	250	237	231	269.229	1444.02	251.272	2.42342	2.32764e-38	-0.0996482	0.668802
yebG	b1848	1005	914	739	4615	4762	4111	917	952	1040	914.263	3617.09	1016.53	1.98434	1.17893e-32	0.153199	0.431643
purT	b1849	222	124	90	83	124	128	1099	1042	1037	150.823	90.5273	1111.98	-0.736606	0.0516665	2.88304	1.80998e-15
eda	b1850	383	386	353	2122	2090	1628	418	393	478	385.345	1561.68	450.244	2.01932	1.08456e-52	0.22503	0.135067
edd	b1851	931	1018	877	1781	1798	1750	683	774	878	970.022	1433.12	815.292	0.562883	1.79397e-06	-0.250414	0.0500611
zwf	b1852	1137	788	1058	1429	1294	1139	1616	1381	1432	1026.57	1035.04	1550.06	0.0120786	0.954858	0.594622	0.00211278
yebK	b1853	442	408	462	731	712	593	412	431	432	450.586	545.266	445.858	0.27607	0.00688442	-0.014953	0.912698
pykA	b1854	6796	6701	7863	1628	1215	1172	8312	8521	8495	7329.98	1076.51	8858.37	-2.76742	8.18219e-33	0.27323	0.294628
lpxM	b1855	604	445	536	1211	1345	1400	1340	1147	1154	545.416	1066.65	1274.59	0.967737	3.04109e-12	1.22502	1.47553e-18
mepM	b1856	1345	1112	1076	2478	2567	2127	4019	3835	3960	1215.53	1921.45	4132.25	0.661021	1.93965e-08	1.76564	3.73016e-52
znuA	b1857	1019	1012	642	1629	1296	1066	1990	2412	2580	919.391	1066.76	2438.29	0.214809	0.273036	1.4073	6.00806e-14
znuC	b1858	445	406	332	1252	1332	1026	586	517	586	406.881	965.659	590.55	1.24755	5.43436e-15	0.537887	0.0013691
znuB	b1859	164	150	123	516	579	455	196	236	229	150.296	414.98	231.045	1.46695	5.02109e-24	0.621746	6.88669e-05
ruvB	b1860	303	292	317	2198	2268	2007	833	733	752	313.138	1736.93	811.19	2.47184	3.876e-96	1.37326	2.68746e-29
ruvA	b1861	604	658	657	4469	3585	3525	1328	1146	1381	658.348	3108.15	1347.32	2.23908	3.31518e-40	1.03315	2.41704e-09
yebB	b1862	17	9	12	25	45	33	13	9	11	13.1147	27.6131	11.5473	1.07922	0.0077466	-0.179545	0.741596
ruvC	b1863	376	376	381	357	422	437	384	381	381	388.992	328.001	400.869	-0.247843	0.0470432	0.0433867	0.771357
yebC	b1864	1521	1155	1198	1412	1633	1574	1625	1536	1487	1333.61	1243.32	1626.74	-0.101125	0.508703	0.286823	0.0622055
nudB	b1865	818	762	703	775	920	670	933	1001	941	784.671	632.273	1005.79	-0.310774	0.0226511	0.358328	0.0101015
aspS	b1866	2498	2479	2568	3459	3957	3562	4046	3825	3884	2590.38	2949.53	4112.42	0.187279	0.110876	0.666827	6.72855e-09
yecD	b1867	308	279	288	158	202	211	277	300	341	300.682	154.159	320.601	-0.966105	1.23412e-09	0.0932696	0.608124
yecE	b1868	272	238	249	161	170	146	432	469	419	260.895	127.925	461.957	-1.0276	1.42419e-08	0.824564	2.81746e-06
yecN	b1869	320	362	425	425	516	421	1114	977	1011	379.401	365.195	1085.49	-0.0552476	0.760609	1.5162	7.46792e-21
cmoA	b1870	424	451	601	510	554	377	1248	1288	1247	505.882	384.411	1323.38	-0.395421	0.0188946	1.38711	1.46586e-17
cmoB	b1871	220	240	331	359	356	324	718	670	670	271.006	278.902	720.125	0.0405404	0.788288	1.40907	1.91779e-26
torZ	b1872	98	67	95	932	854	855	92	101	105	89.4632	710.127	104.149	2.99035	2.59237e-83	0.221573	0.257214
torY	b1873	18	21	13	579	497	387	19	20	16	17.8576	390.804	19.2686	4.4529	2.61967e-54	0.108495	0.801824
cutC	b1874	441	589	433	929	995	892	870	960	1034	501.491	756.108	1000.6	0.592237	0.0119514	0.996511	2.55345e-05
yecM	b1875	82	78	72	131	138	110	149	148	167	79.7219	101.456	162.134	0.350063	0.058253	1.02541	1.04469e-08
argS	b1876	907	932	989	3385	4007	3704	2710	2972	2792	970.498	2984.09	2964.21	1.62043	3.70876e-26	1.61083	1.45353e-25
yecT	b1877	13	16	6	70	96	66	19	38	29	12.0291	61.9963	30.0555	2.36799	1.36947e-09	1.32264	0.00190596
flhE	b1878	3	4	10	18	19	13	3	4	4	5.80173	13.3374	3.84198	1.19907	0.0220333	-0.59933	0.417846
flhA	b1879	45	52	38	109	101	62	48	44	50	46.3406	72.326	49.6376	0.64638	0.0104546	0.0994673	0.755111
flhB	b1880	16	33	28	81	98	74	39	38	41	26.2886	67.7062	41.253	1.36138	4.18384e-07	0.645503	0.0335394
cheZ	b1881	18	26	21	27	31	37	20	23	20	22.2585	25.7174	22.0465	0.199871	0.558637	-0.016424	0.976244
cheY	b1882	31	31	27	76	59	44	28	28	33	30.5747	47.7328	31.0856	0.645651	0.0521627	0.0251541	0.962371
cheB	b1883	12	23	20	30	31	45	17	24	21	18.7866	28.8215	21.6742	0.605337	0.0865583	0.202464	0.638882
cheR	b1884	12	19	11	35	35	23	15	17	19	14.3841	24.7767	17.8096	0.786821	0.0451654	0.307392	0.515844
tap	b1885	11	14	18	32	12	25	14	9	14	14.7171	18.6916	12.925	0.337293	0.449288	-0.188642	0.728266
tar	b1886	14	18	23	26	48	46	15	10	14	18.8231	32.4097	13.6336	0.778192	0.0308723	-0.467349	0.299884
cheW	b1887	27	26	27	40	31	43	32	9	28	27.4736	30.86	24.0931	0.16374	0.66486	-0.188154	0.666859
cheA	b1888	20	17	25	36	63	70	21	22	27	21.284	45.8183	24.434	1.10236	0.00191052	0.20042	0.653098
motB	b1889	13	12	13	50	61	42	23	12	12	13.053	40.8571	16.5019	1.64913	8.09964e-06	0.335558	0.476398
motA	b1890	6	7	11	26	24	25	6	6	1	8.21355	20.1882	4.59236	1.2926	0.00446002	-0.853441	0.181606
flhC	b1891	183	204	199	257	210	196	77	82	73	201.013	177.776	81.2029	-0.177197	0.403457	-1.30833	1.7719e-09
flhD	b1892	125	134	113	166	154	126	39	44	55	127.723	119.347	48.1425	-0.0966708	0.649547	-1.40572	4.46543e-10
insB-5	b1893	0	0	0	0	0	0	0	0	0	0	0	0	NA	NA	NA	NA
insA-5	b1894	0	0	0	0	0	0	0	0	0	0	0	0	NA	NA	NA	NA
uspC	b1895	491	870	661	69	88	62	349	469	533	691.333	58.5302	471.302	-3.56105	2.63718e-36	-0.552747	0.0560453
otsA	b1896	1412	2727	2740	313	410	321	2608	2769	2720	2348.67	279.792	2831.73	-3.0694	1.11828e-55	0.269704	0.203782
otsB	b1897	825	1956	1790	137	173	151	1307	1552	1621	1558.82	123.857	1565.02	-3.65417	6.06725e-50	0.00559836	0.990869
araG	b1900	252	339	482	126	149	106	52	33	46	366.941	101.8	45.8113	-1.84901	3.18012e-16	-3.0023	1.70146e-33
araF	b1901	242	449	408	120	104	76	7	17	16	375.44	80.0306	13.944	-2.22848	7.88598e-21	-4.74834	1.32973e-49
ftnB	b1902	990	651	733	996	1101	708	131	169	140	818.156	747.416	153.952	-0.129669	0.509677	-2.40978	3.08823e-35
yecR	b1904	7	3	3	37	19	31	6	7	6	4.50355	23.5291	6.64928	2.39182	3.45695e-05	0.570939	0.44245
ftnA	b1905	5584	5502	4477	3185	3498	2466	1525	1705	1663	5348.64	2442.8	1710.85	-1.13054	4.0862e-08	-1.64444	1.923e-15
yecH	b1906	52	81	69	19	20	28	64	112	92	69.1164	18.2024	93.6519	-1.93185	2.54255e-06	0.43773	0.301616
tyrP	b1907	59	100	75	904	1074	821	388	313	334	80.038	749.179	362.259	3.22518	2.15179e-45	2.17665	9.80223e-21
yecA	b1908	1841	1101	1172	2238	1913	1778	1998	1439	1843	1419.64	1590.29	1846.36	0.163978	0.440279	0.379363	0.078254
pgsA	b1912	287	340	313	190	224	144	377	392	376	322.33	148.741	400.562	-1.11257	2.28629e-15	0.313014	0.0268386
uvrC	b1913	1289	1322	1372	489	480	401	1886	2048	1867	1367.01	366.953	2029.82	-1.89693	4.17387e-47	0.570278	1.33304e-05
uvrY	b1914	776	949	798	779	844	652	1077	1261	1294	865.169	608.676	1269.08	-0.50694	5.60851e-05	0.552672	1.17607e-05
yecF	b1915	85	78	90	406	379	295	254	220	244	86.8867	288.681	251.119	1.73337	2.08271e-19	1.53147	6.92111e-15
sdiA	b1916	80	106	80	1087	1036	629	114	115	82	91.1794	731.729	109.075	3.0045	1.56263e-28	0.25743	0.430231
tcyN	b1917	267	286	325	228	248	170	127	150	119	301.106	172.361	138.665	-0.802829	2.10453e-07	-1.11968	4.94973e-12
tcyL	b1918	142	147	159	117	127	99	92	107	81	153.719	91.7907	98.0897	-0.742551	3.38324e-05	-0.649391	0.000540102
dcyD	b1919	631	695	833	897	701	691	368	354	319	740.068	614.32	364.52	-0.268865	0.0728368	-1.02219	1.15972e-11
tcyJ	b1920	2084	1470	1529	943	873	663	437	405	413	1751.13	662.215	439.086	-1.4023	4.44997e-18	-1.99563	6.56995e-34
fliZ	b1921	21	23	50	34	48	28	18	21	16	32.1414	29.2871	19.2663	-0.132325	0.722042	-0.741805	0.060126
fliA	b1922	31	17	33	2	4	10	1	2	3	27.8841	4.4445	2.08403	-2.68006	2.29738e-06	-3.73299	6.96609e-07
fliC	b1923	217	253	279	732	917	790	247	231	235	256.698	655.028	249.45	1.35079	1.21168e-21	-0.0420779	0.820813
fliD	b1924	55	53	49	44	97	71	41	43	44	53.9424	56.8938	44.752	0.0772674	0.784608	-0.26875	0.377613
fliS	b1925	10	5	10	16	13	14	7	19	12	8.61275	11.5699	13.2873	0.427214	0.416916	0.628878	0.261743
fliT	b1926	8	9	13	14	9	6	10	19	18	10.2736	7.70508	16.3981	-0.408623	0.452866	0.674222	0.205757
amyA	b1927	430	673	613	434	378	328	331	353	366	587.005	305.321	367.031	-0.943143	1.87583e-09	-0.677905	2.57576e-05
yedD	b1928	475	403	399	327	443	379	282	330	308	439.192	308.704	321.729	-0.508547	0.00160708	-0.448623	0.00764261
yedE	b1929	903	771	937	287	416	326	153	115	131	897.105	275.968	139.633	-1.7007	9.46616e-13	-2.68379	6.08869e-28
yedF	b1930	1435	730	1112	174	159	148	121	88	94	1130.6	129.096	106.116	-3.13051	1.66939e-22	-3.41356	1.20556e-25
yedK	b1931	29	37	46	117	80	76	20	19	22	38.3371	73.1102	21.3153	0.93047	0.00254156	-0.847799	0.0205
yedL	b1932	13	32	14	17	29	18	17	21	18	20.1429	17.081	19.5924	-0.238058	0.558005	-0.0442348	0.934406
intG	b1936	0	1	3	22	25	12	1	0	5	1.35499	15.6286	2.05917	3.51718	5.97561e-05	0.609157	0.620452
fliE	b1937	0	0	3	22	24	12	1	0	5	1.01746	15.373	2.05917	3.90736	6.69853e-05	1.02331	0.429388
fliF	b1938	29	27	29	17	14	12	11	7	14	29.1962	11.5077	11.1524	-1.33998	0.000137039	-1.38425	0.000310444
fliG	b1939	41	22	30	23	34	35	19	16	23	32.0879	24.8573	20.2411	-0.369388	0.32963	-0.660643	0.107308
fliH	b1940	18	6	15	5	19	17	2	15	5	13.4729	11.0932	7.71226	-0.281256	0.670414	-0.803565	0.264896
fliI	b1941	25	14	20	18	41	29	11	6	11	20.3424	23.5985	9.77697	0.216845	0.637028	-1.05339	0.0412877
fliJ	b1942	37	9	9	8	14	8	8	11	5	19.1643	7.99196	8.43209	-1.25232	0.0369793	-1.18192	0.0669842
fliK	b1943	43	25	30	15	14	15	2	19	10	33.8072	11.8536	10.8287	-1.51267	0.000131638	-1.63894	0.00013685
fliL	b1944	40	18	48	3	4	8	11	14	6	36.4892	4.12664	10.8986	-3.16665	4.03017e-08	-1.74599	0.000891098
fliM	b1945	68	26	58	15	12	15	32	33	26	52.4749	11.3423	31.8879	-2.21282	7.62001e-08	-0.717741	0.0753989
fliN	b1946	16	7	16	8	8	17	6	3	2	13.4429	9.06676	3.87357	-0.578053	0.371795	-1.79936	0.0163834
fliO	b1947	3	4	6	6	3	7	8	3	0	4.44512	4.36664	3.90292	-0.040789	0.963232	-0.202815	0.84003
fliP	b1948	8	9	9	12	18	12	9	9	6	8.91703	11.2211	8.42191	0.333864	0.531346	-0.0861575	0.900708
fliQ	b1949	7	4	10	15	33	15	4	4	3	7.21515	16.7104	3.85665	1.21707	0.0356406	-0.905487	0.239944
fliR	b1950	4	2	7	30	25	19	5	7	12	4.46256	19.752	8.33835	2.14922	7.83961e-05	0.908152	0.162341
rcsA	b1951	6	18	10	875	760	445	14	21	16	11.5873	552.342	17.8446	5.57025	8.24693e-36	0.617658	0.260491
dsrB	b1952	77	123	76	112	85	81	63	47	81	94.5008	74.5284	66.5917	-0.342956	0.243401	-0.50457	0.105423
yodD	b1953	130	350	267	74	59	66	97	131	103	254.627	53.5856	115.84	-2.25074	1.3039e-16	-1.13736	2.74264e-05
yedP	b1955	316	686	580	246	257	190	433	466	517	539.918	185.171	494.647	-1.54359	4.46394e-13	-0.126762	0.607993
dgcQ	b1956	335	481	464	474	482	424	618	581	571	438.095	370.203	619.416	-0.243598	0.0891418	0.498806	0.00045048
yodC	b1957	1182	1069	928	812	644	717	890	389	882	1093.22	585.031	754.254	-0.902083	0.00122681	-0.535348	0.0707854
yedI	b1958	544	599	470	939	825	836	793	565	711	553.811	699.04	723.669	0.335818	0.0271617	0.385966	0.0140506
yedA	b1959	88	87	89	99	125	104	150	85	86	90.6454	88.0159	112.638	-0.0423742	0.875948	0.312344	0.238775
vsr	b1960	61	50	90	223	245	222	209	177	199	68.9551	185.357	204.605	1.42615	6.76783e-09	1.56886	3.09514e-10
dcm	b1961	430	434	443	635	709	672	1440	1363	1380	448.678	542.262	1463.42	0.272633	0.0111226	1.70562	7.00495e-63
yedJ	b1962	172	137	138	275	370	324	369	302	329	153.823	260.488	349.917	0.760568	2.64847e-05	1.18667	5.78557e-11
yedR	b1963	12	21	21	136	190	183	113	87	117	18.4507	137.216	110.757	2.89024	1.21292e-18	2.58224	1.22388e-14
hchA	b1967	1313	2902	2780	1515	1486	1070	3041	2949	2911	2386.33	1086.64	3114.28	-1.13486	7.57966e-08	0.383975	0.0899368
hprS	b1968	126	176	143	524	651	387	250	350	302	152.428	415.77	315.374	1.44785	1.37455e-10	1.04844	6.5023e-06
hprR	b1969	218	170	159	906	812	621	315	239	292	188.338	624.762	295.867	1.73104	4.66843e-16	0.652358	0.00405128
yedX	b1970	33	90	53	72	74	33	6	10	10	60.014	47.3316	9.07181	-0.340181	0.372347	-2.72574	1.85819e-09
msrP	b1971	95	158	154	533	728	663	70	80	82	139.129	517.804	81.0753	1.89421	2.4534e-22	-0.78024	0.000461383
msrQ	b1972	39	57	91	451	745	667	68	64	55	63.8832	501.84	65.5134	2.97168	1.98328e-27	0.0337908	0.934406
zinT	b1973	59	69	25	80	73	48	30	57	35	52.6167	53.5181	42.7201	0.0265332	0.954858	-0.300512	0.53548
yodB	b1974	11	15	11	85	71	56	43	34	56	12.6806	56.6346	46.3732	2.16017	3.11488e-12	1.87123	7.34393e-09
mtfA	b1976	3252	2810	2746	1272	1010	870	534	606	585	3028.9	843.37	603.16	-1.84426	6.51068e-33	-2.32812	3.29927e-50
yeeJ	b1978	320	344	350	700	718	670	590	593	667	347.889	561.001	646.414	0.68871	1.05737e-11	0.893898	2.29074e-18
shiA	b1981	249	197	254	204	223	196	243	267	221	240.625	167.223	255.972	-0.524738	0.00600762	0.0892608	0.687956
amn	b1982	4238	3318	3880	284	323	328	1570	1866	1653	3933.37	251.989	1780.3	-3.96503	1.63129e-87	-1.14363	1.02045e-08
yeeN	b1983	484	424	326	422	523	308	946	1011	1000	424.703	333.448	1034.04	-0.347568	0.090761	1.28413	1.00717e-10
yeeO	b1985	92	80	100	437	419	290	343	292	361	93.4268	305.573	348.049	1.71137	6.4208e-21	1.89799	5.3849e-25
cbl	b1987	89	53	110	120	92	69	47	62	60	86.6447	74.9342	59.0469	-0.206643	0.451428	-0.552199	0.0538402
nac	b1988	110	110	87	144	133	102	71	101	81	105.504	101.263	88.5067	-0.0564734	0.790752	-0.252999	0.254218
ldtA	b1990	477	1229	957	382	416	315	259	300	277	907.951	297.652	292.396	-1.60895	1.81544e-11	-1.63501	1.65587e-11
cobT	b1991	452	372	505	1055	842	835	371	303	404	456.552	733.467	376.538	0.684068	2.73548e-05	-0.277601	0.123166
cobS	b1992	177	165	157	898	758	654	187	114	199	171.484	618.428	174.536	1.85102	5.07114e-18	0.026204	0.932699
cobU	b1993	159	127	135	1409	1283	1116	284	188	249	144.836	1020.32	252.184	2.81769	1.2053e-61	0.801021	1.15207e-05
insH-6	b1994	24	26	33	138	187	223	30	30	31	28.4485	148.566	31.8213	2.38138	3.8851e-18	0.160575	0.662267
insD-3	b1996	0	0	0	0	0	0	0	0	0	0	0	0	NA	NA	NA	NA
insC-3	b1997	0	0	0	0	0	0	0	0	0	0	0	0	NA	NA	NA	NA
yeeP	b1999	0	10	3	18	5	13	1	1	4	4.39282	9.75873	2.0716	1.13685	0.151396	-1.08318	0.305328
flu	b2000	3532	2839	3484	328	286	341	494	501	579	3387.92	257.819	549.815	-3.71681	9.04662e-69	-2.62327	2.03399e-35
yeeR	b2001	124	91	135	99	87	65	42	64	48	120.317	66.9986	53.8871	-0.841406	0.000154985	-1.15866	9.68757e-07
yeeS	b2002	49	43	56	43	27	41	19	19	19	50.821	30.0433	19.9377	-0.763933	0.00790645	-1.34994	2.65111e-05
yeeT	b2003	3	4	2	1	3	1	0	4	2	3.08851	1.31852	2.09421	-1.20821	0.222152	-0.558602	0.601679
cbeA	b2004	2	1	1	2	9	4	3	0	1	1.3834	3.98359	1.40702	1.54092	0.143412	0.0263205	0.991046
cbtA	b2005	1	1	0	1	3	6	0	0	0	0.690891	2.76771	0	1.98927	0.155	-1.83239	0.353875
yeeW	b2006	5	3	0	37	33	53	0	2	3	2.77938	33.4842	1.7286	3.60042	1.51511e-07	-0.658348	0.548651
yeeX	b2007	2455	3469	3074	2516	2200	1754	1217	1449	1438	3080.95	1729.48	1434.3	-0.832947	5.10246e-08	-1.10307	8.50557e-13
yeeA	b2008	358	365	361	347	380	305	240	276	275	372.136	276.388	276.485	-0.428111	0.000127622	-0.428288	0.000252801
sbmC	b2009	1159	1029	860	1008	753	580	567	475	527	1048.53	624.502	548.859	-0.747061	0.000203436	-0.933784	4.95327e-06
dacD	b2010	633	487	506	487	442	494	715	508	791	559.665	383.67	703.075	-0.545	0.00414585	0.329582	0.101627
sbcB	b2011	1288	986	1097	833	805	623	1939	1693	1896	1159.98	604.439	1933.16	-0.93974	2.56705e-10	0.737076	7.87845e-07
yeeD	b2012	307	135	243	16	34	24	11	14	14	236.461	19.8363	13.6246	-3.57502	9.85839e-11	-4.11675	1.24754e-12
yeeE	b2013	920	353	603	182	169	105	36	26	30	648.746	121.284	32.2003	-2.41886	9.80148e-05	-4.33259	9.39454e-12
plaP	b2014	176	224	229	1112	1359	974	603	681	632	215.464	920.834	670.188	2.09505	1.99312e-52	1.63618	1.62212e-31
yeeY	b2015	215	307	271	1261	1484	1352	433	473	458	271.505	1101.36	477.015	2.0192	2.14875e-46	0.812165	4.19026e-08
yeeZ	b2016	1195	1113	1161	6416	6054	5053	1711	1654	1565	1191.69	4691.91	1725.56	1.97731	6.22686e-55	0.534077	5.46588e-05
yefM	b2017	346	464	326	10968	10205	7691	673	733	746	389.441	7709.39	752.278	4.30702	4.09594e-102	0.949735	5.78546e-06
hisL	b2018	3	0	0	0	7	4	1	6	0	1.06007	2.94871	2.47449	1.49933	0.320865	1.24088	0.464351
hisG	b2019	763	663	857	1757	1469	1101	251	222	276	784.05	1154.64	261.664	0.558774	0.00120182	-1.58295	4.98225e-19
hisD	b2020	613	504	719	494	382	407	166	154	152	630.575	344.95	165.184	-0.870557	1.09755e-07	-1.93285	2.18828e-29
hisC	b2021	430	372	503	182	128	148	111	77	89	448.1	123.267	96.9734	-1.86278	6.62606e-17	-2.20857	9.94382e-22
hisB	b2022	543	460	524	356	306	277	177	137	164	524.854	251.713	167.178	-1.05962	9.29596e-12	-1.65037	2.9162e-24
hisH	b2023	212	114	187	111	79	95	62	52	46	176.812	76.7906	56.076	-1.2037	7.12254e-06	-1.65703	3.59964e-09
hisA	b2024	231	166	170	91	66	80	76	54	65	195.312	63.8835	68.2325	-1.61346	1.1464e-11	-1.5168	5.54412e-10
hisF	b2025	167	191	150	45	37	35	34	46	56	174.352	31.3842	47.4125	-2.47372	2.26085e-20	-1.87697	1.58626e-12
hisI	b2026	912	685	753	216	236	191	319	316	294	808.854	172.239	325.165	-2.23059	7.06582e-44	-1.31464	1.48445e-16
wzzB	b2027	852	940	851	3463	3551	2449	2102	2283	2211	906.961	2524.2	2306.8	1.47701	9.08779e-39	1.34674	5.31743e-32
ugd	b2028	260	214	264	409	515	425	144	174	154	253.641	361.91	165.109	0.513318	0.00099954	-0.619077	0.000237244
gnd	b2029	4552	2813	2998	7596	6913	5877	2369	2320	2265	3574.74	5459.26	2433.17	0.610938	0.00959316	-0.554956	0.0238342
insH-7	b2030	8	11	8	15	18	7	6	2	8	9.25295	10.5573	5.56489	0.197979	0.755505	-0.73009	0.312517
wbbK	b2032	1311	1408	820	1012	1244	680	477	690	533	1216.6	780.044	594.849	-0.640946	0.0332112	-1.03226	0.000716096
wbbJ	b2033	927	942	589	936	1222	718	567	562	527	845.28	765.536	579.586	-0.142666	0.636988	-0.544384	0.0720275
wbbI	b2034	802	850	514	1164	1315	839	584	688	572	744.621	884.074	645.462	0.247956	0.349655	-0.20615	0.478574
wbbH	b2035	629	658	312	541	644	342	294	347	295	550.175	405.389	327.568	-0.439953	0.152357	-0.748042	0.0172994
glf	b2036	1561	1316	661	2346	2160	1442	974	975	1156	1219.96	1584.32	1084.44	0.377232	0.19481	-0.169756	0.607328
rfbX	b2037	647	740	378	1467	1553	946	674	864	655	606.597	1055.26	767.892	0.79908	0.00174718	0.340182	0.223723
rfbC	b2038	362	290	239	951	932	614	455	529	412	306.857	665.189	488.937	1.11735	7.99603e-09	0.672518	0.0008674
rfbA	b2039	1218	1207	858	2089	1955	1341	1317	1151	1214	1128.78	1435.35	1288.27	0.346946	0.0806165	0.19073	0.386787
rfbD	b2040	796	859	762	1459	1614	1312	1569	1634	1639	829.648	1174.83	1693.24	0.502007	0.000504653	1.02923	7.62524e-13
rfbB	b2041	1578	1439	1516	4204	4200	2747	3883	3925	4072	1557.46	2970.48	4153.86	0.931838	1.01888e-12	1.41535	2.28767e-27
galF	b2042	1288	1346	1155	897	924	840	1182	1282	1275	1301.17	714.51	1307.34	-0.864852	6.97146e-15	0.00691727	0.96798
wcaM	b2043	88	69	68	101	90	74	110	84	101	77.4476	70.8976	103.179	-0.123973	0.57821	0.415553	0.0593142
wcaL	b2044	37	36	27	95	83	68	45	35	40	34.3825	65.7983	41.9852	0.938922	0.000835551	0.289091	0.388509
wcaK	b2045	26	28	33	23	47	21	30	18	23	29.8303	24.1227	24.8571	-0.299705	0.407554	-0.26456	0.516496
wzxC	b2046	30	13	23	106	85	106	32	18	25	22.7891	80.2034	26.2495	1.81802	1.41117e-08	0.207786	0.617815
wcaJ	b2047	8	8	12	86	61	66	23	16	21	9.59695	57.2386	20.9813	2.57432	8.33443e-12	1.12697	0.008685
cpsG	b2048	11	17	8	69	56	64	26	25	13	12.3382	50.9299	22.5002	2.04289	3.13445e-07	0.862245	0.0584855
cpsB	b2049	5	3	5	54	33	19	10	11	8	4.47514	28.0806	10.1652	2.65824	1.04424e-06	1.18488	0.0610371
wcaI	b2050	6	8	5	85	64	56	8	9	7	6.51618	54.8453	8.40723	3.07342	1.08012e-11	0.365026	0.558269
gmm	b2051	0	2	1	36	30	21	3	4	0	1.01422	23.1807	2.47898	4.49736	2.32266e-06	1.25491	0.303341
fcl	b2052	5	11	10	62	54	59	6	4	12	8.87119	47.1368	7.63424	2.40326	7.25268e-08	-0.214703	0.73882
gmd	b2053	12	13	19	115	88	90	6	4	5	15.0721	78.6893	5.249	2.38231	3.67087e-12	-1.52441	0.0037759
wcaF	b2054	1	1	2	49	43	27	0	3	1	1.3692	31.6465	1.40028	4.52978	1.06786e-07	0.027622	0.990509
wcaE	b2055	1	3	4	78	57	54	3	4	1	2.72257	50.6435	2.81973	4.20746	1.24966e-11	0.0306929	0.981523
wcaD	b2056	3	3	2	84	91	60	3	4	3	2.75098	62.6446	3.50123	4.51368	2.08163e-14	0.348782	0.694447
wcaC	b2057	6	9	7	24	42	24	7	5	6	7.53202	23.9759	6.29835	1.67162	0.000351207	-0.261217	0.693375
wcaB	b2058	4	1	4	21	13	17	3	3	2	3.10756	13.7485	2.8073	2.1496	0.0015345	-0.144028	0.891355
wcaA	b2059	5	6	9	65	41	41	12	10	3	6.84436	39.382	8.81911	2.52238	5.24515e-07	0.355808	0.593984
wzc	b2060	4	5	4	102	79	73	4	9	6	4.45771	68.0578	6.64479	3.93172	1.79685e-14	0.574739	0.408661
wzb	b2061	0	0	0	27	10	8	0	2	1	0	11.944	1.0471	5.98093	3.54023e-05	2.46855	0.173566
wza	b2062	0	1	0	33	34	49	8	1	4	0.337536	31.5332	4.55956	6.41419	7.12855e-07	3.62458	0.0101801
yegH	b2063	510	591	741	549	488	455	1210	1158	1107	631.007	400.358	1216.25	-0.656644	3.35047e-05	0.946378	1.37342e-09
asmA	b2064	1425	1456	1539	1486	1517	1445	1760	1875	1786	1516.94	1195.66	1896.33	-0.343714	0.000122532	0.321983	0.00040447
dcd	b2065	793	875	887	2026	1847	1476	1043	1071	981	876.382	1430.38	1083.24	0.706905	6.32446e-07	0.30555	0.0442789
udk	b2066	153	149	146	252	295	210	801	775	821	153.872	202.253	838.162	0.397374	0.00248961	2.44606	1.62539e-91
dgcE	b2067	560	655	625	386	485	447	687	742	760	630.935	354.596	765.203	-0.832507	1.5179e-12	0.278185	0.0221407
alkA	b2068	103	84	117	83	71	47	101	85	104	104.429	53.5025	101.356	-0.959216	7.7675e-06	-0.0424184	0.871938
yegD	b2069	112	147	169	230	254	245	140	160	170	146.51	196.156	164.195	0.419869	0.0865583	0.163957	0.560849
yegI	b2070	101	101	94	202	249	227	76	102	83	101.66	182.33	91.3185	0.842501	2.47293e-05	-0.154747	0.528377
yegJ	b2071	20	21	13	110	120	82	22	35	29	18.5643	83.2414	30.0623	2.16764	7.02748e-11	0.696988	0.0708538
pphC	b2072	8	2	3	35	50	68	11	6	6	4.51937	41.6537	8.07322	3.21379	2.28729e-09	0.847527	0.205821
yegL	b2073	13	11	5	114	112	50	22	12	18	10.0023	72.9689	18.1909	2.87495	2.44665e-12	0.867111	0.0731807
mdtA	b2074	72	64	77	200	223	283	113	119	121	73.1586	191.391	123.422	1.38565	7.00324e-10	0.754919	0.0016631
mdtB	b2075	79	113	144	156	203	208	201	169	148	114.895	153.021	181.558	0.410194	0.0524449	0.657882	0.00223145
mdtC	b2076	94	121	94	165	173	165	130	108	115	105.938	135.246	123.534	0.351137	0.0907142	0.220845	0.342563
mdtD	b2077	29	47	38	101	129	89	46	47	63	38.9993	85.2145	54.416	1.12705	9.55973e-07	0.479602	0.0671636
baeS	b2078	53	61	48	56	62	54	62	64	54	55.5968	46.1616	63.0401	-0.268608	0.229675	0.179986	0.463205
baeR	b2079	288	273	314	379	377	345	581	509	447	300.407	295.593	538.583	-0.0233606	0.905721	0.842021	1.00867e-06
yegP	b2080	124	327	318	77	58	53	675	917	761	262.041	50.3475	823.085	-2.37987	5.14363e-16	1.65047	3.26789e-09
yegQ	b2081	385	564	543	999	985	909	1459	1709	1563	510.572	776.807	1654.73	0.604987	0.000623165	1.69601	1.95841e-22
ogrK	b2082	49	52	37	267	260	253	44	40	34	47.4149	209.696	41.3512	2.14522	3.22122e-16	-0.198109	0.561022
yegZ	b2083	3	2	2	36	23	32	2	7	2	2.41344	24.5796	3.86459	3.35134	2.24004e-06	0.67966	0.471132
yegR	b2085	3	1	1	32	23	29	2	6	1	1.73675	22.6628	3.17066	3.71854	2.53458e-06	0.874963	0.401227
yegS	b2086	150	271	297	196	206	169	283	276	319	245.204	152.957	306.761	-0.681482	0.00125979	0.322241	0.15092
insE-5	b2088	0	0	0	0	0	0	0	0	0	0	0	0	NA	NA	NA	NA
insF-5	b2089	0	0	0	0	0	0	0	0	0	0	0	0	NA	NA	NA	NA
gatD	b2091	16834	16790	14565	601	425	362	10730	10048	11042	16555.4	370.914	11125	-5.47988	3.2809e-67	-0.573494	0.0940376
gatC	b2092	58625	38050	47799	4572	3043	2414	25865	22783	20645	49769.8	2674.56	24274.2	-4.21785	4.51682e-42	-1.03584	0.00139192
gatB	b2093	20274	21130	17313	1873	1186	799	8161	9877	8588	20167.8	1025.13	9315.3	-4.29802	6.8929e-38	-1.11438	0.00137398
gatA	b2094	30357	26802	23933	1529	1151	813	10115	13509	12377	27890.4	930.179	12583.6	-4.90597	5.54716e-54	-1.14821	0.000492606
gatZ	b2095	167326	115593	127853	38471	25092	23459	85876	75013	80164	141504	23285.8	84331.1	-2.60331	1.52309e-29	-0.746704	0.00195336
gatY	b2096	95460	98901	96380	29130	23408	20728	44960	45558	48538	99801.4	19618.1	48609.2	-2.34686	3.3571e-65	-1.03783	1.1034e-13
fbaB	b2097	1813	2797	3551	309	298	303	4070	3897	4005	2789.05	244.898	4187.61	-3.5101	1.82666e-67	0.586265	0.00473449
yegT	b2098	200	199	162	216	196	137	73	108	95	192.783	146.362	96.4603	-0.394515	0.0278079	-0.998214	1.28245e-07
yegU	b2099	81	67	57	81	94	82	64	56	67	70.5683	69.0025	65.3553	-0.0306175	0.890836	-0.108065	0.655208
yegV	b2100	70	42	47	80	74	43	53	42	47	54.8515	52.3245	49.6861	-0.0616507	0.851688	-0.140686	0.691794
yegW	b2101	208	200	250	801	834	703	238	203	210	225.793	626.661	227.843	1.47277	4.33357e-25	0.0125846	0.955253
yegX	b2102	127	104	144	480	481	508	147	128	173	128.818	395.865	156.404	1.61923	5.16657e-26	0.281306	0.116407
thiD	b2103	70	73	69	363	394	301	37	35	34	72.7765	282.996	37.0974	1.95968	5.19633e-15	-0.972625	0.000998408
thiM	b2104	179	208	172	442	408	450	81	84	97	191.792	350.444	91.5089	0.868919	1.11843e-05	-1.06711	8.38251e-07
rcnR	b2105	263	201	203	370	329	402	76	80	78	229.625	297.487	81.8448	0.373236	0.0839024	-1.4878	7.29458e-11
rcnA	b2106	24	24	26	157	186	188	19	27	40	25.3993	143.141	29.9188	2.49393	3.18859e-14	0.239254	0.569086
rcnB	b2107	315	247	265	930	979	805	726	729	674	284.554	727.064	745.169	1.35472	5.87822e-27	1.38976	1.05938e-27
yehA	b2108	14	10	12	67	41	48	5	10	5	12.3922	41.9345	7.01264	1.76072	3.2418e-06	-0.82166	0.119491
yehB	b2109	43	56	56	187	180	162	27	20	29	53.0888	141.926	26.5417	1.41709	5.2821e-12	-1.00049	0.000167147
yehC	b2110	27	25	31	3	2	2	10	9	2	28.4927	1.87637	7.41434	-3.92348	1.6561e-07	-1.94878	0.00152713
yehD	b2111	270	538	374	9	25	35	57	45	67	403.843	18.8912	58.9823	-4.42591	3.80657e-22	-2.77524	4.08318e-10
yehE	b2112	62	198	178	21	25	37	104	120	94	149.109	22.6127	111.376	-2.72991	4.81645e-14	-0.422282	0.258053
mrp	b2113	3514	2489	2674	2162	2069	2213	2585	2343	2648	2988.71	1736.34	2648.57	-0.783544	1.37123e-07	-0.174184	0.29419
metG	b2114	1412	1224	1521	1579	1531	1361	2948	3090	2915	1427.93	1199.24	3132.39	-0.251726	0.0892246	1.13338	2.74677e-15
yehI	b2118	58	49	71	128	191	207	107	102	103	61.1137	142.333	109.152	1.21743	5.60147e-08	0.83678	0.000420957
yehL	b2119	4	5	5	139	120	118	17	12	11	4.79686	101.268	14.0286	4.39798	9.91247e-18	1.54421	0.0084393
yehM	b2120	25	28	41	62	65	77	29	36	32	32.1901	55.1657	33.9257	0.772083	0.00837448	0.0740369	0.847909
yehP	b2121	7	9	19	23	20	16	8	14	16	11.9552	15.7717	13.2399	0.398147	0.387464	0.146117	0.796117
yehQ	b2122	7	6	4	20	27	14	16	12	12	5.85531	16.1959	14.0139	1.48032	0.00197903	1.26141	0.0147217
yehR	b2123	7	6	4	20	26	14	16	12	12	5.85531	15.9403	14.0139	1.45683	0.0024587	1.26141	0.0150439
yehS	b2124	412	414	396	689	741	644	552	691	677	419.626	556.464	670.927	0.407415	0.000111096	0.677496	1.58985e-10
btsR	b2125	396	376	323	130	131	140	268	224	252	376.388	108.1	260.234	-1.80112	2.24448e-16	-0.532272	0.0186441
btsS	b2126	1288	1028	1053	373	380	317	643	585	656	1159.24	286.673	658.678	-2.01508	7.90973e-44	-0.815267	1.97868e-08
mlrA	b2127	147	214	268	49	98	100	109	101	113	215.069	66.8638	112.917	-1.68951	2.86709e-11	-0.930115	0.000307989
[truncated: 2,323 more rows]
