# Supplementary material for: CRISPRi screening reveals E. coli’s anaerobic-like respiratory adaptations to gentamicin: membrane depolarization by CpxR
Source: mSystems. 2025 Jun 16;10(7):e00353-25. doi: 10.1128/msystems.00353-25 (PMC12282077; doi:10.1128/msystems.00353-25)
Supplement: Table S5 — Inferred iModulon activity matrix. [file msystems.00353-25-s0006.xlsx]

## Sheet: Sheet2
Supplementary Table 5. Inferred iModulon activity matrix. Nine transcriptome samples were projected to PRECISE1K iModulon structure.
iModulon	Activity
	LB1	LB2	LB3	Gm1	Gm2	Gm3	anaero1	anaero2	anaero3
Acetate	-3.18351	-4.50192	-5.72128	-0.620856	-0.545386	-1.55532	-11.9549	-12.0321	-12.6218
Acid Shock RNA	-0.201002	-1.10111	-1.27941	-4.76774	-4.55509	-4.275	-1.84665	-1.96546	-2.19802
ArcA	-5.59682	-10.6952	-12.4999	2.13098	0.688802	0.346341	-20.8783	-20.977	-20.8563
arcA/luxS KO	0.552594	1.25997	1.49981	3.47878	3.62887	4.0315	2.31817	2.30114	1.96163
Arginine	-17.1097	-17.0525	-16.52	-14.4899	-14.9599	-14.6762	-16.2086	-16.7495	-16.6868
baeR KO	3.6871	4.87895	4.92396	5.9726	5.84497	5.11232	1.515	2.62747	1.61825
BasR	0.981249	1.92029	2.06981	3.77827	3.96839	4.47167	4.38468	3.891	3.89735
Biofilm	-4.112	-3.32296	-3.79493	4.94363	4.85437	4.3817	-3.644	-3.3143	-3.79464
Biotin	-11.5667	-12.0629	-11.7007	-8.71915	-8.74058	-8.64488	-9.61701	-10.3527	-10.1163
BW25113	-3.36083	-4.6881	-4.76538	-3.03302	-3.76632	-4.202	-3.13756	-2.90014	-3.06397
Capsule	-0.608351	-0.117551	-0.461549	8.96374	7.98427	8.19831	-0.540966	-1.12984	-1.67881
CCK-PGI Del	-1.6586	-1.1565	-1.24836	0.946663	1.112	1.05584	1.98019	2.41373	2.12327
Cellulose	-7.58261	-4.59218	-7.11267	3.91155	3.87994	1.4683	-7.05829	-6.35032	-6.71704
Cold Shock	12.2133	12.1735	10.6612	11.3454	11.452	10.0899	14.145	15.0311	14.6649
Copper	-14.1654	-13.5167	-13.6492	-11.5051	-11.1944	-11.1999	-13.6686	-12.8645	-13.1641
CP4-44	3.29918	2.6077	3.20708	0.93298	0.378539	0.741202	0.671745	0.908767	0.809581
CpxR	2.94454	1.3294	0.0601844	9.82128	10.1877	9.42577	-0.444629	-0.402694	-0.640068
Cra	2.24838	2.01374	2.07526	5.87331	4.9941	4.98268	0.145142	0.0433252	0.0583385
crp KO-1	-9.43756	-7.58313	-7.74785	-4.62057	-3.81489	-3.16799	0.389438	0.266118	0.352729
crp KO-2	3.94025	4.32958	4.06775	2.13978	1.12949	2.01374	2.47057	2.66372	2.63383
Crp-1	26.3532	26.962	25.3814	16.4756	15.233	14.5919	5.80115	6.7806	6.47615
Crp-2	7.19366	6.43384	6.72058	-6.50764	-8.40298	-8.41657	-1.19755	-1.19757	-1.22268
Curli-1	-8.96701	-9.25301	-9.58175	-5.08885	-5.27822	-5.44561	-6.64428	-6.38577	-7.11984
Curli-2	0.168803	0.771047	0.939211	0.698583	-0.167685	-0.109605	-2.90723	-2.89234	-2.61317
cydB/appC KO	0.334808	-0.110656	-0.434478	-2.3185	-2.22084	-2.10247	-0.252715	-0.380641	-0.1453
cyoB/kdpE/qseB KO	1.26689	-1.7885	-1.79739	-3.9166	-4.05825	-3.08535	-8.95124	-9.22938	-9.20339
cyoB/ndh/nuoB KO-1	2.24895	1.42395	1.84199	0.0949365	-0.969332	-0.638439	-0.839224	-0.849249	-0.906405
cyoB/ndh/nuoB KO-2	8.95816	6.32143	6.36657	6.19515	6.36468	7.25208	6.66598	6.38011	6.55629
Cysteine-1	-5.67814	-11.5229	-8.56529	-17.3721	-17.8444	-17.9533	-20.8393	-20.8129	-20.953
Cysteine-2	3.84727	3.54322	3.37978	-2.01223	-1.66693	-1.04685	0.235727	0.65571	0.700596
Cytochrome c	13.0665	13.654	16.2713	4.89284	4.57165	4.86109	8.30028	7.44672	7.51922
DhaR	-1.95902	-1.82412	-0.725946	-8.12652	-8.59863	-8.96169	-4.12399	-3.91129	-4.11369
Dipeptide	2.35966	1.55411	2.01883	-10.7632	-10.7704	-10.197	-11.5683	-11.9618	-11.8891
DNA Damage	2.93846	3.2364	2.76159	10.296	10.2742	10.2077	5.60944	5.2936	5.56493
e14 Del	-0.781982	-0.242466	-1.17147	-1.46193	-1.10623	-1.50159	1.64039	2.03892	1.79462
efeU Activation	-6.72837	-6.98585	-7.75104	-4.57145	-5.31506	-5.57234	-6.96813	-7.40066	-6.99407
Efflux Pump	-1.66828	-1.47442	-2.15504	7.66705	7.74197	6.78549	5.64397	5.23128	5.54819
entC/ubiC KO-1	-1.75432	-1.18379	-1.16924	2.03758	1.70952	1.61879	2.57462	2.52944	2.93124
entC/ubiC KO-2	-7.02501	-7.45276	-8.14199	-7.75916	-8.26156	-7.38597	-9.0082	-8.71454	-9.24273
EvgA	0.136035	-0.318325	-1.01367	7.74012	7.71014	7.25652	-0.821609	-0.566982	-1.11314
Fatty Acid	6.52912	4.43259	4.14897	9.09848	8.08167	8.77473	1.80995	1.95445	2.10791
FDH-N/NRA	2.03249	2.86579	3.93216	2.79213	4.13408	5.28967	5.7597	6.23985	5.76301
FDH-O	10.6096	10.7757	10.6532	12.2429	12.3707	12.636	9.19517	9.63858	9.61651
Ferric Citrate	-0.0993923	-0.59118	-0.896177	-0.0268379	-0.462554	-0.00644563	1.35401	1.98329	1.49772
FHL	1.85848	1.65239	2.36751	4.7989	4.9792	5.0641	7.86641	7.68231	7.82633
Fimbriae	5.066	5.31033	4.09913	2.57754	2.26567	2.59693	2.13007	2.36378	2.32517
Flagella	-5.513	-5.05226	-4.95776	-1.17434	-0.790821	-0.983589	-0.513967	-0.0815311	0.0161379
FlhDC-1	-2.41155	-2.55746	-2.41709	1.87109	1.87487	2.05716	-0.112474	0.248803	0.216724
FlhDC-2	-0.459292	-4.59657	-1.7401	-8.00346	-7.15315	-7.14955	-7.97439	-7.65049	-8.0718
FliA	-0.601044	-0.724984	-0.663485	3.07415	3.18489	3.41172	-1.18873	-1.23044	-1.38694
Fnr-1	30.3837	30.4521	33.3841	3.07748	3.11992	3.94523	18.7339	18.4954	18.2733
Fnr-2	20.3433	21.2094	22.7616	1.33397	2.15835	2.26895	9.04245	9.57963	9.41997
Fnr-3	13.1837	13.3161	14.0415	1.63078	3.57183	5.22517	13.6066	13.6896	13.2555
FucR/AllR/AraC	3.63224	4.02964	4.00523	6.15005	5.75402	5.41684	-2.59816	-2.41247	-2.31015
FucR/ExuR	12.4632	12.6056	13.4253	8.90754	7.84273	7.57635	6.49108	6.64654	6.47676
Fur-1	-12.7179	-12.1181	-12.6203	-6.01631	-6.55663	-7.49289	-6.41272	-7.1435	-6.98119
Fur-2	-20.1479	-20.1968	-20.639	-7.84186	-8.35887	-8.58427	-3.42438	-3.179	-3.35924
GadX	1.79203	3.93457	4.69151	1.4042	0.805078	1.08625	8.50902	7.81481	8.25062
GadXW	1.76612	6.64743	5.33304	-18.3093	-18.1865	-18.7872	10.3391	11.0363	10.4972
Galactose	3.19683	1.70417	2.0636	-2.77386	-3.40465	-2.99147	-4.15598	-4.1421	-3.93634
gcvB	-1.15953	0.603262	-1.86953	12.4697	12.0769	10.3916	2.64529	3.28966	3.08833
GlcNAc	8.09598	7.74181	7.72635	4.97896	4.59632	4.14518	0.968014	0.954763	0.788053
glrR KO	-2.8216	-2.62252	-2.4802	-4.83701	-4.11307	-3.85806	-3.6361	-3.72948	-3.17749
Gluconate	2.74131	2.59534	3.41776	4.89732	4.89923	4.63452	1.45823	1.56856	1.55752
Glutamine	-6.56014	-8.44279	-7.85116	-11.0262	-11.8277	-12.4832	-9.20674	-9.03006	-9.87663
Glutarate	-8.36127	-7.62678	-6.5592	-10.935	-11.4789	-11.0541	-6.27131	-6.39169	-6.45857
Glycerol	5.87518	5.48594	6.2566	4.60834	4.08059	4.05215	17.8171	17.1955	17.3649
Glycine	7.67971	6.49756	6.28532	0.888208	0.354773	1.04252	4.69254	4.40427	4.33167
Glycolate	11.8458	9.98304	8.39917	-0.336705	-0.759832	-0.431501	-0.849357	-1.25964	-0.70653
Glyoxylate	4.29464	5.06627	4.45267	-2.70257	-3.02984	-2.31067	3.47182	3.68035	3.43721
Histidine	-1.69343	-3.24789	-2.63612	-6.17782	-6.79985	-6.46193	-6.38895	-6.82574	-6.69566
Hot TALE 16	-1.48373	-1.38139	-2.02925	4.24368	4.4553	4.55514	2.48778	2.66402	2.17543
Ile/Val	-4.39815	-2.91037	-2.64488	-2.0767	-1.59436	-0.812927	-3.96537	-4.18982	-3.96163
IS Elements-1	-19.6235	-21.0387	-20.9594	-22.7434	-22.1596	-22.1315	-21.9405	-21.9432	-21.8734
IS Elements-2	8.2088	6.55578	6.8766	7.06273	7.33276	7.14203	6.80957	6.54441	6.38001
IS1	-2.77915	-2.5867	-2.75093	0.173821	0.844726	0.661813	-1.7589	-1.94918	-1.7134
IS5	2.92136	1.06295	1.38761	1.56546	1.04042	1.66415	-2.01812	-1.82069	-1.72532
Isc System	-3.22044	-4.60468	-5.47951	0.851579	0.548693	-0.0343213	-3.47274	-3.20676	-3.15128
ldrA	-2.37352	-2.35031	-2.02533	-0.326055	-0.606017	0.401756	-0.28381	-0.942498	-0.63094
ldrC	2.44892	1.60799	1.1783	-0.349179	-0.151404	-0.669955	0.192737	0.398551	0.437833
ldrD	0.197737	-0.29683	0.125957	1.26444	1.45113	1.34292	-0.0232143	-0.13223	-0.421205
Leu/Val/Ile	-7.87426	-10.0757	-9.81855	-8.89832	-9.02422	-9.04783	-9.66251	-9.98991	-9.80799
Leucine	-9.65855	-10.7092	-10.5859	-8.66974	-8.96761	-9.77628	-10.8467	-11.4423	-11.2827
LPS	-4.59887	-3.00978	-6.84991	-6.90569	-6.36134	-9.88748	-5.24821	-3.16219	-4.87668
Lrp	-24.9122	-24.8162	-25.106	-23.8463	-23.8221	-23.3856	-24.9801	-24.7378	-24.6044
lsrB KO	-1.35089	-1.10625	-0.415972	0.0613118	0.120631	0.0400956	-1.21037	-1.37474	-1.53328
Lysine/T2SS	-6.86882	-6.64311	-6.41288	-9.70176	-9.12074	-9.20896	-8.84708	-8.75449	-8.56792
Magnesium	-2.63292	-1.93385	-3.06757	6.96193	7.02071	6.72217	9.46903	9.92793	9.9249
malE OE	-0.442281	-1.22389	-1.01675	1.30143	1.25096	1.64322	-2.25248	-2.68661	-2.28355
Maltose	18.1009	16.3442	17.2051	-5.69759	-6.08736	-5.43225	-8.33593	-8.61719	-8.03639
Membrane	-6.85181	-6.78763	-7.01327	-4.5375	-4.73457	-5.14549	-3.77348	-3.81793	-3.54288
Methionine	-15.0798	-15.1468	-15.1588	-9.64626	-8.31359	-8.14476	-16.1971	-16.3772	-15.9429
Microaerobic	12.579	15.1113	14.8657	6.90585	6.79926	6.9428	24.1807	23.632	24.1485
minicoli KOs	-13.7347	-14.6346	-14.4709	-9.28677	-9.59916	-10.2198	-9.03709	-9.06792	-9.1677
Molybdenum	-0.425713	-0.0844025	-0.284506	2.87945	3.06242	1.71864	-1.03664	-1.18061	-1.05372
N Reduction	11.8015	12.1123	13.5626	0.752108	1.32833	1.64718	8.21659	7.57821	7.90439
NDH-1	4.13046	1.18437	1.47902	-11.4262	-11.7315	-11.3344	-6.06184	-6.56349	-6.78588
Nickel	16.2787	15.6184	17.8978	3.44385	3.77859	4.58002	14.4004	14.0805	14.4023
Nickel/Cobalt	-2.8611	-2.6481	-2.67869	-1.13671	-1.47778	-1.66639	-5.61376	-5.14973	-4.96648
Nitrate/Nitrite	1.22544	0.667731	1.38545	0.590727	1.24895	1.62303	-1.53034	-1.56993	-1.71455
Nitrogen	0.745395	2.37367	1.38172	0.626182	1.06396	0.561681	-2.98484	-2.39271	-2.90776
NO Stress	3.6026	1.48339	1.34671	6.27866	5.69912	6.13109	1.75065	2.15816	2.41231
nquinone ALE 3	13.931	14.6255	15.4156	16.0668	16.1498	16.8861	13.2113	12.6833	13.1075
NrdR	-7.73788	-6.85271	-6.89844	-3.11563	-2.73827	-3.00544	-5.56203	-5.73021	-5.97335
NRZ	3.00315	3.67652	3.46527	2.31311	2.40654	1.81773	3.33495	3.15595	3.06715
NtrC-1	-2.10181	-3.95186	-3.71078	0.511127	0.0436876	-0.0546804	-5.90948	-6.74117	-6.28017
NtrC-2	0.35609	-1.2697	-0.946167	-3.03292	-3.22135	-3.09656	0.566619	0.135238	0.507649
NtrC-3	-0.948384	-1.74147	-1.33977	3.24166	3.94477	3.48449	0.398452	0.429478	0.154945
Nucleoside	5.99564	5.76305	6.47975	4.04162	4.39955	4.58909	-1.10185	-1.27028	-1.07056
Nucleotide Stress	2.63318	2.73521	3.04849	9.20544	9.81115	10.1878	5.24045	4.72481	5.02802
Osmoprotectant	8.11084	6.20487	5.48389	9.12493	8.82719	9.11216	6.56435	6.80495	6.69494
Oxidoreductase	4.21251	5.0691	6.24144	1.73694	1.58631	1.17521	-0.658852	-0.938959	-1.20148
OxyR	-0.802726	-0.455595	-0.248049	-1.76189	-1.5872	-1.97463	0.327338	0.410835	0.163652
PaaX	5.8783	5.07686	5.389	6.16707	5.88253	5.843	1.99647	2.10197	1.85429
PAL 10 Del	-3.95666	-2.94779	-3.97446	-2.89702	-2.69773	-2.82166	-0.799531	-0.655824	-0.538011
PAL 26 Del	-3.53094	-3.92181	-4.31829	-1.47699	-1.34152	-1.46931	0.118634	-0.0300446	0.0993913
PAL Amp	-0.538854	-0.942259	-0.776882	-4.25116	-3.65085	-3.83102	-4.57573	-4.60818	-4.63587
pgi KO	1.8291	1.76864	2.27177	-4.83979	-4.80495	-4.66416	1.6379	1.72166	1.73044
Phage Shock	0.654349	0.424364	-0.704378	13.9462	13.5345	13.2359	1.89974	2.34071	2.16724
Phosphate-1	-5.6041	-6.0158	-5.05113	-1.63784	-1.23982	-1.69626	-5.16475	-5.73036	-5.68003
Phosphate-2	1.0519	0.466557	0.926666	4.73895	4.24001	5.94383	-0.710528	-0.29253	-0.614456
PlaR	0.207633	-0.456688	-0.313881	2.31066	2.09134	2.658	-2.31535	-1.60575	-2.39403
Potassium	-1.62179	-2.12417	-1.40005	4.86688	5.54187	5.94333	-0.1299	-0.522522	-0.138478
ppGpp	-16.6492	-13.2969	-14.867	-1.48999	0.764435	0.182906	8.46814	8.9153	8.59582
Propionate	3.63142	3.37586	3.90258	4.01718	3.75409	4.18511	1.70626	2.09453	2.06326
pts ALE	1.09	3.49493	2.47989	5.0882	4.47802	4.52867	2.05111	2.47491	2.41032
pts KO	-4.92936	-6.89745	-6.1999	-4.92941	-5.24313	-5.5375	-7.31775	-7.68895	-7.67794
Purine	-8.31688	-10.6484	-10.7907	-13.5144	-12.5467	-11.9234	0.235059	-0.215063	-0.133626
Putrescine	-9.38134	-11.6238	-11.7673	0.96783	-0.0960983	-0.12438	-12.8032	-12.3499	-12.8003
Pyrimidine	-10.6875	-12.6241	-11.7243	-18.0429	-17.5186	-17.1585	-8.64547	-8.54685	-8.86035
Pyruvate-1	4.63815	4.14491	5.37163	3.9663	4.14896	4.42029	2.57331	2.56212	2.28437
Pyruvate-2	-1.7893	-1.93117	-1.41792	-0.660716	-0.793464	-0.842945	1.91574	2.04535	1.70477
Quorum Sensing	4.95724	6.62219	7.00895	2.41216	1.94931	1.81341	-0.60148	-0.025255	-0.0995219
rcsB KO	3.49453	4.99818	5.849	-4.61583	-4.59573	-4.51799	4.90926	4.67646	4.79187
Resistance	-18.4917	-14.6976	-16.8092	-17.2853	-16.9411	-18.2308	-14.973	-13.4349	-14.0053
Rhamnose	0.273141	0.54464	1.00415	-0.555538	-0.52544	0.493627	-1.46252	-1.43077	-1.15359
Ribose	10.2126	9.72611	9.12025	7.43209	6.97688	7.14344	3.92264	3.4928	4.05452
ROS TALE Amp	-3.02205	-2.03916	-3.13541	0.788886	1.35899	0.720622	-2.17724	-1.96875	-2.58595
ROS TALE Del-1	1.9205	2.25032	1.88683	0.0784758	0.341136	0.432479	1.99472	1.65154	1.90184
ROS TALE Del-2	6.47079	6.41258	6.20255	-0.0321183	0.232668	0.259661	7.51258	7.45465	7.32774
RpoE	6.79524	6.15221	5.99097	2.74958	2.78336	2.08559	4.69928	4.94403	4.6341
RpoH	-4.87924	-5.68996	-4.41368	1.7927	2.87739	3.3818	5.46125	5.44551	5.13417
RpoS	-4.94262	2.58988	1.82495	-28.2531	-28.7552	-28.1674	-8.38841	-8.16144	-7.79924
Salicylic Acid	-2.0281	-0.682043	-1.61291	9.86887	10.0511	10.1583	1.0398	0.816497	0.684446
SCFA	3.36694	3.44835	3.56068	4.36938	4.17743	4.87696	1.4848	2.025	1.86216
sdh KO	-0.805578	-2.38257	-3.40492	1.70548	1.0169	0.593731	-8.68238	-8.79046	-9.00458
Sialic Acid	7.60249	7.77854	7.64657	2.60333	2.09644	1.6592	-0.383336	-0.260492	-0.55274
Sorbitol	15.6024	16.2627	16.5275	7.07027	4.96754	4.25799	-1.73214	-1.96474	-1.82862
SoxS	-0.580585	0.410826	-0.251036	-2.34219	-1.39694	-0.489564	1.28343	1.34366	1.43608
SSW SNPs	-0.877688	0.161939	0.356033	1.78412	2.84562	3.27924	-0.657372	-0.0631894	-0.255842
Suf System	-2.3691	0.03734	0.631279	-4.03443	-4.54448	-4.78439	2.63492	2.46319	2.48411
Sugar Diacid	20.1008	21.1191	19.2228	3.80966	3.44078	3.88166	3.75657	2.67	3.47098
Sulfate	0.221136	-3.14162	-1.72093	-0.160386	-0.380979	-0.123967	-2.83182	-3.22127	-3.1803
Sulfoquinovose	1.59766	2.0114	2.56357	2.9037	2.88197	3.19125	-0.869951	-1.14952	-0.931208
Thiamine-1	-12.3503	-12.765	-12.2777	-16.9348	-16.3379	-16.3039	-16.9476	-16.9203	-16.7285
Thiamine-2	-0.163374	-0.953495	-1.64053	-0.442499	-0.846406	-0.648626	-2.86795	-3.78412	-3.35211
Thr/Ser-1	25.4075	25.9858	28.0435	7.21463	7.42753	7.04719	9.13194	8.80855	8.94748
Thr/Ser-2	10.4286	8.08134	8.79582	0.0361958	-0.938767	-1.26976	-1.49999	-1.94449	-2.06386
thrA KO	-4.89403	-6.67739	-7.01652	-6.20709	-6.32483	-6.03032	-3.13906	-2.545	-3.05133
tpiA KO	0.789085	1.14843	1.32281	6.49258	5.96341	5.44981	3.75816	4.12471	3.86791
Translation	-10.3089	-15.5624	-17.8318	-6.39095	-5.30362	-5.41786	-11.8732	-11.4492	-12.1901
trxC Del	-0.490593	-1.21694	-2.16089	-0.973805	-0.650049	-0.739624	-2.97043	-3.04687	-2.51099
Tryptophan	-1.85773	-4.77871	-5.40771	-4.56056	-4.31734	-4.14053	0.968958	0.648128	0.852746
Tryptophanase	14.9548	15.2542	15.5368	7.75835	6.91495	7.01126	3.5142	3.16076	3.34243
Tyr/Trp/Phe	-7.44891	-7.65964	-7.9335	-5.0593	-5.17687	-5.54336	-3.72953	-3.92149	-4.184
UC-1	0.696239	-1.02959	-2.01274	3.02584	0.861914	1.27092	-0.668563	-5.03045	-0.73079
UC-2	15.3762	13.3199	13.6201	10.0856	9.23596	10.1396	11.6492	9.83924	11.1103
UC-3	14.6072	12.3118	11.4721	8.85051	6.55249	6.34457	-5.95509	-6.24142	-5.88267
UC-4	-8.12104	-5.72955	-7.06631	1.96729	2.14758	2.25714	-1.7099	-0.901827	-0.775686
UC-5	1.60748	0.0656774	1.22202	3.9115	4.20916	5.07205	3.6697	3.21785	3.43128
UC-6	-4.89438	-4.65086	-5.54023	-1.3681	-1.89978	-2.63903	-4.48639	-5.27855	-4.44289
UC-7	-3.33933	-7.23749	-7.13446	3.84558	3.83274	4.17896	-1.08562	-1.2613	-0.768525
UC-8	3.54453	10.62	9.25695	2.45089	2.26844	1.9613	-1.7323	-1.71139	-1.24936
UC-9	0.138292	-0.0501477	-0.613246	15.5105	15.1115	14.1617	1.45873	2.1786	1.80301
Xylose	5.47107	6.55462	6.75775	5.68444	5.50599	5.53976	0.870936	0.0717153	0.541615
yafF	4.16419	4.48374	4.70169	3.5641	3.95513	3.69959	-0.625812	-0.237776	-0.0756595
yceO	0.456241	1.09523	0.784291	0.0212653	-0.968664	-1.54045	-0.366739	-0.291995	-0.194037
YcjW	4.55163	3.7769	3.87143	13.0065	12.3825	12.676	4.54345	3.3967	3.85782
ydaG	0.734065	1.27472	1.35652	6.05566	5.3189	5.78336	4.86391	4.92848	4.87844
ydfB	1.15552	1.25794	0.608541	2.02994	1.2495	1.2594	1.38018	1.38237	0.893537
ydfW	-1.64161	-1.09524	-1.14993	-1.83087	-2.59756	-2.56297	-2.19962	-2.64198	-2.22554
YgbI	-0.439906	1.06016	0.468053	5.87235	4.87481	4.593	-0.891702	-0.646711	-0.469307
ygdT	-5.67215	-5.95382	-5.70324	-2.76638	-3.27061	-3.377	-3.78859	-3.19906	-3.51732
YgeV	15.6869	16.0572	17.4312	5.77022	5.95817	5.94197	18.7039	18.4303	18.5057
YieP	7.18303	8.00054	6.87859	7.23903	7.45883	7.47484	4.06535	3.99629	4.23299
YjfJ	5.06815	4.17513	4.33024	3.09115	2.41415	1.90144	-1.50711	-1.34728	-2.03744
yjjZ	-1.74252	-1.75815	-2.01449	-2.16833	-2.57572	-2.54746	0.0150852	0.641551	1.21603
ykgR	5.40413	7.4529	7.32941	4.2993	5.07001	4.3091	3.28381	3.64825	3.77699
ymdG	-6.02697	-7.42243	-8.83943	-1.81041	-2.26562	-3.02459	-3.95366	-4.81239	-4.30662
YmfT	-2.65665	-2.07668	-2.8208	-0.3971	0.299342	-0.692953	-3.24671	-2.45588	-2.75087
ymgI	-3.20794	-4.14491	-3.96084	-1.50928	-1.9029	-2.28928	-4.00693	-3.9319	-4.09925
ymiB	-2.19271	-2.23788	-1.92098	1.05878	1.50616	0.88507	-1.62211	-1.83843	-1.54871
yneP	-7.066	-6.65399	-6.08109	-1.59627	-2.79758	-3.04625	-9.99429	-9.8378	-9.75523
yoaI	-2.30542	-2.17564	-2.76735	-1.75576	-1.9942	-2.11177	-2.37339	-3.00459	-2.65456
ypaB	-0.733339	-2.36502	-1.6153	-0.992704	-1.49373	-1.54027	-1.93736	-2.99765	-2.47345
ypjJ	0.655271	-0.454497	-0.429498	2.61455	3.14459	3.86818	0.512478	-0.0666932	0.264132
yqhI	-2.06312	-1.92577	-2.45844	-2.16565	-1.58872	-2.66896	-3.9886	-4.08751	-3.31667
ythA	-2.67344	-2.47134	-2.71684	-0.271488	0.518083	-0.133842	0.197742	0.293375	0.0262196
ytiC	-0.825026	-0.598751	-1.22598	-0.410501	-0.228532	-1.44962	2.05303	3.98412	3.05023
Zinc-1	1.07738	1.0562	-0.051604	0.749217	-0.0531656	-0.185705	-0.783014	-1.44805	-0.730163
Zinc-2	5.47314	5.65756	6.43651	3.19966	3.73963	3.55292	6.8357	7.24897	6.35072
