# Supplementary material for: CRISPRi screening reveals E. coli’s anaerobic-like respiratory adaptations to gentamicin: membrane depolarization by CpxR
Source: mSystems. 2025 Jun 16;10(7):e00353-25. doi: 10.1128/msystems.00353-25 (PMC12282077; doi:10.1128/msystems.00353-25)
Supplement: Table S6 — CpxR and ArcA iModulon activities. [file msystems.00353-25-s0007.xlsx]

## Sheet: Sheet1
Supplementary Table 6. CpxR and ArcA iModulon activities across all the conditions
Dataset	Sample ID	Condition	iModulon activity
			CpxR	ArcA
This study	LB1	LB	2.94454	-5.59682
This study	LB2	LB	1.3294	-10.6952
This study	LB3	LB	0.0601844	-12.4999
This study	Gm1	Gentamicin	9.82128	2.13098
This study	Gm2	Gentamicin	10.1877	0.688802
This study	Gm3	Gentamicin	9.42577	0.346341
This study	anaero1	Anaerobic	-0.444629	-20.8783
This study	anaero2	Anaerobic	-0.402694	-20.977
This study	anaero3	Anaerobic	-0.640068	-20.8563
PRECISE1K	p1k_00073	Anaerobic	-6.92219	-26.5615
PRECISE1K	p1k_00074	Anaerobic	-7.81306	-26.2468
PRECISE1K	p1k_00465	ΔcpxR+5% ethanol	-4.84649	-20.4334
PRECISE1K	p1k_00466	ΔcpxR+5% ethanol	-5.38477	-19.9364
PRECISE1K	p1k_00467	ΔcpxR	-5.42114	-14.1103
PRECISE1K	p1k_00468	ΔcpxR	-5.68606	-14.7192
PRECISE1K	p1k_00497	5% ethanol	4.85144	-9.27419
PRECISE1K	p1k_00498	5% ethanol	4.87525	-9.65679
PRECISE1K	p1k_01003	ΔarcA	-0.0885467	1.7041
PRECISE1K	p1k_01004	ΔarcA	-0.240304	1.57022
PRECISE1K	p1k_00001	M9 glucose (ref)	0.192039	-0.133833
PRECISE1K	p1k_00002	M9 glucose (ref)	-0.192039	0.133833
PRECISE1K	p1k_00003		-1.60747	-3.6942
PRECISE1K	p1k_00004		-1.76153	-3.90214
PRECISE1K	p1k_00005		-1.55362	-0.434826
PRECISE1K	p1k_00006		-1.35873	-0.607569
PRECISE1K	p1k_00007		-2.00583	-3.8055
PRECISE1K	p1k_00008		-1.65938	-4.06172
PRECISE1K	p1k_00009		-0.860774	-2.72433
PRECISE1K	p1k_00010		-1.11384	-2.56907
PRECISE1K	p1k_00011		-4.5257	-2.09243
PRECISE1K	p1k_00012		-4.49291	-2.04206
PRECISE1K	p1k_00014		-4.33524	-2.26007
PRECISE1K	p1k_00015		-3.98211	-1.78613
PRECISE1K	p1k_00016		-4.04492	-2.30614
PRECISE1K	p1k_00017		-4.52796	-1.31424
PRECISE1K	p1k_00018		-4.25729	-1.51918
PRECISE1K	p1k_00019		-1.69409	0.679945
PRECISE1K	p1k_00020		-1.7435	0.480704
PRECISE1K	p1k_00021		-3.37704	0.983487
PRECISE1K	p1k_00022		-3.21984	0.657814
PRECISE1K	p1k_00023		-1.7958	0.273582
PRECISE1K	p1k_00024		-1.48528	0.333132
PRECISE1K	p1k_00025		-2.09476	0.31097
PRECISE1K	p1k_00026		-1.94368	0.262763
PRECISE1K	p1k_00027		1.91834	-3.0241
PRECISE1K	p1k_00028		2.33271	-2.91484
PRECISE1K	p1k_00029		2.39934	-1.32362
PRECISE1K	p1k_00030		2.29919	-1.35387
PRECISE1K	p1k_00031		3.31801	-3.52266
PRECISE1K	p1k_00032		3.61794	-3.4365
PRECISE1K	p1k_00033		-0.589858	-5.94015
PRECISE1K	p1k_00034		-0.00708753	-5.17943
PRECISE1K	p1k_00035		0.285725	-3.42388
PRECISE1K	p1k_00036		0.381045	-3.53825
PRECISE1K	p1k_00037		-0.0386145	-3.52054
PRECISE1K	p1k_00038		0.507201	-3.43287
PRECISE1K	p1k_00039		-1.94206	-3.79547
PRECISE1K	p1k_00040		-1.32936	-3.30131
PRECISE1K	p1k_00041		-1.06357	-3.68307
PRECISE1K	p1k_00042		-1.269	-3.35529
PRECISE1K	p1k_00043		-1.46728	-2.01507
PRECISE1K	p1k_00044		-1.74258	-2.3136
PRECISE1K	p1k_00045		-2.13403	-1.2498
PRECISE1K	p1k_00046		-2.27156	-1.56357
PRECISE1K	p1k_00047		-1.35222	-2.29323
PRECISE1K	p1k_00048		-0.969772	-2.19061
PRECISE1K	p1k_00049		-1.45919	-3.60547
PRECISE1K	p1k_00050		-0.284667	-0.475304
PRECISE1K	p1k_00051		-0.32621	-0.612441
PRECISE1K	p1k_00052		0.0172513	-1.6759
PRECISE1K	p1k_00053		-0.378763	-1.75237
PRECISE1K	p1k_00054		0.263979	-15.4435
PRECISE1K	p1k_00055		0.417044	-16.2068
PRECISE1K	p1k_00056		4.14019	6.38963
PRECISE1K	p1k_00057		3.50616	5.84045
PRECISE1K	p1k_00058		3.90994	1.79141
PRECISE1K	p1k_00059		4.05521	1.72958
PRECISE1K	p1k_00060		1.40424	-1.79142
PRECISE1K	p1k_00061		1.37095	-1.64604
PRECISE1K	p1k_00062		4.45294	3.79579
PRECISE1K	p1k_00063		3.84154	3.43672
PRECISE1K	p1k_00064		1.82133	-6.9011
PRECISE1K	p1k_00065		1.89752	-6.72183
PRECISE1K	p1k_00066		10.5167	-9.02053
PRECISE1K	p1k_00067		10.4806	-8.74361
PRECISE1K	p1k_00068		-0.560755	-1.03586
PRECISE1K	p1k_00070		-1.1823	-3.79744
PRECISE1K	p1k_00071		-1.90957	-2.73128
PRECISE1K	p1k_00072		-1.9423	-2.95076
PRECISE1K	p1k_00075		-1.11181	-21.2645
PRECISE1K	p1k_00077		0.524142	-22.5598
PRECISE1K	p1k_00078		-0.3174	-23.4107
PRECISE1K	p1k_00079		-1.31349	-17.241
PRECISE1K	p1k_00080		-1.84595	1.88629
PRECISE1K	p1k_00081		-2.52332	-1.10369
PRECISE1K	p1k_00082		1.75758	5.45006
PRECISE1K	p1k_00083		1.6888	5.69767
PRECISE1K	p1k_00084		2.16131	1.89472
PRECISE1K	p1k_00085		2.25017	1.75561
PRECISE1K	p1k_00086		0.2012	4.29251
PRECISE1K	p1k_00087		0.359241	3.94365
PRECISE1K	p1k_00088		-3.15429	-3.57324
PRECISE1K	p1k_00089		-3.39282	-3.84484
PRECISE1K	p1k_00090		-0.451898	-2.37448
PRECISE1K	p1k_00091		-0.0397104	-2.50541
PRECISE1K	p1k_00092		-0.409721	2.81315
PRECISE1K	p1k_00093		-0.550282	-0.559419
PRECISE1K	p1k_00094		2.63238	3.97219
PRECISE1K	p1k_00095		3.22733	4.14984
PRECISE1K	p1k_00096		1.08831	0.703199
PRECISE1K	p1k_00097		0.418074	-0.0985805
PRECISE1K	p1k_00098		4.16208	0.606944
PRECISE1K	p1k_00099		3.31892	0.466285
PRECISE1K	p1k_00100		-0.881693	-1.80275
PRECISE1K	p1k_00101		-0.835648	-1.06738
PRECISE1K	p1k_00102		-1.9805	-0.956788
PRECISE1K	p1k_00103		-0.424374	-0.897957
PRECISE1K	p1k_00104		0.143548	-0.210611
PRECISE1K	p1k_00105		0.58927	1.4786
PRECISE1K	p1k_00106		0.276315	2.8343
PRECISE1K	p1k_00107		0.326998	1.81515
PRECISE1K	p1k_00108		-0.00599961	-18.66
PRECISE1K	p1k_00109		0.329923	-23.8302
PRECISE1K	p1k_00110		-0.67625	-2.32207
PRECISE1K	p1k_00111		-0.932426	-2.16902
PRECISE1K	p1k_00112		-0.42205	-2.66243
PRECISE1K	p1k_00113		-0.127103	-27.5841
PRECISE1K	p1k_00114		0.484425	-28.2087
PRECISE1K	p1k_00115		0.682809	-29.4098
PRECISE1K	p1k_00116		-0.816717	-4.51528
PRECISE1K	p1k_00117		-0.471619	-5.04373
PRECISE1K	p1k_00118		0.02604	-4.82273
PRECISE1K	p1k_00119		-0.49049	-3.80734
PRECISE1K	p1k_00120		-0.630916	-3.78897
PRECISE1K	p1k_00121		-0.202693	-3.54079
PRECISE1K	p1k_00122		-1.92547	-5.10321
PRECISE1K	p1k_00123		-1.89499	-5.02608
PRECISE1K	p1k_00124		-1.9816	-5.5653
PRECISE1K	p1k_00125		1.94052	-14.9304
PRECISE1K	p1k_00126		-2.64146	-6.55187
PRECISE1K	p1k_00127		-0.127221	-1.09145
PRECISE1K	p1k_00128		-3.89992	-1.64259
PRECISE1K	p1k_00129		2.78275	-17.0044
PRECISE1K	p1k_00130		-0.591217	-12.4699
PRECISE1K	p1k_00131		1.14915	-15.2047
PRECISE1K	p1k_00132		-1.78636	-5.89569
PRECISE1K	p1k_00133		-4.2697	-17.874
PRECISE1K	p1k_00134		2.955	-8.86664
PRECISE1K	p1k_00135		-0.372929	-7.4452
PRECISE1K	p1k_00136		11.137	-16.2702
PRECISE1K	p1k_00137		-0.73418	-4.877
PRECISE1K	p1k_00138		-3.54311	-29.8956
PRECISE1K	p1k_00139		6.05833	-21.6157
PRECISE1K	p1k_00140		-1.9003	-6.20578
PRECISE1K	p1k_00141		10.43	-20.6791
PRECISE1K	p1k_00142		2.66504	1.45765
PRECISE1K	p1k_00143		-0.981608	-0.335156
PRECISE1K	p1k_00144		2.24316	-10.8367
PRECISE1K	p1k_00145		-4.1513	-19.7131
PRECISE1K	p1k_00146		4.30168	-6.89285
PRECISE1K	p1k_00147		-3.38152	-22.1653
PRECISE1K	p1k_00148		-3.14426	-22.7467
PRECISE1K	p1k_00149		1.54221	-9.2897
PRECISE1K	p1k_00150		-4.28448	-25.2941
PRECISE1K	p1k_00151		2.63115	-15.504
PRECISE1K	p1k_00152		5.05869	-5.93981
PRECISE1K	p1k_00153		2.78153	-9.34228
PRECISE1K	p1k_00154		-2.53631	-20.6628
PRECISE1K	p1k_00155		0.0980783	-10.7581
PRECISE1K	p1k_00157		8.26379	-13.8213
PRECISE1K	p1k_00158		4.10426	-9.17942
PRECISE1K	p1k_00159		7.16263	-15.0254
PRECISE1K	p1k_00160		1.5991	-1.78747
PRECISE1K	p1k_00161		0.0958474	-1.79355
PRECISE1K	p1k_00162		0.394638	-3.02714
PRECISE1K	p1k_00163		-1.15572	-3.96376
PRECISE1K	p1k_00164		-0.607487	-4.06687
PRECISE1K	p1k_00165		6.96212	-4.28469
PRECISE1K	p1k_00166		7.60878	-2.10849
PRECISE1K	p1k_00167		4.96377	5.70059
PRECISE1K	p1k_00168		3.97969	4.4279
PRECISE1K	p1k_00169		1.00637	-5.76484
PRECISE1K	p1k_00170		1.55634	-5.51905
PRECISE1K	p1k_00171		0.397741	2.63777
PRECISE1K	p1k_00172		0.308715	2.47685
PRECISE1K	p1k_00173		0.764315	-1.29286
PRECISE1K	p1k_00174		0.0248344	-1.03989
PRECISE1K	p1k_00175		-4.46008	-23.828
PRECISE1K	p1k_00176		-4.47726	-25.5974
PRECISE1K	p1k_00177		-0.498916	-1.35273
PRECISE1K	p1k_00178		-0.721216	-0.906185
PRECISE1K	p1k_00179		0.0191636	1.7017
PRECISE1K	p1k_00180		-0.0880225	1.26099
PRECISE1K	p1k_00181		-0.687633	-1.45845
PRECISE1K	p1k_00182		-0.751553	-2.50765
PRECISE1K	p1k_00183		1.31465	-0.0881198
PRECISE1K	p1k_00184		3.61329	1.5493
PRECISE1K	p1k_00185		0.11105	-3.8462
PRECISE1K	p1k_00186		0.131539	-2.90858
PRECISE1K	p1k_00187		-0.211445	-5.53783
PRECISE1K	p1k_00188		1.28177	-3.19418
PRECISE1K	p1k_00189		0.803226	-3.30702
PRECISE1K	p1k_00190		0.844043	-4.52568
PRECISE1K	p1k_00191		3.79303	-7.24099
PRECISE1K	p1k_00192		5.38598	-10.8795
PRECISE1K	p1k_00193		-1.36492	-20.5073
PRECISE1K	p1k_00194		-2.05782	-20.415
PRECISE1K	p1k_00195		-2.75953	-11.6753
PRECISE1K	p1k_00196		-2.00103	-5.33372
PRECISE1K	p1k_00197		-3.07625	-19.4991
PRECISE1K	p1k_00198		-2.7726	-20.5756
PRECISE1K	p1k_00199		2.24763	-20.0453
PRECISE1K	p1k_00200		11.8269	-17.7329
PRECISE1K	p1k_00201		-4.88786	-2.14557
PRECISE1K	p1k_00202		-4.43475	-2.46769
PRECISE1K	p1k_00203		2.58522	-3.09463
PRECISE1K	p1k_00204		2.84738	-2.79425
PRECISE1K	p1k_00205		-2.82658	-19.0226
PRECISE1K	p1k_00206		1.38569	-19.6595
PRECISE1K	p1k_00207		0.0980508	-1.81969
PRECISE1K	p1k_00208		0.143898	-2.00049
PRECISE1K	p1k_00209		11.7114	-14.5671
PRECISE1K	p1k_00210		12.2321	-19.7369
PRECISE1K	p1k_00211		-4.8601	-2.93546
PRECISE1K	p1k_00212		-4.41503	-2.47501
PRECISE1K	p1k_00213		2.68795	-4.45318
PRECISE1K	p1k_00214		3.7943	-3.63079
PRECISE1K	p1k_00215		-0.977167	-1.71218
PRECISE1K	p1k_00216		-0.460659	-1.0624
PRECISE1K	p1k_00217		-3.76754	-19.0835
PRECISE1K	p1k_00218		0.464444	-18.6716
PRECISE1K	p1k_00219		0.0522786	-1.36099
PRECISE1K	p1k_00220		0.108616	-0.976652
PRECISE1K	p1k_00221		0.801073	-2.58224
PRECISE1K	p1k_00222		0.573185	-2.75154
PRECISE1K	p1k_00223		0.849843	-2.95985
PRECISE1K	p1k_00224		0.651139	-2.86619
PRECISE1K	p1k_00225		-0.615837	-1.93496
PRECISE1K	p1k_00226		-0.610413	-1.48822
PRECISE1K	p1k_00227		1.30899	-3.00468
PRECISE1K	p1k_00228		1.4783	-2.92428
PRECISE1K	p1k_00229		2.74458	1.91897
PRECISE1K	p1k_00230		2.63474	2.6022
PRECISE1K	p1k_00231		2.87057	0.744732
PRECISE1K	p1k_00232		2.42533	0.984082
PRECISE1K	p1k_00233		-0.119785	2.23052
PRECISE1K	p1k_00234		1.28679	2.03049
PRECISE1K	p1k_00235		1.10916	2.65488
PRECISE1K	p1k_00236		2.77625	2.599
PRECISE1K	p1k_00237		2.71868	2.37731
PRECISE1K	p1k_00238		3.56544	4.91124
PRECISE1K	p1k_00239		3.32812	5.25524
PRECISE1K	p1k_00240		1.8273	4.82545
PRECISE1K	p1k_00241		0.439036	-0.202547
PRECISE1K	p1k_00242		1.07724	-0.16307
PRECISE1K	p1k_00243		0.0156379	1.8928
PRECISE1K	p1k_00244		0.134698	1.29899
PRECISE1K	p1k_00245		1.10132	0.106778
PRECISE1K	p1k_00246		3.89038	0.0169142
PRECISE1K	p1k_00247		2.07496	3.92682
PRECISE1K	p1k_00248		1.2973	4.35784
PRECISE1K	p1k_00249		2.02213	4.92867
PRECISE1K	p1k_00250		3.38102	4.24771
PRECISE1K	p1k_00251		0.833015	2.89549
PRECISE1K	p1k_00252		4.87994	2.22393
PRECISE1K	p1k_00253		1.68501	5.22388
PRECISE1K	p1k_00254		1.8017	4.96025
PRECISE1K	p1k_00255		2.42867	-5.45945
PRECISE1K	p1k_00256		5.07896	-7.68903
PRECISE1K	p1k_00257		-1.4597	-3.35647
PRECISE1K	p1k_00258		-1.61116	-3.4863
PRECISE1K	p1k_00259		6.03662	-20.3267
PRECISE1K	p1k_00260		3.58033	-21.1763
PRECISE1K	p1k_00261		1.53447	-10.1942
PRECISE1K	p1k_00262		-0.0489392	-10.1709
PRECISE1K	p1k_00263		-1.0239	-4.27372
PRECISE1K	p1k_00264		0.836168	-4.96781
PRECISE1K	p1k_00265		1.42813	-3.03292
PRECISE1K	p1k_00266		1.08123	-2.8467
PRECISE1K	p1k_00267		0.0757401	-1.50065
PRECISE1K	p1k_00268		-0.0604417	-1.40549
PRECISE1K	p1k_00269		-0.00946523	-6.80068
PRECISE1K	p1k_00270		-0.0298944	-7.22742
PRECISE1K	p1k_00271		-0.947773	0.492423
PRECISE1K	p1k_00272		-0.732465	0.706895
PRECISE1K	p1k_00273		4.64466	-3.48303
PRECISE1K	p1k_00274		4.52003	-0.106476
PRECISE1K	p1k_00275		-2.81093	-2.88889
PRECISE1K	p1k_00276		-2.83446	-3.42734
PRECISE1K	p1k_00277		0.114543	-8.24651
PRECISE1K	p1k_00278		0.242012	-5.43877
PRECISE1K	p1k_00279		2.79344	1.46804
PRECISE1K	p1k_00280		2.54795	3.24369
PRECISE1K	p1k_00281		-3.5841	-11.0027
PRECISE1K	p1k_00282		-3.38433	-12.0645
PRECISE1K	p1k_00283		-0.275258	-7.48192
PRECISE1K	p1k_00284		-1.64698	-7.86213
PRECISE1K	p1k_00285		-0.508055	-3.61907
PRECISE1K	p1k_00286		-0.571797	-3.91648
PRECISE1K	p1k_00287		-0.575761	-5.13508
PRECISE1K	p1k_00288		-0.478739	-5.3023
PRECISE1K	p1k_00289		0.301627	-3.60083
PRECISE1K	p1k_00290		0.522391	-4.20018
PRECISE1K	p1k_00291		0.199406	-6.23157
PRECISE1K	p1k_00292		-0.402731	-6.24585
PRECISE1K	p1k_00293		-2.46589	-2.86679
PRECISE1K	p1k_00294		-1.64531	-2.43367
PRECISE1K	p1k_00295		-2.85955	-2.18279
PRECISE1K	p1k_00296		-0.847973	-23.2732
PRECISE1K	p1k_00297		-0.955022	-2.32275
PRECISE1K	p1k_00298		-0.396182	-1.77821
PRECISE1K	p1k_00299		3.75659	-19.1351
PRECISE1K	p1k_00300		3.66023	-19.4907
PRECISE1K	p1k_00301		3.60689	-20.2755
PRECISE1K	p1k_00302		3.01903	-20.7269
PRECISE1K	p1k_00303		-2.56053	-23.0119
PRECISE1K	p1k_00304		-2.99314	-22.8912
PRECISE1K	p1k_00305		-2.31118	-23.1609
PRECISE1K	p1k_00306		-1.46145	-23.757
PRECISE1K	p1k_00307		-3.3053	-4.53764
PRECISE1K	p1k_00308		-3.38352	-4.47649
PRECISE1K	p1k_00309		-3.66269	-21.7259
PRECISE1K	p1k_00310		-3.89385	-21.2617
PRECISE1K	p1k_00311		-3.41911	-23.414
PRECISE1K	p1k_00312		-3.11479	-23.0116
PRECISE1K	p1k_00313		-0.539842	-5.73821
PRECISE1K	p1k_00314		-0.523313	-6.38768
PRECISE1K	p1k_00315		5.1276	-18.0969
PRECISE1K	p1k_00316		9.96037	-19.3835
PRECISE1K	p1k_00317		0.405985	-3.24773
PRECISE1K	p1k_00318		0.44521	-0.905128
PRECISE1K	p1k_00319		0.373984	-3.4493
PRECISE1K	p1k_00320		1.28757	-0.111522
PRECISE1K	p1k_00321		-1.41538	-6.0487
PRECISE1K	p1k_00322		-2.27083	-15.437
PRECISE1K	p1k_00323		-2.33735	-19.2871
PRECISE1K	p1k_00324		-4.144	-17.679
PRECISE1K	p1k_00325		-3.02114	-16.9245
PRECISE1K	p1k_00326		-3.53547	-16.3057
PRECISE1K	p1k_00327		-1.55878	-17.7739
PRECISE1K	p1k_00328		-1.2555	-2.56082
PRECISE1K	p1k_00329		-0.155772	-8.04884
PRECISE1K	p1k_00330		0.598646	-2.10814
PRECISE1K	p1k_00331		-2.99942	-17.818
PRECISE1K	p1k_00332		-3.01434	-18.8148
PRECISE1K	p1k_00333		0.0955971	-5.89219
PRECISE1K	p1k_00334		0.644991	-7.12982
PRECISE1K	p1k_00335		-0.0592719	-4.03294
PRECISE1K	p1k_00336		0.319465	-3.96278
PRECISE1K	p1k_00337		-6.85283	-13.8124
PRECISE1K	p1k_00338		-7.22183	-13.6497
PRECISE1K	p1k_00339		-3.70842	-14.4202
PRECISE1K	p1k_00340		-4.4534	-14.6672
PRECISE1K	p1k_00341		-0.223754	-0.113491
PRECISE1K	p1k_00342		0.238229	-0.432873
PRECISE1K	p1k_00343		0.291277	-1.61912
PRECISE1K	p1k_00344		1.0131	-1.25764
PRECISE1K	p1k_00345		2.00646	-2.62121
PRECISE1K	p1k_00346		0.891366	-2.37647
PRECISE1K	p1k_00347		0.622116	-1.53688
PRECISE1K	p1k_00348		0.607573	-1.15136
PRECISE1K	p1k_00349		0.980249	-0.398607
PRECISE1K	p1k_00350		0.990536	-0.185161
PRECISE1K	p1k_00351		0.782865	-1.57184
PRECISE1K	p1k_00352		0.786041	-1.63284
PRECISE1K	p1k_00353		0.112486	0.56285
PRECISE1K	p1k_00354		0.181515	0.874728
PRECISE1K	p1k_00355		0.745146	-0.439318
PRECISE1K	p1k_00356		0.522019	-0.527617
PRECISE1K	p1k_00357		3.15465	-4.6787
PRECISE1K	p1k_00358		2.67053	-3.7167
PRECISE1K	p1k_00359		6.45539	-15.045
PRECISE1K	p1k_00360		5.77844	-13.4975
PRECISE1K	p1k_00361		-1.73479	-11.2816
PRECISE1K	p1k_00362		-1.85283	-11.4483
PRECISE1K	p1k_00363		4.98501	-3.78074
PRECISE1K	p1k_00364		3.87246	-3.25731
PRECISE1K	p1k_00365		7.34814	-9.12088
PRECISE1K	p1k_00366		7.74899	-11.1387
PRECISE1K	p1k_00367		0.849434	-9.606
PRECISE1K	p1k_00368		0.777027	-8.71444
PRECISE1K	p1k_00369		3.11158	-0.418539
PRECISE1K	p1k_00370		5.5877	-2.92774
PRECISE1K	p1k_00371		5.67392	-7.43548
PRECISE1K	p1k_00372		4.94146	-7.11549
PRECISE1K	p1k_00373		2.1908	-1.90722
PRECISE1K	p1k_00374		2.09945	-2.19521
PRECISE1K	p1k_00375		5.58833	-5.20259
PRECISE1K	p1k_00376		5.72477	-7.30215
PRECISE1K	p1k_00377		6.94569	-2.06935
PRECISE1K	p1k_00378		7.27164	-1.76237
PRECISE1K	p1k_00379		0.408604	-6.35885
PRECISE1K	p1k_00380		0.0292294	-5.58297
PRECISE1K	p1k_00381		2.40807	-3.19223
PRECISE1K	p1k_00382		4.11776	-4.4954
PRECISE1K	p1k_00383		7.20331	-5.26936
PRECISE1K	p1k_00384		8.1255	-4.06373
PRECISE1K	p1k_00385		0.369753	-8.75901
PRECISE1K	p1k_00386		1.11451	-8.46072
PRECISE1K	p1k_00387		0.203858	-6.03717
PRECISE1K	p1k_00388		0.166774	-7.34902
PRECISE1K	p1k_00389		1.0394	-9.14031
PRECISE1K	p1k_00390		0.924625	-9.23221
PRECISE1K	p1k_00391		1.87378	-10.5733
PRECISE1K	p1k_00392		2.19624	-10.741
PRECISE1K	p1k_00393		-3.32005	-3.93365
PRECISE1K	p1k_00394		0.892618	-4.85755
PRECISE1K	p1k_00395		0.604606	-6.12283
PRECISE1K	p1k_00396		-0.244866	-6.08055
PRECISE1K	p1k_00397		-2.09772	-19.1261
PRECISE1K	p1k_00398		-0.210676	-20.3159
PRECISE1K	p1k_00399		-3.3079	-4.67929
PRECISE1K	p1k_00400		-2.63933	-3.94516
PRECISE1K	p1k_00401		0.0672612	-5.77203
PRECISE1K	p1k_00402		-0.874771	-6.4434
PRECISE1K	p1k_00403		0.898974	-18.2974
PRECISE1K	p1k_00404		1.19486	-8.26332
PRECISE1K	p1k_00405		-0.532836	-7.33227
PRECISE1K	p1k_00406		-0.631945	-8.08442
PRECISE1K	p1k_00407		-0.988817	-12.9788
PRECISE1K	p1k_00408		-1.31984	-12.5536
PRECISE1K	p1k_00409		-0.185918	-14.8743
PRECISE1K	p1k_00410		0.654777	-16.0598
PRECISE1K	p1k_00411		0.000186861	-7.60183
PRECISE1K	p1k_00412		-0.265002	-6.26743
PRECISE1K	p1k_00413		-0.117174	-10.9158
PRECISE1K	p1k_00414		-0.595658	-10.631
PRECISE1K	p1k_00415		0.659244	-14.0117
PRECISE1K	p1k_00416		0.00527225	-13.7567
PRECISE1K	p1k_00417		-3.98623	-6.03064
PRECISE1K	p1k_00418		-4.37684	-6.00862
PRECISE1K	p1k_00419		-0.20778	-3.45936
PRECISE1K	p1k_00420		0.272638	-3.49134
PRECISE1K	p1k_00421		-5.97027	-10.7504
PRECISE1K	p1k_00422		-5.56951	-11.1332
PRECISE1K	p1k_00423		-0.414377	-5.75685
PRECISE1K	p1k_00424		-0.486527	-6.04787
PRECISE1K	p1k_00425		-4.15525	-12.5324
PRECISE1K	p1k_00426		-4.10747	-12.1763
PRECISE1K	p1k_00427		0.618828	-5.8923
PRECISE1K	p1k_00428		0.919035	-6.29635
PRECISE1K	p1k_00429		-0.41212	-4.95192
PRECISE1K	p1k_00430		-0.392185	-5.76811
PRECISE1K	p1k_00431		0.0587829	-10.6524
PRECISE1K	p1k_00432		-0.427189	-10.7404
PRECISE1K	p1k_00433		0.332587	-17.8542
PRECISE1K	p1k_00434		0.973376	-15.6974
PRECISE1K	p1k_00435		-6.09892	-7.79684
PRECISE1K	p1k_00436		-6.4317	-8.01004
PRECISE1K	p1k_00437		-6.51608	-13.6883
PRECISE1K	p1k_00438		-6.09931	-13.7998
PRECISE1K	p1k_00439		-4.9578	-19.5248
PRECISE1K	p1k_00440		-4.16985	-19.1299
PRECISE1K	p1k_00441		1.29334	-10.5828
PRECISE1K	p1k_00442		0.935031	-17.2335
PRECISE1K	p1k_00443		2.56641	-5.5252
PRECISE1K	p1k_00444		1.4608	-10.9035
PRECISE1K	p1k_00445		-0.274247	-23.1848
PRECISE1K	p1k_00446		-0.462939	-23.1102
PRECISE1K	p1k_00447		1.14956	-28.0698
PRECISE1K	p1k_00448		1.79969	-16.2214
PRECISE1K	p1k_00449		10.4193	-18.5129
PRECISE1K	p1k_00450		10.1641	-18.7333
PRECISE1K	p1k_00451		8.46541	-20.0544
PRECISE1K	p1k_00452		8.90299	-20.0459
PRECISE1K	p1k_00453		3.70812	-20.4653
PRECISE1K	p1k_00454		2.81902	-21.0251
PRECISE1K	p1k_00455		3.06268	-20.3851
PRECISE1K	p1k_00456		3.09609	-19.5284
PRECISE1K	p1k_00457		0.662261	-11.9989
PRECISE1K	p1k_00458		0.641682	-12.1186
PRECISE1K	p1k_00459		1.70524	-3.68713
PRECISE1K	p1k_00460		0.887674	-3.37975
PRECISE1K	p1k_00461		-0.0617954	-22.1015
PRECISE1K	p1k_00462		-0.0736831	-21.5875
PRECISE1K	p1k_00463		0.957309	-3.99155
PRECISE1K	p1k_00464		1.33302	-3.96368
PRECISE1K	p1k_00469		11.7849	-15.6837
PRECISE1K	p1k_00470		11.6374	-14.7159
PRECISE1K	p1k_00471		-0.213489	-11.1978
PRECISE1K	p1k_00472		-0.569037	-11.7275
PRECISE1K	p1k_00473		4.79202	-3.62831
PRECISE1K	p1k_00474		4.72144	-3.62851
PRECISE1K	p1k_00475		1.09693	0.113625
PRECISE1K	p1k_00476		0.973215	-1.72821
PRECISE1K	p1k_00477		7.83346	-11.5882
PRECISE1K	p1k_00478		7.61432	-12.6443
PRECISE1K	p1k_00479		17.5122	-5.61972
PRECISE1K	p1k_00480		17.5188	-5.64908
PRECISE1K	p1k_00481		4.70438	-5.44907
PRECISE1K	p1k_00482		4.75321	-5.23332
PRECISE1K	p1k_00483		0.597265	-15.3527
PRECISE1K	p1k_00484		1.03019	-15.5697
PRECISE1K	p1k_00485		0.482163	2.23244
PRECISE1K	p1k_00486		0.36409	2.90992
PRECISE1K	p1k_00487		5.70238	-6.52568
PRECISE1K	p1k_00488		5.63294	-6.96811
PRECISE1K	p1k_00489		4.76638	-14.8707
PRECISE1K	p1k_00490		4.82386	-16.6677
PRECISE1K	p1k_00491		1.2687	-2.66069
PRECISE1K	p1k_00492		1.37866	-2.58559
PRECISE1K	p1k_00493		1.50761	-0.259941
PRECISE1K	p1k_00494		1.54755	-0.00527279
PRECISE1K	p1k_00495		1.5722	-4.10399
PRECISE1K	p1k_00496		2.19045	-4.54715
PRECISE1K	p1k_00499		1.32781	-17.6646
PRECISE1K	p1k_00500		0.795643	-17.3097
PRECISE1K	p1k_00501		12.5909	-17.7261
PRECISE1K	p1k_00502		11.7737	-17.9126
PRECISE1K	p1k_00503		11.8277	-16.8896
PRECISE1K	p1k_00504		11.4956	-17.2748
PRECISE1K	p1k_00505		15.1611	-6.86065
PRECISE1K	p1k_00506		15.2712	-6.71088
PRECISE1K	p1k_00507		1.2824	-2.3543
PRECISE1K	p1k_00508		1.14565	-2.04077
PRECISE1K	p1k_00509		7.2919	-3.47275
PRECISE1K	p1k_00510		7.12681	-3.46302
PRECISE1K	p1k_00612		-1.65865	-3.43621
PRECISE1K	p1k_00613		-1.55893	-3.30005
PRECISE1K	p1k_00614		-0.0811752	0.910408
PRECISE1K	p1k_00615		-0.407033	0.990362
PRECISE1K	p1k_00558		0.897299	-1.90193
PRECISE1K	p1k_00559		0.603671	-1.90107
PRECISE1K	p1k_00562		-0.897214	-2.43383
PRECISE1K	p1k_00563		-0.549573	-2.33408
PRECISE1K	p1k_00564		0.428446	-2.45222
PRECISE1K	p1k_00565		0.665489	-2.83267
PRECISE1K	p1k_00566		4.01399	-3.16274
PRECISE1K	p1k_00567		6.30315	-5.57866
PRECISE1K	p1k_00540		6.1961	6.58177
PRECISE1K	p1k_00541		6.30585	6.71635
PRECISE1K	p1k_00542		3.61234	7.01557
PRECISE1K	p1k_00543		3.13103	7.84715
PRECISE1K	p1k_00544		-0.486186	7.59326
PRECISE1K	p1k_00545		2.05526	7.85318
PRECISE1K	p1k_00546		-3.0848	-10.5816
PRECISE1K	p1k_00547		10.3513	-9.80578
PRECISE1K	p1k_00548		-1.93801	-13.0537
PRECISE1K	p1k_00549		-0.92119	-11.57
PRECISE1K	p1k_00550		-0.0648586	-11.1325
PRECISE1K	p1k_00551		0.863467	-10.5027
PRECISE1K	p1k_00568		-0.339892	-5.48635
PRECISE1K	p1k_00569		-1.18094	-7.24326
PRECISE1K	p1k_00570		-3.00613	-8.82143
PRECISE1K	p1k_00571		-3.30108	-10.3798
PRECISE1K	p1k_00572		-3.26519	-10.226
PRECISE1K	p1k_00573		-3.38169	-8.45791
PRECISE1K	p1k_00574		-2.31271	-8.5627
PRECISE1K	p1k_00575		-2.82041	-9.56936
PRECISE1K	p1k_00586		1.45547	-10.0173
PRECISE1K	p1k_00587		-1.56723	-11.4458
PRECISE1K	p1k_00588		-3.90719	-12.0608
PRECISE1K	p1k_00589		-4.61961	-12.2369
PRECISE1K	p1k_00590		-4.27597	-11.157
PRECISE1K	p1k_00591		-4.01749	-9.63662
PRECISE1K	p1k_00592		-5.10052	-10.4356
PRECISE1K	p1k_00593		-4.43455	-8.0283
PRECISE1K	p1k_00576		-0.143957	-2.52103
PRECISE1K	p1k_00577		-0.42362	-2.90357
PRECISE1K	p1k_00578		7.17441	-11.6666
PRECISE1K	p1k_00579		6.71169	-11.9589
PRECISE1K	p1k_00582		-0.40181	-2.53548
PRECISE1K	p1k_00583		-1.01363	-2.45969
PRECISE1K	p1k_00584		-1.96639	-0.411984
PRECISE1K	p1k_00585		-1.9006	0.653196
PRECISE1K	p1k_00511		-1.46474	2.44846
PRECISE1K	p1k_00512		-2.12957	-3.66201
PRECISE1K	p1k_00513		-1.70821	-11.6019
PRECISE1K	p1k_00514		1.59063	-10.5855
PRECISE1K	p1k_00515		7.94674	-11.1
PRECISE1K	p1k_00516		8.67765	-10.8378
PRECISE1K	p1k_00517		9.01041	-10.7484
PRECISE1K	p1k_00600		-1.56862	-4.04926
PRECISE1K	p1k_00601		-1.25948	-16.2848
PRECISE1K	p1k_00602		2.36975	-5.45237
PRECISE1K	p1k_00603		4.22255	-16.6747
PRECISE1K	p1k_00604		-0.700974	-14.8605
PRECISE1K	p1k_00605		-2.73269	-20.1565
PRECISE1K	p1k_00606		-1.54015	-14.0276
PRECISE1K	p1k_00607		-1.89881	-9.92995
PRECISE1K	p1k_00608		-2.38743	-10.3288
PRECISE1K	p1k_00609		-1.49212	-10.5277
PRECISE1K	p1k_00610		-1.0901	-9.60869
PRECISE1K	p1k_00611		-1.5492	-8.62274
PRECISE1K	p1k_00552		1.5078	-12.095
PRECISE1K	p1k_00553		2.08562	-11.8249
PRECISE1K	p1k_00554		-0.386779	-13.0721
PRECISE1K	p1k_00555		-0.755037	-11.7256
PRECISE1K	p1k_00556		-0.422942	3.18446
PRECISE1K	p1k_00557		-1.0471	3.56614
PRECISE1K	p1k_00594		0.581867	-0.895485
PRECISE1K	p1k_00595		-0.0802641	1.45199
PRECISE1K	p1k_00596		5.0015	2.66639
PRECISE1K	p1k_00597		-0.155132	3.6902
PRECISE1K	p1k_00598		2.70767	1.65407
PRECISE1K	p1k_00599		-0.365994	3.01856
PRECISE1K	p1k_00518		-1.29173	2.42575
PRECISE1K	p1k_00519		-1.16525	2.47325
PRECISE1K	p1k_00520		-1.21828	2.56946
PRECISE1K	p1k_00521		-0.88853	2.24628
PRECISE1K	p1k_00522		2.98914	-3.47594
PRECISE1K	p1k_00523		4.46489	-7.66987
PRECISE1K	p1k_00524		1.88701	-5.41731
PRECISE1K	p1k_00525		0.96677	-8.33881
PRECISE1K	p1k_00526		11.1062	-9.28247
PRECISE1K	p1k_00527		14.5041	-11.5308
PRECISE1K	p1k_00528		11.4023	-9.62831
PRECISE1K	p1k_00529		14.6904	-11.5177
PRECISE1K	p1k_00530		4.81861	-4.15335
PRECISE1K	p1k_00531		4.32372	-4.45879
PRECISE1K	p1k_00532		5.3451	-5.00662
PRECISE1K	p1k_00533		5.56663	-4.06694
PRECISE1K	p1k_00534		5.40596	-5.0751
PRECISE1K	p1k_00535		5.81781	-4.35123
PRECISE1K	p1k_00536		10.3494	-4.65391
PRECISE1K	p1k_00537		9.92675	-3.10801
PRECISE1K	p1k_00538		6.11457	-6.55537
PRECISE1K	p1k_00539		7.85091	-6.56065
PRECISE1K	p1k_00616		0.0115313	-1.06957
PRECISE1K	p1k_00617		-0.125483	-1.25457
PRECISE1K	p1k_00618		3.98495	0.72577
PRECISE1K	p1k_00619		3.89384	0.580229
PRECISE1K	p1k_00620		-2.03665	-0.225053
PRECISE1K	p1k_00621		-1.92163	0.0333902
PRECISE1K	p1k_00622		0.535031	-0.274439
PRECISE1K	p1k_00623		0.568735	-2.00946
PRECISE1K	p1k_00624		-3.23034	-1.41789
PRECISE1K	p1k_00625		-3.16032	-1.85922
PRECISE1K	p1k_00626		-1.52769	-2.22398
PRECISE1K	p1k_00627		-1.63431	-4.46255
PRECISE1K	p1k_00628		-2.36319	-1.59351
PRECISE1K	p1k_00629		-1.99697	-2.04009
PRECISE1K	p1k_00630		0.654481	-2.69032
PRECISE1K	p1k_00631		1.03725	-3.74542
PRECISE1K	p1k_00632		-2.44191	-0.162373
PRECISE1K	p1k_00633		-2.23561	-0.349476
PRECISE1K	p1k_00634		2.07159	-2.15309
PRECISE1K	p1k_00635		2.77282	-2.53556
PRECISE1K	p1k_00636		-2.27183	-1.48278
PRECISE1K	p1k_00637		-1.99946	-1.99462
PRECISE1K	p1k_00638		-2.02514	-1.63627
PRECISE1K	p1k_00639		-1.89925	-1.67515
PRECISE1K	p1k_00640		-0.390362	-1.66031
PRECISE1K	p1k_00641		0.523428	-2.71628
PRECISE1K	p1k_00642		-3.15049	-0.57184
PRECISE1K	p1k_00643		-3.14941	-0.318796
PRECISE1K	p1k_00644		-1.07364	-2.35473
PRECISE1K	p1k_00645		0.966767	-1.49315
PRECISE1K	p1k_00646		0.0857447	-6.63507
PRECISE1K	p1k_00647		-0.405341	-5.31371
PRECISE1K	p1k_00648		-0.449769	0.207272
PRECISE1K	p1k_00649		0.511768	0.390355
PRECISE1K	p1k_00650		-1.28902	-2.25621
PRECISE1K	p1k_00651		-1.41486	-2.14494
PRECISE1K	p1k_00652		-1.12337	-0.722734
PRECISE1K	p1k_00653		-0.236898	-0.945046
PRECISE1K	p1k_00654		0.562602	-4.11841
PRECISE1K	p1k_00655		1.93266	-4.44477
PRECISE1K	p1k_00656		-1.39688	-0.824968
PRECISE1K	p1k_00657		-1.2135	0.0313821
PRECISE1K	p1k_00658		1.46459	-5.43157
PRECISE1K	p1k_00659		1.98855	-5.12657
PRECISE1K	p1k_00660		-0.465905	-3.75456
PRECISE1K	p1k_00661		1.49959	-5.5483
PRECISE1K	p1k_00662		0.688657	-2.11628
PRECISE1K	p1k_00663		-1.55864	-1.19866
PRECISE1K	p1k_00664		-1.81328	-2.9235
PRECISE1K	p1k_00665		-1.9041	-2.67416
PRECISE1K	p1k_00666		0.161011	-8.00951
PRECISE1K	p1k_00667		1.8557	-7.17717
PRECISE1K	p1k_00668		-1.14191	-1.67055
PRECISE1K	p1k_00669		-1.48524	-2.98799
PRECISE1K	p1k_00670		-3.13387	-0.688095
PRECISE1K	p1k_00671		-2.78408	-0.432558
PRECISE1K	p1k_00672		-3.57364	-2.62763
PRECISE1K	p1k_00673		-3.36112	-2.82721
PRECISE1K	p1k_00674		0.920947	-4.10381
PRECISE1K	p1k_00675		2.12843	-2.95031
PRECISE1K	p1k_00676		-2.6515	-2.17299
PRECISE1K	p1k_00677		-2.23279	-2.19251
PRECISE1K	p1k_00678		-2.41953	-1.12232
PRECISE1K	p1k_00679		-1.72093	-0.887255
PRECISE1K	p1k_00680		-0.903882	-1.885
PRECISE1K	p1k_00681		0.666796	-2.17448
PRECISE1K	p1k_00682		0.330585	-3.2706
PRECISE1K	p1k_00683		0.544473	-3.19333
PRECISE1K	p1k_00684		-1.04216	-3.78126
PRECISE1K	p1k_00685		-1.22484	-3.43634
PRECISE1K	p1k_00686		-0.152048	-5.88526
PRECISE1K	p1k_00687		0.819166	-7.20265
PRECISE1K	p1k_00688		-0.830658	-6.85528
PRECISE1K	p1k_00689		-0.743982	-8.7025
PRECISE1K	p1k_00690		-0.201235	-3.77103
PRECISE1K	p1k_00691		-0.523603	-3.14897
PRECISE1K	p1k_00692		-1.06243	-3.72256
PRECISE1K	p1k_00693		-0.215037	-3.19426
PRECISE1K	p1k_00694		-0.605357	0.283697
PRECISE1K	p1k_00695		-0.732019	0.104566
PRECISE1K	p1k_00696		1.38215	-1.6411
PRECISE1K	p1k_00697		2.71571	-2.53916
PRECISE1K	p1k_00698		-1.35942	-0.783046
PRECISE1K	p1k_00699		-1.08813	-0.892143
PRECISE1K	p1k_00700		-2.85301	-2.46393
PRECISE1K	p1k_00701		-2.69535	-2.58266
PRECISE1K	p1k_00702		-0.289738	-1.1825
PRECISE1K	p1k_00703		-0.154851	-2.39393
PRECISE1K	p1k_00704		-0.302505	-0.91329
PRECISE1K	p1k_00705		0.732941	-0.464898
PRECISE1K	p1k_00706		0.489514	-0.636588
PRECISE1K	p1k_00707		0.307303	-0.311679
PRECISE1K	p1k_00708		-0.653734	-4.70357
PRECISE1K	p1k_00709		-1.23638	-5.0531
PRECISE1K	p1k_00710		-5.81391	-1.29967
PRECISE1K	p1k_00711		-6.17867	-2.08222
PRECISE1K	p1k_00712		-5.86262	-3.04477
PRECISE1K	p1k_00713		-5.86306	-3.56433
PRECISE1K	p1k_00714		-4.76676	-2.55692
PRECISE1K	p1k_00715		-4.8696	-2.27613
PRECISE1K	p1k_00716		-0.255647	-0.89094
PRECISE1K	p1k_00717		0.687694	0.230982
PRECISE1K	p1k_00718		-1.52889	-0.926032
PRECISE1K	p1k_00719		-1.98419	-1.08664
PRECISE1K	p1k_00721		-1.69724	-2.22136
PRECISE1K	p1k_00722		-2.34135	-0.583003
PRECISE1K	p1k_00723		-2.0915	-1.23293
PRECISE1K	p1k_00724		-2.50596	-1.66309
PRECISE1K	p1k_00725		-2.29912	-2.06772
PRECISE1K	p1k_00726		-1.47022	-2.2851
PRECISE1K	p1k_00727		-4.56496	0.426212
PRECISE1K	p1k_00728		-4.00966	-0.0973876
PRECISE1K	p1k_00729		-3.16408	-1.16942
PRECISE1K	p1k_00730		-2.52094	-0.911929
PRECISE1K	p1k_00731		-3.58135	-1.84611
PRECISE1K	p1k_00732		-3.18583	-2.30715
PRECISE1K	p1k_00733		-4.02454	0.125765
PRECISE1K	p1k_00734		-3.57918	-0.121795
PRECISE1K	p1k_00735		-3.8304	-23.7939
PRECISE1K	p1k_00736		-0.775483	-19.1172
PRECISE1K	p1k_00737		-5.70743	-1.62131
PRECISE1K	p1k_00738		-6.21854	-1.84168
PRECISE1K	p1k_00739		-6.5692	-1.60368
PRECISE1K	p1k_00740		-6.54736	-1.45566
PRECISE1K	p1k_00741		-5.86272	-1.48173
PRECISE1K	p1k_00742		-6.1286	-1.41545
PRECISE1K	p1k_00743		5.68982	-12.8141
PRECISE1K	p1k_00744		4.604	-12.1082
PRECISE1K	p1k_00745		3.5898	-4.75967
PRECISE1K	p1k_00746		2.79574	-4.72029
PRECISE1K	p1k_00747		-4.51945	-4.43722
PRECISE1K	p1k_00748		-4.27844	-4.87215
PRECISE1K	p1k_00749		-6.16833	-3.82301
PRECISE1K	p1k_00750		-5.63331	-3.74433
PRECISE1K	p1k_00751		-4.43168	-3.75077
PRECISE1K	p1k_00752		-4.75252	-4.16503
PRECISE1K	p1k_00753		-4.0251	-24.9238
PRECISE1K	p1k_00754		-5.04178	-25.0113
PRECISE1K	p1k_00755		-5.00764	-2.8259
PRECISE1K	p1k_00756		-5.67072	-3.24633
PRECISE1K	p1k_00757		-5.97145	-2.94463
PRECISE1K	p1k_00758		-4.69897	-2.66822
PRECISE1K	p1k_00759		-5.28861	-2.36862
PRECISE1K	p1k_00760		-5.31117	-2.29026
PRECISE1K	p1k_00761		1.32756	-2.31596
PRECISE1K	p1k_00762		-0.185385	-2.9222
PRECISE1K	p1k_00763		-4.54779	-1.79122
PRECISE1K	p1k_00764		-4.76115	-1.8621
PRECISE1K	p1k_00765		1.13137	-0.152461
PRECISE1K	p1k_00766		0.953176	0.763148
PRECISE1K	p1k_00767		-4.99737	-1.61557
PRECISE1K	p1k_00768		-4.94419	-2.05844
PRECISE1K	p1k_00769		-5.19235	-1.09882
PRECISE1K	p1k_00770		-5.40033	-1.04314
PRECISE1K	p1k_00771		-0.863842	-7.528
PRECISE1K	p1k_00772		-1.00105	-8.79705
PRECISE1K	p1k_00773		-6.57609	-15.7919
PRECISE1K	p1k_00774		-6.80719	-17.3881
PRECISE1K	p1k_00775		-1.18387	-6.47666
PRECISE1K	p1k_00776		-1.19422	-5.81828
PRECISE1K	p1k_00777		-3.96173	-4.63208
PRECISE1K	p1k_00778		-3.065	-9.70927
PRECISE1K	p1k_00779		-1.94696	-10.9305
PRECISE1K	p1k_00780		-1.5532	-11.262
PRECISE1K	p1k_00781		-4.93226	-3.39325
PRECISE1K	p1k_00782		-5.40602	-3.67762
PRECISE1K	p1k_00783		-1.3993	-5.76116
PRECISE1K	p1k_00784		-0.900177	-7.68067
PRECISE1K	p1k_00785		-7.95432	-3.07724
PRECISE1K	p1k_00786		-7.56923	-10.3073
PRECISE1K	p1k_00787		-1.36535	-6.77722
PRECISE1K	p1k_00788		-1.27217	-6.96929
PRECISE1K	p1k_00789		-7.73326	-5.07262
PRECISE1K	p1k_00790		-7.18385	-3.86599
PRECISE1K	p1k_00791		1.96758	-1.63993
PRECISE1K	p1k_00792		1.54575	-2.72499
PRECISE1K	p1k_00793		3.22601	-3.42622
PRECISE1K	p1k_00794		2.47431	-1.99451
PRECISE1K	p1k_00795		-2.04015	-2.15568
PRECISE1K	p1k_00796		-1.5533	-2.49243
PRECISE1K	p1k_00797		2.53931	-8.83501
PRECISE1K	p1k_00798		2.44787	-9.87654
PRECISE1K	p1k_00799		-2.21653	-3.38368
PRECISE1K	p1k_00800		-2.59244	-3.00048
PRECISE1K	p1k_00801		-2.72303	-3.63388
PRECISE1K	p1k_00802		-2.00214	-3.37281
PRECISE1K	p1k_00803		-2.18344	-1.77357
PRECISE1K	p1k_00804		-1.84715	-1.90189
PRECISE1K	p1k_00805		-0.912058	-1.18323
PRECISE1K	p1k_00806		-1.4387	-0.995907
PRECISE1K	p1k_00807		-1.464	-1.77116
PRECISE1K	p1k_00808		-1.5748	-1.27067
PRECISE1K	p1k_00809		-0.0933032	-0.84965
PRECISE1K	p1k_00810		0.270589	-0.473157
PRECISE1K	p1k_00811		0.813456	-0.195614
PRECISE1K	p1k_00812		0.842236	-0.217501
PRECISE1K	p1k_00813		-4.42409	-1.35151
PRECISE1K	p1k_00814		-4.30775	0.237151
PRECISE1K	p1k_00815		-3.85057	-0.896155
PRECISE1K	p1k_00816		-3.6161	-1.07806
PRECISE1K	p1k_00817		0.436384	-0.453664
PRECISE1K	p1k_00818		0.35441	-0.504761
PRECISE1K	p1k_00819		0.468586	-0.540104
PRECISE1K	p1k_00820		1.16035	0.201837
PRECISE1K	p1k_00826		7.01879	-26.3949
PRECISE1K	p1k_00827		5.4453	-24.3026
PRECISE1K	p1k_00828		0.543667	0.0956387
PRECISE1K	p1k_00829		0.122392	0.119017
PRECISE1K	p1k_00830		6.61651	-4.57082
PRECISE1K	p1k_00831		6.40307	-5.35244
PRECISE1K	p1k_00832		6.34708	-4.90319
PRECISE1K	p1k_00833		5.99389	-5.37609
PRECISE1K	p1k_00834		5.68569	-7.97327
PRECISE1K	p1k_00835		6.34943	-7.87052
PRECISE1K	p1k_00836		8.4447	-7.71277
PRECISE1K	p1k_00837		8.33878	-6.05513
PRECISE1K	p1k_00838		5.10694	-14.784
PRECISE1K	p1k_00839		4.7478	-14.9184
PRECISE1K	p1k_00840		2.89981	-14.0813
PRECISE1K	p1k_00841		2.71905	-14.4072
PRECISE1K	p1k_00842		4.97939	-9.54754
PRECISE1K	p1k_00843		5.22593	-9.73257
PRECISE1K	p1k_00844		7.51532	-6.59856
PRECISE1K	p1k_00845		8.11241	-6.89666
PRECISE1K	p1k_00846		1.24035	-8.60308
PRECISE1K	p1k_00847		1.16005	-8.69997
PRECISE1K	p1k_00848		7.37622	-3.80601
PRECISE1K	p1k_00849		7.8467	-5.24718
PRECISE1K	p1k_00850		6.33354	-5.19201
PRECISE1K	p1k_00851		6.32752	-5.08914
PRECISE1K	p1k_00852		7.02107	-9.56762
PRECISE1K	p1k_00853		7.17158	-9.88098
PRECISE1K	p1k_00854		0.825052	1.61889
PRECISE1K	p1k_00855		1.59623	1.71625
PRECISE1K	p1k_00858		2.35902	-3.56538
PRECISE1K	p1k_00859		2.89323	-0.441018
PRECISE1K	p1k_00860		2.5588	-0.812048
PRECISE1K	p1k_00861		3.40915	-0.86724
PRECISE1K	p1k_00862		1.18496	-7.0017
PRECISE1K	p1k_00863		0.89014	-7.48845
PRECISE1K	p1k_00864		-2.12096	0.443315
PRECISE1K	p1k_00865		-1.9847	0.630805
PRECISE1K	p1k_00866		1.45389	-2.40682
PRECISE1K	p1k_00867		1.35183	-2.08766
PRECISE1K	p1k_00868		1.42991	-0.762603
PRECISE1K	p1k_00869		1.07428	-1.79826
PRECISE1K	p1k_00870		-2.95836	-3.77963
PRECISE1K	p1k_00871		-2.99471	-4.29586
PRECISE1K	p1k_00872		2.88336	-0.69463
PRECISE1K	p1k_00873		2.89356	-0.894267
PRECISE1K	p1k_00874		1.95669	1.74431
PRECISE1K	p1k_00875		1.58749	1.7623
PRECISE1K	p1k_00876		1.90275	-3.14824
PRECISE1K	p1k_00877		1.08028	-3.4345
PRECISE1K	p1k_00878		0.68475	1.02382
PRECISE1K	p1k_00879		0.93083	0.326016
PRECISE1K	p1k_00880		1.35374	-1.26313
PRECISE1K	p1k_00881		0.967514	-1.11509
PRECISE1K	p1k_00882		0.405985	-3.24773
PRECISE1K	p1k_00883		0.44521	-0.905128
PRECISE1K	p1k_00884		-1.41538	-6.0487
PRECISE1K	p1k_00885		-2.27083	-15.437
PRECISE1K	p1k_00890		-2.15268	1.01547
PRECISE1K	p1k_00891		-3.02446	1.02829
PRECISE1K	p1k_00892		0.740152	3.33844
PRECISE1K	p1k_00893		2.59429	5.21158
PRECISE1K	p1k_00894		3.3877	2.38806
PRECISE1K	p1k_00895		7.10195	2.58102
PRECISE1K	p1k_00896		3.43836	3.19148
PRECISE1K	p1k_00897		9.65814	4.07221
PRECISE1K	p1k_00898		1.69136	0.841467
PRECISE1K	p1k_00899		1.82428	0.695725
PRECISE1K	p1k_00900		-3.57227	2.43976
PRECISE1K	p1k_00901		-3.18724	2.41479
PRECISE1K	p1k_00902		5.32633	-0.271292
PRECISE1K	p1k_00903		4.89108	1.06342
PRECISE1K	p1k_00904		4.97618	4.31587
PRECISE1K	p1k_00905		6.55934	4.09915
PRECISE1K	p1k_00906		7.66544	1.71818
PRECISE1K	p1k_00907		7.65276	1.44369
PRECISE1K	p1k_00908		8.1018	4.81881
PRECISE1K	p1k_00909		10.1117	4.5823
PRECISE1K	p1k_00910		-0.611462	-7.53812
PRECISE1K	p1k_00911		-0.688358	-8.01049
PRECISE1K	p1k_00912		0.367236	-6.55688
PRECISE1K	p1k_00913		4.09266	-7.89865
PRECISE1K	p1k_00914		4.97692	-13.7655
PRECISE1K	p1k_00915		2.05447	-17.6735
PRECISE1K	p1k_00916		14.8784	-12.9075
PRECISE1K	p1k_00917		8.46524	-14.4428
PRECISE1K	p1k_00918		9.35461	-13.2784
PRECISE1K	p1k_00919		8.12691	-13.7977
PRECISE1K	p1k_00920		-0.609551	-8.40852
PRECISE1K	p1k_00921		-0.790527	-8.37565
PRECISE1K	p1k_00922		6.82862	-16.3579
PRECISE1K	p1k_00923		9.27152	-17.1268
PRECISE1K	p1k_00924		10.5849	-17.1018
PRECISE1K	p1k_00925		9.6958	-20.0719
PRECISE1K	p1k_00926		9.98627	-21.1271
PRECISE1K	p1k_00927		6.62217	-22.4225
PRECISE1K	p1k_00928		8.47221	-21.6086
PRECISE1K	p1k_00929		4.94773	-20.6676
PRECISE1K	p1k_00930		-2.34592	-3.31533
PRECISE1K	p1k_00931		-2.01793	-4.2807
PRECISE1K	p1k_00932		-2.36724	-2.46098
PRECISE1K	p1k_00933		-2.34639	-1.28795
PRECISE1K	p1k_00934		-0.394584	-0.958906
PRECISE1K	p1k_00935		-0.0619256	-0.964295
PRECISE1K	p1k_00936		-0.597367	-0.87437
PRECISE1K	p1k_00937		-0.260176	-0.850789
PRECISE1K	p1k_00938		2.7848	1.60236
PRECISE1K	p1k_00939		3.29587	1.61473
PRECISE1K	p1k_00940		2.49174	1.72408
PRECISE1K	p1k_00941		1.7185	3.19735
PRECISE1K	p1k_00942		2.47056	1.48638
PRECISE1K	p1k_00943		1.86881	2.84994
PRECISE1K	p1k_00944		0.937901	3.16194
PRECISE1K	p1k_00945		1.46961	2.05642
PRECISE1K	p1k_00946		1.78531	3.04472
PRECISE1K	p1k_00947		-0.151515	-1.34875
PRECISE1K	p1k_00948		-1.00782	-0.997295
PRECISE1K	p1k_00949		2.93252	2.78115
PRECISE1K	p1k_00950		2.98435	2.70372
PRECISE1K	p1k_00951		3.28442	2.75915
PRECISE1K	p1k_00952		3.86251	2.19176
PRECISE1K	p1k_00953		-0.248405	-2.08994
PRECISE1K	p1k_00954		-0.927788	-2.57096
PRECISE1K	p1k_00955		3.11431	1.46848
PRECISE1K	p1k_00956		2.4458	1.4937
PRECISE1K	p1k_00957		3.29028	3.48106
PRECISE1K	p1k_00958		2.93848	2.81769
PRECISE1K	p1k_00959		-1.21526	-0.116814
PRECISE1K	p1k_00960		-0.492089	0.130232
PRECISE1K	p1k_00961		-0.236594	-0.107538
PRECISE1K	p1k_00962		-0.73916	-0.129903
PRECISE1K	p1k_00963		-1.01398	0.362773
PRECISE1K	p1k_00964		2.3946	2.42743
PRECISE1K	p1k_00965		3.35267	2.21685
PRECISE1K	p1k_00966		1.78069	0.644034
PRECISE1K	p1k_00967		2.69074	2.02894
PRECISE1K	p1k_00968		1.68268	3.57543
PRECISE1K	p1k_00969		1.67535	3.75318
PRECISE1K	p1k_00970		1.98619	3.17384
PRECISE1K	p1k_00971		2.53367	2.65568
PRECISE1K	p1k_00972		-1.14406	-2.62841
PRECISE1K	p1k_00973		1.99876	1.06569
PRECISE1K	p1k_00974		1.56704	2.00738
PRECISE1K	p1k_00975		2.1072	3.35817
PRECISE1K	p1k_00976		1.61884	3.11519
PRECISE1K	p1k_00977		-0.207995	-3.02142
PRECISE1K	p1k_00978		-0.14132	-3.51561
PRECISE1K	p1k_00979		2.60982	1.53125
PRECISE1K	p1k_00980		1.89202	1.82814
PRECISE1K	p1k_00981		2.8515	3.31106
PRECISE1K	p1k_00982		3.42549	2.65919
PRECISE1K	p1k_00983		-0.104831	-1.36824
PRECISE1K	p1k_00984		-0.91783	-0.71629
PRECISE1K	p1k_00985		-0.323721	-0.79554
PRECISE1K	p1k_00986		-1.05741	-0.00149351
PRECISE1K	p1k_00987		3.12013	1.87251
PRECISE1K	p1k_00988		3.3257	1.95929
PRECISE1K	p1k_00989		2.29701	3.01235
PRECISE1K	p1k_00990		2.24169	2.2508
PRECISE1K	p1k_00991		3.21153	2.85809
PRECISE1K	p1k_00992		3.19791	2.8174
PRECISE1K	p1k_00993		2.31917	2.85233
PRECISE1K	p1k_00994		2.00072	2.39621
PRECISE1K	p1k_00995		2.30742	2.23432
PRECISE1K	p1k_00996		0.525949	-0.808709
PRECISE1K	p1k_00997		0.956582	-1.12723
PRECISE1K	p1k_00998		2.39214	-1.23754
PRECISE1K	p1k_00999		5.05274	1.58373
PRECISE1K	p1k_01000		3.19589	2.07097
PRECISE1K	p1k_01001		1.43321	3.44132
PRECISE1K	p1k_01002		3.04241	3.25095
PRECISE1K	p1k_01005		1.02285	4.61255
PRECISE1K	p1k_01006		3.1994	4.40392
PRECISE1K	p1k_01007		1.06077	5.65293
PRECISE1K	p1k_01008		1.78802	5.70553
PRECISE1K	p1k_01009		1.84303	-1.88322
PRECISE1K	p1k_01010		7.34029	-2.19318
PRECISE1K	p1k_01011		1.1128	-2.15702
PRECISE1K	p1k_01012		7.9022	-2.12645
PRECISE1K	p1k_01013		1.22021	-4.49869
PRECISE1K	p1k_01014		1.3375	-5.24137
PRECISE1K	p1k_01015		3.63471	3.58705
PRECISE1K	p1k_01016		2.98606	2.2784
PRECISE1K	p1k_01017		0.827515	3.47714
PRECISE1K	p1k_01018		-1.23668	-0.029435
PRECISE1K	p1k_01019		-1.04934	-0.67202
PRECISE1K	p1k_01020		2.272	3.06686
PRECISE1K	p1k_01021		2.13594	2.64021
PRECISE1K	p1k_01022		2.19753	1.30781
PRECISE1K	p1k_01023		2.33539	3.19264
PRECISE1K	p1k_01024		2.33726	3.23434
PRECISE1K	p1k_01025		0.509093	-0.325933
PRECISE1K	p1k_01026		-0.694485	0.203669
PRECISE1K	p1k_01027		1.44311	3.18488
PRECISE1K	p1k_01028		0.137165	2.02758
PRECISE1K	p1k_01029		3.41178	3.16337
PRECISE1K	p1k_01030		1.06431	3.13286
PRECISE1K	p1k_01031		2.4386	3.60147
PRECISE1K	p1k_01032		-0.812102	-0.479068
PRECISE1K	p1k_01033		-0.185476	-0.277729
PRECISE1K	p1k_01034		2.03641	2.74384
PRECISE1K	p1k_01035		1.89954	2.04853
PRECISE1K	p1k_01036		1.6322	4.01953
PRECISE1K	p1k_01037		2.40443	3.27013
PRECISE1K	p1k_01038		2.40404	3.48355
PRECISE1K	p1k_01039		0.0870401	-1.15604
PRECISE1K	p1k_01040		0.404419	-0.882428
PRECISE1K	p1k_01041		0.420763	0.734848
PRECISE1K	p1k_01042		1.67453	2.93701
PRECISE1K	p1k_01043		1.37827	2.19552
PRECISE1K	p1k_01044		0.41614	1.47367
PRECISE1K	p1k_01045		0.631147	1.28784
PRECISE1K	p1k_01046		0.242513	1.78759
PRECISE1K	p1k_01047		2.51968	5.03464
PRECISE1K	p1k_01048		2.0136	5.21975
PRECISE1K	p1k_01049		1.57347	4.16859
PRECISE1K	p1k_01050		2.72811	4.17579
PRECISE1K	p1k_01051		2.75	4.05252
PRECISE1K	p1k_01052		0.121678	-1.08559
PRECISE1K	p1k_01053		1.62355	2.59057
PRECISE1K	p1k_01054		2.54495	2.72792
PRECISE1K	p1k_01055		1.04429	3.14031
