# Supplementary material for: CRISPRi screening reveals E. coli’s anaerobic-like respiratory adaptations to gentamicin: membrane depolarization by CpxR
Source: mSystems. 2025 Jun 16;10(7):e00353-25. doi: 10.1128/msystems.00353-25 (PMC12282077; doi:10.1128/msystems.00353-25)
Supplement: Table S7 — Peaks detected by CpxR ChIP-Seq. [file msystems.00353-25-s0008.xlsx]

## Sheet: Sheet1
Supplementary Table 7. Peaks detected by CpxR ChIP-Seq. Peaks detected more than once from three replicates are shown. Genes within 300 bp from the peak are assigned as affected genes.
LB
Peak ID	Start	End	Height	Gene	Operon
1	302909	302912	27.35	yagU	yagU
2	1031440	1031465	22.05	yccA	yccA
3	1119280	1119290	37.53	yceJ	yceI-yceJ
4	1258655	1258664	24.03	pth or ychH	pth or ychH
5	1870311	1870315	13.94	cdgI	cdgI
6	2313165	2313168	23.06	-
7	2629197	2629208	14.95	pdeF or yfgG	pdeF or yfgG
8	2737062	2737073	16.43	raiA
9	3492382	3492391	14.13	ppiA or tsgA
10	3777311	3777316	29.64	lldP
11	4441342	4441351	12.43	ytfL
12	4542822	4542823	16.43	fimA
13	4591399	4591405	7.2	btsT or tsr
Anaerobic
Peak ID	Start	End	Height	Gene	Operon
1	29252	29253	4.71	-
2	121763	121765	8.71	aroP	aroP
3	238698	238723	3.6	-
4	294271	294283	8.99	-
5	302894	302916	17.36	yagU	yagU
6	311419	311444	3.13	ecpR	ecpE-ecpD-ecpC-ecpB-ecpA-ecpR
7	528704	528748	4.09	-
8	568888	568920	3	ybcK	ybcK
9	636791	636799	13.6	ybdN	ybdM-ybdN
10	733864	733888	3.42	ybfO	ybfO
11	980882	980883	4.75	ldtD	ldtD
12	1119285	1119289	33.73	yceJ	yceI-yceJ
13	1197015	1197033	5.36	-
14	1198134	1198172	3.36	-
15	1226819	1226835	3.98	-
16	1258655	1258659	12.01	pth or ychH	pth or ychH
17	1544404	1544412	3.37	-
18	1545061	1545075	4.18	-
19	1590226	1590274	3.97	ydeT	ydeT
20	1638868	1638876	14.67	cspI	cspI
21	1870312	1870342	9.73	cdgI	cdgI
22	2011477	2011486	3.72	-
23	2041817	2041830	8.06	-
24	2089190	2089191	3.98	yeeZ	yeeY-yeeZ
25	2103091	2103140	10.1	insH-7	insH-7
26	2104306	2104350	3.75	-
27	2109546	2109548	5.92	-
28	2192313	2192349	4.2	yehD	yehA-yehB-yehC-yehD
29	2469252	2469273	5.04	-
30	2629187	2629188	8.55	pdeF or yfgG	pdeF or yfgG
31	2784859	2784873	17.98	-
32	2988304	2988329	9.17	yqeI	yqeI-yqeJ
33	2991534	2991545	13.81	-
34	2993306	2993323	5.95	-
35	2994526	2994557	7.21	-
36	3006089	3006116	3.08	ygeW	ygeW-ygeX-ygeY-hyuA-yqeA
37	3185253	3185299	2.08	ygiL	ygiL
38	3268601	3268626	4.12	-
39	3581977	3582016	5.94	-
40	3632773	3632819	2.74	yhiJ	yhiJ
41	3634142	3634146	8.07	-
42	3637469	3637477	7.15	yhiN or pitA	yhiN or pitA
43	3719290	3719296	6.33	yiaF or yiaG	yiaF or yiaG
44	3793354	3793366	5.2	-
45	3798999	3799030	4.08	-
46	3801602	3801621	4.4	-
47	4242272	4242318	4.08	xylE	xylE
48	4251122	4251141	8.43	-
49	4260541	4260546	3.47	yjbM	yjbL-yjbM
50	4479874	4479920	6.88	-
51	4542783	4542813	16.4	-
Gentamicin
Peak ID	Start	End	Height	Gene	Operon
1	5091	5123	9.16	yaaX	yaaX
2	11896	11936	11.27	yaaI or dnaK	yaaW-yaaI or dnaK-dnaJ
3	21017	21064	4.43	yaaY	yaaY-ribF-ileS-lspA
4	29320	29355	52.37	carA	carA-carB
5	36179	36229	21.66	caiD	caiE-caiD
6	41943	41958	20.59	caiT	caiA-caiT
7	58420	58441	5.33	yghX	yghX
8	70184	70191	7.48	araB or araC	araA-araB or araC-yabI
9	84146	84190	31.41	leuO	leuO
10	84864	84874	6.94	-
11	85403	85409	19.73	ilvI	ilvI-ilvH
12	89425	89443	6.64	mraZ	mraZ-rsmH-ftsL-ftsI-murE-murF-mraY-murD-ftsW-murG-murC-ddlB-ftsQ-ftsA-ftsZ-lpxC
13	102858	102883	5.04	ftsQ	mraZ-rsmH-ftsL-ftsI-murE-murF-mraY-murD-ftsW-murG-murC-ddlB-ftsQ-ftsA-ftsZ-lpxC
14	107584	107585	8.94	secM	secM-secA
15	117634	117661	2.3	ppdD	hofC-hofB-ppdD
16	121762	121764	91.51	aroP	aroP
17	122943	122989	4.97	aceE	aceE-aceF
18	131429	131463	9.1	yacH or acnB	yacH or acnB
19	142689	142693	7.27	can or yadG	can or yadG-yadH
20	150518	150536	26.94	-
21	152762	152763	14.97	-
22	153951	153988	9.9	-
23	155183	155213	17.21	-
24	156278	156299	16.44	yadV	yadC-yadK-yadL-yadM-htrE-yadV
25	157038	157064	46.39	yadN	yadN
26	160752	160773	11.61	dksA	folK-pcnB-gluQ-dksA
27	167372	167381	5.73	fhuA	fhuA-fhuC-fhuD-fhuB
28	174982	174987	8.85	hemL or clcA	hemL or clcA
29	180769	180777	54.38	degP	degP
30	184045	184078	4.54	-
31	202053	202088	7.75	fabZ	skp-lpxD-fabZ-lpxA-lpxB-rnhB-dnaE-accA
32	211411	211427	7.48	-
33	220109	220122	6.87	rcsF	trmO-rcsF
34	223675	223699	12.54	-
35	225506	225530	16.16	-
36	230983	231017	15.59	yafC or yafD	yafC or yafD-yafE
37	232465	232493	3.68	-
38	234208	234225	13.28	mltD	mltD-gloB
39	243384	243424	18.89	fadE or gmhA	fadE or gmhA
40	245993	245998	21.76	ldtF	ldtF
41	246618	246627	15.38	dinJ or yafL	dinJ or yafL
42	253280	253287	11.96	ykfJ	ykfJ
43	255690	255731	2.66	gpt or pepD	gpt or pepD
44	259162	259198	11.99	-
45	260074	260117	12.72	proB or phoE	proB-proA or phoE
46	262916	262931	26.59	-
47	268986	268999	7.62	ykfA	yafZ-ykfA
48	270567	270615	12.3	insI-1	insI-1
49	271684	271694	6.51	-
50	274044	274049	8.93	-
51	275094	275099	5.82	mmuP	mmuP-mmuM
52	285252	285283	13	yagG	yagG-yagH
53	290448	290495	12.76	argF	argF
54	292259	292264	5.85	-
55	294280	294299	57.84	-
56	297154	297197	24.07	intF	intF
57	302907	302913	97.97	yagU	yagU
58	304311	304318	5.04	ykgJ	ykgJ
59	311528	311550	41.28	ecpR	ecpE-ecpD-ecpC-ecpB-ecpA-ecpR
60	312410	312416	23.92	-
61	313888	313913	38.95	ykgP	ykgP
62	316713	316725	7.77	-
63	317433	317457	13.9	ykgA or ykgQ	ykgA or ykgQ
64	318586	318592	18.66	rclB	rclC-rclB
65	320138	320154	13.88	rclA or rclR	rclA or rclR
66	321327	321336	36.25	ykgE	ykgE-ykgF-ykgG
67	325244	325267	26.04	-
68	331721	331737	42.72	-
69	334427	334432	4.7	-
70	335174	335216	12.6	yahC or yahD	yahC or yahD-yahE-yahF-yahG
71	346705	346719	15.65	-
72	348573	348584	19.54	prpR or prpB	prpR or prpB
73	361654	361678	3.62	-
74	363041	363049	8.37	-
75	381247	381272	3.84	insC-1	insC-1-insD-1
76	382590	382630	3.44	-
77	384836	384884	41.88	yaiS	yaiS
78	389986	390003	19.99	hemB or yaiT	hemB or yaiT
79	391505	391518	5.7	-
80	394588	394602	12.38	-
81	396458	396461	5.23	ampH or sbmA	ampH or sbmA-yaiW
82	399481	399495	8.11	yaiY or yaiZ	yaiY or yaiZ
83	401218	401251	29.98	ddlA or iraP	ddlA or iraP
84	406274	406304	39.84	aroL	aroL-yaiA
85	407292	407304	40.75	aroM	aroM-ppnP
86	408527	408569	9.76	ykiA	ykiA
87	419321	419323	10.4	brnQ	brnQ-proY
88	432128	432144	10.6	tsx	tsx
89	451899	451905	25.63	cyoA	cyoE-cyoD-cyoC-cyoB-cyoA
90	454323	454370	7.27	yajG or bolA	ampG-yajG or bolA
91	458735	458767	5.98	lon	lon
92	478001	478014	4.5	-
93	480837	480852	62.32	tomB	hha-tomB
94	504869	504883	5.25	fsr or ushA	fsr or ushA
95	511479	511499	13.53	copA or glsA	copA or glsA-ybaT
96	515866	515889	7.54	qmcA or fetA	ybbJ-qmcA or fetA-fetB
97	516745	516748	8.59	-
98	523021	523063	31.43	rhsD	rhsD
99	529317	529318	59.49	ylbI	ylbI
100	532275	532305	25.23	allS or allA	selU-allS or allA-allR
101	533834	533879	6.27	gcl	gcl-hyi
102	536231	536240	8.79	-
103	537603	537644	13.05	ybbW	ybbW-allB-ybbY-glxK
104	539086	539117	9.8	allB	ybbW-allB-ybbY-glxK
105	543325	543335	6.62	-
106	545408	545431	6.5	allC	allE-allC-allD
107	546456	546506	16.71	allD or fdrA	allE-allC-allD or fdrA
108	558052	558060	33.51	sfmA	sfmA
109	558829	558855	16.06	sfmC	sfmC-sfmD-sfmH-sfmF
110	559652	559660	6.38	sfmD	sfmC-sfmD-sfmH-sfmF
111	564135	564145	21.91	-
112	565711	565712	8.54	-
113	571727	571754	25.76	-
114	575865	575890	9.67	insH-2	insH-2
115	576979	576981	21.45	nmpC	nmpC
116	579416	579441	26.24	-
117	583716	583766	47.54	-
118	585724	585754	17	ompT	ompT
119	603632	603662	6.43	-
120	618137	618167	31.27	fepE	fepE
121	618942	618963	8.15	-
122	629860	629864	8.39	cstA	cstA
123	636792	636800	65.98	ybdN	ybdM-ybdN
124	638611	638645	9.08	dsbG or ahpC	dsbG or ahpC
125	641884	641925	10.85	uspG or ybdR	uspG or ybdR
126	644134	644146	8.27	rnk	rnk
127	652000	652048	18.98	citC or dpiB	citT-citG-citX-citF-citE-citD-citC or dpiB-dpiA
128	657232	657235	33.35	cspE	cspE
129	660327	660355	11.01	lipA	lipA
130	664063	664068	15.21	dacA	dacA
131	674919	674941	7.81	leuS or ybeL	cobC-nadD-holA- lptE-leuS or ybeL
132	675596	675610	9.09	-
133	676623	676647	11.98	ybeQ or ybeR	ybeQ or ybeR-djlB
134	677297	677300	3.17	djlB	ybeR-djlB
135	678942	678961	6.89	-
136	679463	679475	21.2	ybeT or ybeU	ybeT or ybeU-djlC
137	680523	680536	4.94	-
138	683419	683429	5.82	hscC	hscC
139	687892	687911	9.54	gltI	gltI
140	689068	689076	29.54	insH-3	insH-3
141	703769	703786	8.22	nagB or nagE	umpH-nagC-nagA-nagB or nagE
142	708134	708170	13.74	chiP	chiP-chiQ
143	716642	716653	12.93	ybfG	ybfG
144	720884	720897	21.97	-
145	729021	729025	18.6	kdpF or ybfA	kdpE-kdpD-kdpC-kdpB-kdpA-kdpF-kdpE-kdpD-kdpC-kdpB-kdpA-kdpF or ybfA
146	729447	729464	9.35	rhsC	rhsC-ybfB
147	733836	733870	24.99	ybfO	ybfO
148	736849	736857	33.63	-
149	742645	742676	7.75	dtpD or ybgI	dtpD or ybgI-pxpB-pxpC-pxpA-nei
150	748200	748231	8.57	-
151	751936	751961	12.99	-
152	752943	752946	22.21	ybgD	ybgO-ybgP-ybgQ-ybgD
153	754752	754753	11.76	gltA	gltA
154	765203	765236	3.46	-
155	771233	771282	39.36	cydA	cydA-cydB-cydX-ybgE
156	781982	781994	6.45	nadA	nadA-pnuC
157	785543	785564	34.27	ybgS or aroG	ybgS or aroG
158	787611	787622	6.73	gpmA	gpmA
159	792083	792133	7.94	galE	galM-galK-galT-galE
160	801789	801824	10.05	ybhI	ybhH-ybhI
161	803566	803568	7.83	-
162	813299	813300	16.84	uvrB	uvrB
163	816835	816842	7.73	ybhK or moaA	ybhK or moaA-moaB-moaC-moaD-moaE
164	838066	838099	8.65	ybiJ	ybiJ
165	841664	841706	44.08	fiu	ybiI-ybiX-fiu
166	842166	842175	10.8	mcbA or rlmF	mcbA or rlmF
167	848235	848252	6.62	glnH	glnQ-glnP-glnH
168	849130	849179	33.08	dps	dps
169	850350	850380	13.26	rhtA or ompX	rhtA or ompX
170	852996	853035	5.87	mntR or mntS	mntR-ybiR or mntS
171	873117	873118	14.22	-
172	875745	875769	4.16	-
173	878148	878157	32.65	rimO or bssR	rimO or bssR
174	880594	880622	6.2	gstB or dacC	gstB or dacC
175	883544	883581	5.31	ybjG or mdfA	deoR-ybjG or mdfA
176	890754	890799	7.03	grxA or ybjC	grxA or ybjC-nfsA-rimK
177	893551	893593	5.45	potF	potF-potG-potH-potI-ybjO-rlmC
178	900548	900562	9.16	-
179	916307	916308	16.54	aqpZ or ybjD	aqpZ or ybjD
180	922682	922688	6.68	cspD or clpS	cspD or clpS-clpA
181	926527	926539	5.72	infA	infA
182	931023	931070	8.55	cydD	aat-cydC-cydD
183	932245	932281	11.57	trxB	trxB
184	940811	940818	8.12	dmsA	dmsA-dmsB-dmsC
185	945638	945656	9.32	ycaC or ycaD	ycaC or ycaD
186	947163	947164	7.11	ycaM	ycaM
187	950019	950036	4.63	-
188	951199	951217	4.97	pflA	pflA
189	954747	954772	69.33	focA	pflB-focA
190	980881	980883	79.37	ldtD	ldtD
191	982810	982820	11.18	ycbK	ycbK-gloC
192	985827	985839	8.39	aspC	aspC
193	987167	987172	57.05	ompF	ompF
194	997665	997699	21.94	ssuE or elfA	ssuB-ssuC-ssuD-ssuA-ssuE or elfA
195	998430	998477	8.17	elfD	elfD-elfC-elfG-ycbU-ycbV-ycbF
196	1005370	1005382	5.96	-
197	1005855	1005868	8.32	zapC	zapC
198	1015478	1015497	59.43	rmf	rmf
199	1018441	1018474	9.1	ycbZ or matP	fabA-ycbZ or matP
200	1020274	1020300	41.57	ompA	ompA
201	1021092	1021099	9.09	sulA or sxy	sulA or sxy
202	1031476	1031482	79.46	yccA	yccA
203	1045788	1045789	11.38	-
204	1050702	1050746	22.89	-
205	1051874	1051890	3.71	gnsA	ymcE-gnsA
206	1064835	1064836	35.87	-
207	1067814	1067825	14.36	wrbA or ymdF	yccJ-wrbA or ymdF
208	1079045	1079060	10.23	putA or putP	putA or putP
209	1081286	1081295	27.47	efeU	efeU
210	1086659	1086695	6.29	pgaD	pgaD-pgaC-pgaB-pgaA
211	1087975	1087995	10.92	pgaC	pgaD-pgaC-pgaB-pgaA
212	1088893	1088904	8.34	-
213	1095925	1095932	14.58	-
214	1101753	1101797	8.75	csgG	csgG-csgF-csgE-csgD
215	1103380	1103386	77.02	csgD	csgG-csgF-csgE-csgD
216	1105310	1105325	7.11	ymdA	ymdA-ymdB-clsC
217	1108417	1108456	12.13	-
218	1119275	1119280	107.5	yceJ	yceI-yceJ
219	1121104	1121148	25.44	bssS	bssS
220	1144731	1144747	5.03	rluC	rluC
221	1151579	1151586	7.92	acpP	acpP
222	1161636	1161642	12.86	fhuE or hinT	fhuE or hinT-ycfL-lpoB-thiK-nagZ-ycfP
223	1170478	1170481	33.61	ldtC	ldtC
224	1180652	1180670	5.25	-
225	1197029	1197048	67.29	-
226	1201574	1201577	10.11	-
227	1202252	1202253	7.52	ymfJ	ymfJ
228	1208276	1208298	10.21	-
229	1209219	1209254	7.4	tfaE	tfaE
230	1214197	1214225	14.75	bluR	bluR
231	1215571	1215621	72.27	bluF or ycgZ	bluF or ycgZ-ymgA-ariR
232	1217918	1217947	3.55	-
233	1220463	1220471	26.24	-
234	1223160	1223162	37.58	ymgG or ymgJ	ymgD-ymgG-ymgI or ymgJ
235	1224390	1224391	28.26	-
236	1226835	1226883	16.8	-
237	1229529	1229548	18.62	-
238	1230411	1230421	16.83	hlyE	hlyE
239	1234865	1234879	4.61	nhaB or fadR	nhaB or fadR
240	1245252	1245263	5.47	-
241	1250980	1250988	58.75	dhaK or dhaR	dhaM-dhaL-dhaK or dhaR
242	1258662	1258667	85.25	pth or ychH	pth or ychH
243	1271944	1271960	17.29	chaA or chaB	chaA or chaB
244	1277733	1277750	8.85	narX or narK	narL-narX or narK
245	1279602	1279637	19.49	narG	narG-narH-narJ-narI
246	1288807	1288843	8.63	purU	purU-ychJ
247	1292990	1293001	12.4	hns	hns
248	1299446	1299451	14.29	-
249	1300737	1300743	24.17	-
250	1309015	1309025	5.97	-
251	1313879	1313929	11.42	yciC or ompW	yciA-yciB-yciC or ompW
252	1315214	1315234	12.32	yciE	yciE-yciF
253	1316191	1316224	21.26	yciG	yciG
254	1325872	1325875	6.48	-
255	1333691	1333698	12.03	cysB	cysB
256	1335001	1335040	37.85	ymiA or yciX	ymiA or yciX-ymiA-yciX
257	1343076	1343099	36.36	-
258	1370402	1370419	10.55	-
259	1371731	1371758	23.89	ycjN	ycjM-ycjN-ycjO-ycjP-ycjQ-ycjR-ycjS-ycjT-ycjU
260	1393025	1393035	11.5	mppA	mppA
261	1394711	1394732	3.8	-
262	1397252	1397255	15.49	ynaJ	ynaJ
263	1398665	1398668	7.9	uspE	uspE
264	1399621	1399647	39.95	fnr	fnr
265	1407897	1407906	7.99	dgcM or zntB	dgcM or zntB
266	1409141	1409167	9.13	-
267	1413600	1413641	12.23	xisR	ttcA-intR-xisR
268	1414569	1414570	10.48	-
269	1417938	1417942	15.31	racC	racC-ydaE-kilR
270	1420074	1420086	9.75	ydaS	ydaS-ydaT-ydaU-ydaV
271	1423803	1423810	26.22	-
272	1434250	1434282	38.54	ynaE	ynaE
273	1437051	1437083	15.13	ompN	ompN
274	1442910	1442912	18.2	ldhA or ydbH	ldhA or ydbH-ynbE-ydbL
275	1453796	1453828	10.64	paaZ or paaA	paaZ or paaA-paaB-paaC-paaD-paaE-paaF-paaG-paaH-paaI-paaJ-paaK
276	1465105	1465142	8.82	ydbA	ydbA
277	1469278	1469327	12.3	insC-2 or insI-2	insD-2-insC-2 or insI-2
278	1470391	1470439	20.59	-
279	1476631	1476664	9.2	-
280	1478402	1478440	5.56	-
281	1487061	1487072	8.64	ydcF	ydcF
282	1490839	1490884	11.88	gapC or cybB	gapC or cybB
283	1501658	1501691	3.31	-
284	1502298	1502299	8.23	ydcL	ydcL
285	1517173	1517174	7.39	ortT	ortT
286	1520996	1520999	10.32	-
287	1523133	1523140	19.74	yncD or yncE	yncD or yncE
288	1526137	1526149	20.75	ansP or yncG	ansP or yncG-yncH
289	1527060	1527066	22.45	-
290	1531748	1531784	24.51	ydcC	ydcC
291	1545248	1545258	26.96	-
292	1556405	1556455	7.2	bdm or osmC	bdm or osmC
293	1566581	1566617	7.13	-
294	1567257	1567291	12.88	dosC	dosP-dosC
295	1577978	1578002	9.06	-
296	1579816	1579833	20.23	-
297	1581123	1581169	4.09	-
298	1582634	1582657	49.18	ydeN	ydeN
299	1586543	1586558	12.02	ydeP	ydeP
300	1587718	1587745	8.31	ydeQ	ydeQ
301	1590215	1590216	51.74	ydeT	ydeT
302	1598230	1598268	17.85	yneO	yneO
303	1610716	1610734	15.08	uxaB	uxaB
304	1615967	1615976	20.01	-
305	1621171	1621190	9.42	eamA or ydeE	eamA or ydeE
306	1623978	1623987	19.91	dgcZ	dgcZ
307	1624622	1624672	30.02	ydeI or ydeJ	ydeI or ydeJ
308	1630934	1630940	6.35	ydfI	ydfI
309	1634247	1634281	5.08	-
310	1638856	1638866	52.29	cspI	cspI
311	1642331	1642371	11.14	-
312	1646823	1646831	5.22	-
313	1647947	1647953	9.06	dicC	dicC
314	1648360	1648367	5.04	ydfA	ydfA-ydfB-ydfC-ydfA-ydfB-ydfC
315	1651860	1651862	12.26	-
316	1652928	1652976	11.48	mgtS	mgtS
317	1655247	1655248	12.58	rspA	rspB-rspA
318	1656835	1656879	4.61	-
319	1657508	1657514	35.87	ynfC or ynfD	ynfC or ynfD
320	1671200	1671209	9.04	asr	asr-ydgU-ydgD
321	1673842	1673855	21.21	tqsA	tqsA
322	1696244	1696281	6.27	uidA	uidC-uidB-uidA
323	1704795	1704818	22.15	cnu	cnu
324	1712301	1712331	33.17	-
325	1719733	1719742	13.37	anmK or slyB	anmK or slyB
326	1720951	1720975	9.64	slyA or ydhI	slyA or ydhI-ydhJ-ydhK-ydhI-ydhJ-ydhK
327	1734355	1734366	23.16	grxD or mepH	grxD or mepH
328	1737634	1737638	10.89	ynhF or purR	ynhF or purR
329	1741245	1741263	8	cfa	cfa
330	1746205	1746251	5.79	ydhQ	ydhQ
331	1754632	1754674	21.33	ydhY	ydhT-ydhU-ydhX-ydhW-ydhV-ydhY
332	1757275	1757313	13.1	lpp	lpp
333	1770366	1770405	7.35	-	ydiL
334	1770968	1771005	8.24	ydiM	ydiM
335	1772426	1772449	15.36	ydiN	ydiN-ydiB-aroD
336	1778728	1778778	15.32	-
337	1779447	1779456	3.57	ydiP or ydiQ	ydiP or ydiQ-ydiR-ydiS-ydiT-fadK
338	1787287	1787304	18.08	ppsA or ppsR	ppsA or ppsR
339	1792038	1792085	11.76	ydiV	ydiU-ydiV
340	1795636	1795639	13.41	ihfA	ihfA-pheT-pheS
341	1800362	1800370	3.31	-
342	1803402	1803414	19.28	-
343	1804841	1804867	17.29	yniD	yniD
344	1806242	1806262	14.34	ydiY or pfkB	ydiY or pfkB
345	1809208	1809215	8.21	hxpB	hxpB
346	1813175	1813183	38.02	ydjO	ydjO
347	1818622	1818651	19.01	chbF	chbG-chbF
348	1821181	1821209	10.92	-
349	1821757	1821783	4.47	chbB	chbB
350	1825770	1825793	15	spy	spy
351	1832138	1832163	5.7	astC or xthA	astE-astB-astD-astA-astC or xthA
352	1844829	1844848	16.97	-
353	1853049	1853061	8.56	-
354	1854221	1854231	12.6	ydjE	ydjE
355	1854833	1854837	7.04	-
356	1856850	1856893	10.9	-
357	1857794	1857805	10.57	ydjI	ydjG-ydjH-ydjI-ydjJ-ydjK-ydjL
358	1862681	1862707	8.7	msrB or gapA	yeaC-msrB or gapA
359	1866626	1866649	20.97	mipA or yeaG	mipA or yeaG-yeaH
360	1870314	1870355	83.53	cdgI	cdgI
361	1874296	1874302	5.42	yoaI or yeaL	yoaI or yeaL
362	1893827	1893851	18.12	yoaC	yoaC
363	1896766	1896789	38.37	sdaA	sdaA
364	1901823	1901834	13.41	yoaE or manX	yoaE or manX-manY-yobD
365	1905253	1905259	19.78	-
366	1907973	1907986	42.01	-
367	1909112	1909155	5.31	-
368	1912668	1912695	35.52	htpX	htpX
369	1923151	1923185	19.67	pphA	pphA
370	1925377	1925381	7.84	yobB	yobB-exoX
371	1936478	1936526	5.27	zwf or yebK	zwf or yebK
372	1946185	1946224	28.9	ruvA or yobI	ruvB-ruvA or yobI-yebB
373	1958259	1958271	18.61	torY	torZ-torY
374	1978303	1978340	56.63	flhD	flhC-flhD
375	1979552	1979567	21.68	uspC	uspC
376	1986729	1986747	56.96	ftnB	ftnB
377	1988055	1988066	4.59	azuC or yecR	yecJ-azuC or yecR
378	1988631	1988636	14.39	ftnA	ftnA
379	1989026	1989068	6.26	-
380	1996859	1996893	8.77	sdiA	sdiA
381	2023800	2023836	26.77	rcsA	rcsA
382	2037791	2037807	25.18	-
383	2038870	2038902	8.06	hprR or yedX	hprS-hprR or yedX
384	2039340	2039379	15.04	msrP	msrP-msrQ
385	2041816	2041841	67.73	-
386	2043842	2043886	2.64	-
387	2044859	2044866	10.61	yeeJ	yeeJ
388	2053077	2053087	13.09	-
389	2056813	2056814	41.25	yeeN	yeeN
390	2059804	2059853	5.48	yeeO	yeeO
391	2060980	2060990	5.84	cbl	cbl
392	2066236	2066248	11.17	yeeH	yeeH
393	2068527	2068535	40.56	yoeH or yoeA	yoeH or yoeA
394	2085534	2085578	10.61	yeeE	yeeD-yeeE
395	2089235	2089282	18.95	yeeZ	yeeY-yeeZ
396	2089805	2089844	15.65	yefM or hisL	yoeB-yefM or hisL
397	2098349	2098373	6.63	wzzB	wzzB
398	2099712	2099723	14.88	ugd	ugd
399	2111019	2111026	11.06	rfbA	wbbK-wbbJ-wbbI-wbbH-glf-rfbX-rfbC-rfbA-rfbD-rfbB
400	2112330	2112356	4.59	-
401	2113318	2113353	8.45	rfbB	wbbK-wbbJ-wbbI-wbbH-glf-rfbX-rfbC-rfbA-rfbD-rfbB
402	2114389	2114435	7.98	galF	galF
403	2137636	2137675	24.34	yegH	yegH
404	2143174	2143183	7.52	udk or dgcE	udk or dgcE
405	2151096	2151101	25.67	yegI or yegJ	yegI or yegJ
406	2153489	2153530	7.57	ibsA	ibsA
407	2167111	2167125	5.07	-
408	2167582	2167583	9.39	ogrK	ogrK
409	2168294	2168304	20.72	-
410	2172895	2172899	10.34	gatD	gatD
411	2174570	2174573	9.08	gatB	gatC-gatB-gatA-gatZ-gatY-gatC-gatB-gatA-gatZ-gatY
412	2178732	2178763	9.62	fbaB or yegT	fbaB or yegT-yegU-yegV
413	2186798	2186824	6.85	rcnB	rcnB
414	2192391	2192402	74.83	yehD	yehA-yehB-yehC-yehD
415	2204122	2204167	9.3	-
416	2214775	2214811	6.33	btsS or mlrA	yehS-btsR-btsS or mlrA
417	2222081	2222098	6.75	bglX or dld	bglX or dld
418	2228925	2228948	15.61	mdtQ or yohP	mdtQ or yohP
419	2233928	2233949	13.5	preT	preT-preA
420	2237768	2237783	8.29	mglC	mglC-mglA-mglB
421	2246937	2246956	14.71	cirA	cirA
422	2255807	2255808	10.92	-
423	2259445	2259459	14.75	psuK	psuT-psuG-psuK
424	2266166	2266170	19.58	yeiQ	yeiQ
425	2269788	2269800	17.05	mepS	mepS
426	2278345	2278373	25.46	yejG	yejG
427	2288879	2288901	7.28	-
428	2290297	2290326	9.64	yejO or narP	yejO or insH-8 or narP
429	2303736	2303772	13.1	napF or eco	ccmH-ccmG-ccmF-ccmE-ccmD-ccmC-ccmB-ccmA-napC-napB-napH-napG-napA-napD-napF or eco
430	2313162	2313169	85.33	-
431	2323361	2323372	5.27	atoD	atoD-atoA-atoE-atoB
432	2343476	2343504	29.43	-
433	2344246	2344294	35.35	yfaL	yfaL
434	2352504	2352529	14.39	glpT or glpA	glpQ-glpT or glpA-glpB-glpC
435	2364425	2364426	21.79	yfaZ or nudI	yfaZ or nudI
436	2365103	2365141	14.54	-
437	2365795	2365797	17.94	ais or arnB	ais or arnB-arnC-arnA-arnD-arnT-arnE-arnF
438	2373515	2373549	10.58	pmrD	pmrD
439	2385820	2385861	21.86	yfbK or yfbL	yfbK or yfbL
440	2386913	2386932	15.71	yfbM	yfbM
441	2388613	2388642	19.54	yfbN or yfbO	yfbN or yfbO
442	2405242	2405250	93.56	nuoA	nuoL-nuoK-nuoJ-nuoI-nuoH-nuoG-nuoF-nuoE-nuoC-nuoB-nuoA
443	2407343	2407373	42.24	alaA	alaA-yfbR
444	2413285	2413291	22.67	yfbV or ackA	yfbV or ackA-pta
445	2421356	2421381	3.96	-
446	2426865	2426878	7.68	hisJ	hisP-hisM-hisQ-hisJ
447	2454932	2454933	6.85	-
448	2455995	2456031	25.65	-
449	2461083	2461129	4.47	yfcZ or fadL	yfcZ or fadL
450	2463504	2463516	18.33	-
451	2466472	2466474	5.59	intS	intS
452	2467841	2467873	7.04	yfdG	yfdG-yfdH-yfdI
453	2469256	2469268	69.23	-
454	2471502	2471538	10.17	yfdK	yfdK
455	2474087	2474099	8.11	-
456	2476555	2476595	5.74	-
457	2477719	2477758	10.56	dsdC or dsdX	dsdC or dsdX-dsdA
458	2481602	2481609	11.52	-
459	2483562	2483591	20.01	emrK or evgA	emrY-emrK or evgA-evgS
460	2484303	2484322	46.73	evgS	evgA-evgS
461	2490843	2490870	6.44	-
462	2493409	2493451	17.58	frc	yfdV-oxc-frc
463	2494610	2494637	46.8	yfdX or ypdI	yfdX or ypdI
464	2495502	2495509	40.36	yfdY or lpxP	yfdY or lpxP
465	2496742	2496765	4.22	ypdK	ypdK
466	2498488	2498518	17.81	alaC or pyrS	alaC or pyrS-pyrR-ypdC
467	2512847	2512887	26.56	mntH or nupC	mntH or nupC
468	2518360	2518378	8.39	-	yfeC or yfeD
469	2522627	2522638	31.68	xapR	xapR
470	2525039	2525044	24.64	xapA or yfeN	xapB-xapA or yfeN
471	2526860	2526906	7.33	yfeR or yfeH	yfeR or yfeH
472	2531252	2531272	5.37	zipA or cysZ	zipA or cysZ
473	2532287	2532329	6.23	cysK	cysK
474	2533390	2533404	5.62	-
475	2537905	2537937	6.32	-
476	2545684	2545695	7.68	murR or murQ	murR or murQ-murP-yfeW
477	2552233	2552250	4.96	ypeA or amiA	yfeZ-ypeA or amiA-hemF
478	2560199	2560213	48.93	yffL	yffL
479	2562042	2562077	9.47	yffO	yffO-yffP
480	2563405	2563406	39.72	yffQ	yffQ-yffR
481	2563941	2563942	6.47	yffR	yffQ-yffR
482	2565285	2565294	5.31	-
483	2575940	2575971	14.25	eutS	eutM-eutD-eutT-eutQ-eutP-eutS
484	2585532	2585568	7.26	aegA or narQ	nudK-aegA or narQ
485	2590982	2590983	47.66	ypfM or yffB	ypfM or yffB-dapE-ypfN
486	2599826	2599829	8.39	dapA or gcvR	bamC-dapA or gcvR-bcp
487	2620955	2620972	6.68	upp or purM	upp or purM-purN
488	2629181	2629193	45.19	pdeF or yfgG	pdeF or yfgG
489	2634132	2634181	8.19	guaB or xseA	guaA-guaB or xseA
490	2635768	2635781	2.59	-
491	2653639	2653649	16.46	-
492	2654337	2654377	6.16	-
493	2665297	2665320	6.57	csiE	csiE
494	2685665	2685686	11.45	glyA or hmp	glyA or hmp
495	2691438	2691456	8.86	-
496	2700419	2700450	12.71	shoB	shoB
497	2710109	2710115	67.14	rpoE	rseC-rseB-rseA-rpoE
498	2715365	2715369	5.95	yfiE or eamB	yfiE or eamB
499	2716627	2716633	16.9	grcA or ung	grcA or ung
500	2725810	2725813	29.79	kgtP	kgtP
501	2731185	2731220	6.52	-
502	2737063	2737072	97.02	raiA	raiA-pheL-pheA
503	2741273	2741274	29.95	aroF or yfiL	tyrA-aroF or yfiL
504	2741785	2741786	14.77	yfiR	yfiR-dgcN-yfiB
505	2755844	2755880	21.33	intA	intA
506	2757750	2757756	28.05	-
507	2760341	2760362	26.75	yfjJ	yfjJ
508	2767249	2767250	5.13	-
509	2771861	2771874	8.21	-
510	2774356	2774397	54.89	-
511	2777923	2777947	5.41	-
512	2781686	2781690	9.92	-
513	2782972	2782980	17.62	ypjA	ypjA
514	2784846	2784867	64.46	-
515	2797113	2797128	12.51	yqaE or ygaV	kbp-yqaE or ygaV-ygaP
516	2798584	2798585	25.43	stpA	stpA
517	2804660	2804675	12.93	proV	proV-proW-proX
518	2809587	2809597	9.51	ygaZ	ygaZ-ygaH
519	2819196	2819219	13.13	csrA	csrA
520	2825687	2825704	19.62	mltB or srlA	mltB or srlA-srlE-srlB-srlD
521	2832363	2832388	17.88	norR or norV	norR or norV-norW
522	2838182	2838202	4.04	hydN	hydN
523	2850510	2850511	10.64	hycA or hypA	hycA or hypA-hypB-hypC-hypD-hypE-fhlA
524	2859749	2859795	11.87	pphB	pphB
525	2860205	2860225	10.38	-
526	2861327	2861331	8.06	ygbI or ygbJ	ygbI or ygbJ-ygbK
527	2867586	2867602	4.24	rpoS	rpoS-nlpD
528	2873337	2873348	5.11	ygbE	ygbE-cysC-cysN-cysD
529	2876438	2876454	6.85	cysD or iap	ygbE-cysC-cysN-cysD or iap
530	2882707	2882726	21.27	casB	cas2-cas1-casE-casD-casC-casB-casA
531	2885865	2885876	2.59	-
532	2887119	2887155	20.07	-
533	2892076	2892094	15.81	cysJ or queD	cysH-cysI-cysJ or queD-ygcN-ygcO-ygcP
534	2900499	2900530	23.9	yqcE or ygcW	yqcE or ygcE-ygcQ-ygcR-ygcS-ygcU-ygcW
535	2903691	2903695	28.72	-
536	2904576	2904619	37.94	-
537	2905568	2905581	21.61	queE or ygcG	queE or ygcG
538	2909804	2909827	3.97	pyrG	eno-pyrG
539	2925062	2925079	16.29	queF	queF
540	2927976	2927983	17.95	sdaC	sdaC-sdaB-ygdG
541	2933843	2933846	21.08	fucA	fucA
542	2942723	2942759	24.74	gcvA	rlmM-ygdD-gcvA
543	2949189	2949197	18.31	amiC or argA	amiC or argA
544	2969124	2969159	10.36	rppH	ptsP-rppH
545	2982301	2982346	11.18	araE	araE
546	2984218	2984237	9.54	kduI	kduD-kduI
547	2985682	2985686	4.61	yqeF or yqeG	yqeF or yqeG
548	2991536	2991550	81.78	-
549	2997761	2997781	9.95	insC-4	insD-4-insC-4
550	3000080	3000089	14.18	ygeR or xdhA	ygeR or xdhA-xdhB-xdhC
551	3005146	3005176	17.85	-
552	3005935	3005938	19.57	ygeV	ygeV
553	3012359	3012392	4.31	-
554	3015174	3015180	10.33	yqeC	yqeB-yqeC
555	3015788	3015798	16.98	ygfK	ygfK-ssnA-ygfM-xdhD
556	3031038	3031040	13.31	ygfT	ygfS-ygfT
557	3032006	3032038	5.56	-
558	3032928	3032929	12.78	idi	idi
559	3043262	3043302	13.28	yqfA	yqfA
560	3050909	3050925	28.9	gcvT	gcvP-gcvH-gcvT
561	3056881	3056929	8.81	-
562	3058532	3058538	7.63	serA	serA
563	3067250	3067252	17.71	ygfI	ygfI
564	3073853	3073880	8.68	epd	pgk-epd
565	3077453	3077462	7.76	yggP	yggC-fumE-yggF-yggP-cmtA-cmtB
566	3079342	3079359	15.83	cmtB	yggC-fumE-yggF-yggP-cmtA-cmtB
567	3086085	3086103	5.83	yqgB or yqgC	speA-yqgB or yqgC
568	3086553	3086583	8.21	metK	metK
569	3088060	3088096	20.78	galP	galP-yggI
570	3100859	3100876	16.5	ansB	ansB
571	3105649	3105650	4.79	nupG	nupG
572	3112953	3112995	10.01	yghF	yghF
573	3113461	3113479	9.31	yghG	yghG-pppA
574	3119320	3119339	28.59	yghJ	yghJ
575	3121322	3121344	13.17	glcA	glcA
576	3128086	3128097	4.42	glcD or glcC	glcB-glcG-glcF-glcE-glcD or glcC
577	3130136	3130170	9.35	insH-9 or yghO	insH-9 or yghO
578	3134047	3134064	22.57	yghS or yghT	yghQ-yghR-yghS or yghT
579	3136447	3136463	25.91	pitB	pitB
580	3146351	3146369	12.98	hybO	hybG-hybF-hybE-hybD-hybC-hybB-hybA-hybO
581	3152035	3152083	6.57	exbB or metC	exbD-exbB or metC
582	3155116	3155148	7.31	yqhD	yqhD-dkgA
583	3168245	3168285	11.89	mqsA	mqsA-mqsR
584	3172234	3172276	29.19	ygiZ or mdaB	ygiZ or mdaB-ygiN
585	3176908	3176914	7.72	cpdA	parE-yqiA-cpdA-yqiB-nudF
586	3177960	3178001	5.41	nudF or tolC	parE-yqiA-cpdA-yqiB-nudF or tolC
587	3179638	3179644	36.54	ygiB	ygiB-ygiC
588	3183640	3183683	14.98	-
589	3185202	3185242	27.43	ygiL	ygiL
590	3187697	3187741	16.87	-
591	3188819	3188842	12.85	-
592	3192113	3192149	38.27	glgS or yqiJ	glgS or yqiJ-yqiK
593	3194818	3194845	15.46	ibsE	ibsE
594	3195227	3195272	11.22	-
595	3205751	3205759	11.11	-
596	3206380	3206415	11.97	ttdR or ttdA	ttdR or ttdA-ttdB-ttdT
597	3219247	3219279	11.39	aer or patA	aer or patA
598	3227713	3227714	9.86	ygjJ	ygjJ-ygjK
599	3234262	3234278	12.92	higA	higA-higB
600	3238318	3238341	17.72	alx	alx
601	3239781	3239799	7.1	sstT	sstT
602	3244798	3244827	26.21	uxaC	uxaA-uxaC
603	3246620	3246658	5.26	exuR	exuR
604	3248953	3249001	6.11	yqjC	yqjC-yqjD-yqjE-yqjK
605	3252281	3252297	7.99	yhaH	yhaH
606	3252845	3252877	26.86	yhaI	yhaI
607	3257706	3257721	11.28	-
608	3262451	3262452	6.85	tdcE	tdcG-tdcF-tdcE-tdcD-tdcC-tdcB
609	3263606	3263618	8.95	-
610	3265119	3265124	7.07	tdcC	tdcG-tdcF-tdcE-tdcD-tdcC-tdcB
611	3277621	3277644	5.16	-
612	3278782	3278787	6.44	agaR or kbaZ	agaR or kbaZ-agaV
613	3287190	3287222	16.25	yraH	yraH
614	3288400	3288421	9.85	-
615	3289095	3289107	4.99	-
616	3293288	3293308	7.49	lpoA	lpoA-yraN-diaA-yraP
617	3301307	3301357	5.89	yhbT or yhbU	yhbS-yhbT or yhbU-yhbV-yhbW
618	3308466	3308500	10.77	-
619	3318460	3318487	21.15	-	argG
620	3321663	3321677	16.61	yhbX	yhbX
621	3326967	3327005	4.37	ftsH	glmM-folP-ftsH
622	3327738	3327739	5.09	rlmE or yhbY	rlmE or yhbY
623	3328192	3328210	41.47	-
624	3328815	3328863	5.7	greA or dacB	greA or dacB
625	3330467	3330479	2.92	-
626	3333612	3333632	6.3	rplU or ispB	rpmA-rplU or ispB
627	3334829	3334844	10.16	sfsB	sfsB
628	3340129	3340166	17.63	mlaF or yrbG	mlaB-mlaC-mlaD-mlaE-mlaF or yrbG-kdsD-kdsC-lptC-lptA-lptB-rpoN-hpf
629	3342255	3342273	6.63	kdsC	yrbG-kdsD-kdsC-lptC-lptA-lptB-rpoN-hpf
630	3348370	3348396	8.31	yrbL	yrbL
631	3350498	3350504	8.68	elbB	mtgA or elbB
632	3354370	3354372	18.49	-
633	3360823	3360835	56.85	-
634	3362072	3362082	23.78	yhcA	yhcA-yhcD
635	3364201	3364204	4.91	-
636	3365608	3365621	12.5	-
637	3374725	3374734	31.59	nanR or dcuD	nanR or dcuD
638	3377542	3377550	8.08	sspA	sspB-sspA
639	3384576	3384583	10.26	argR	argR
640	3385393	3385422	22.29	yhcN	yhcN
641	3386053	3386056	5	-
642	3389443	3389453	3.56	aaeX or aaeR	aaeB-aaeA-aaeX or aaeR
643	3397801	3397809	5.33	rng	rng-yhdE-mreD-mreC-mreB
644	3404762	3404786	8.44	-
645	3410107	3410126	18	dusB	dusB-fis
646	3412787	3412793	23.76	-
647	3413699	3413728	28.26	envR or acrE	envR or acrE-acrF
648	3418249	3418275	21.87	yhdV	yhdV
649	3418773	3418800	13.29	yhdW	yhdW
650	3426880	3426919	22.78	-
651	3428784	3428831	10.92	-
652	3431911	3431912	6.95	-
653	3433675	3433706	12.28	smf or def	yrdB-aroE-tsaC-yrdD-smg-smf or def-fmt-rsmB-trkA
654	3437938	3437958	8.19	mscL	mscL
655	3438455	3438493	6.46	-
656	3439210	3439237	3.63	zntR	zntR-yhdN
657	3442522	3442546	6.17	rpsM	rplQ-rpoA-rpsD-rpsK-rpsM
658	3453379	3453401	6.29	rpsJ	rpsQ-rpmC-rplP-rpsC-rplV-rpsS-rplB-rplW-rplD-rplC-rpsJ
659	3453824	3453869	3.91	-
660	3454397	3454400	8.33	-
661	3455574	3455603	27.11	gspA or gspC	gspB-gspA or gspC-gspD-gspE-gspF-gspG-gspH-gspI-gspJ-gspK-gspL-gspM-gspO
662	3464912	3464914	4.48	gspM	gspC-gspD-gspE-gspF-gspG-gspH-gspI-gspJ-gspK-gspL-gspM-gspO
663	3467016	3467019	11.6	bfd	bfr or bfd
664	3469906	3469941	38.78	chiA	chiA
665	3473993	3474017	10.38	-
666	3477038	3477066	4.68	-
667	3477515	3477540	6.96	fkpA or slyX	fkpA or slyX
668	3486283	3486284	4.48	-
669	3492374	3492383	46.94	ppiA or tsgA	ppiA or tsgA
670	3493930	3493932	10.27	nirB	nirB-nirD
671	3499363	3499367	19.54	yhfL	yhfL
672	3511002	3511046	5.9	yhfX	yhfS-yhfT-yhfU-php-yhfW-yhfX-yhfY-yhfZ
673	3512389	3512438	8.11	yhfZ	yhfS-yhfT-yhfU-php-yhfW-yhfX-yhfY-yhfZ
674	3517247	3517248	3.34	-
675	3519044	3519084	5.46	aroK	trpS-gph-rpe-dam-damX-aroB-aroK
676	3525496	3525511	5.18	-
677	3526221	3526222	8.36	nudE or igaA	nudE or igaA-yrfG-hslR-hslO
678	3532627	3532671	21.75	yhgE or pck	yhgE or pck
679	3536651	3536682	25.42	ompR or greB	envZ-ompR or greB
680	3539953	3539984	11.25	feoA	feoA-feoB-feoC
681	3546416	3546448	7	gntT	gntT
682	3552794	3552818	17.23	malT	malT
683	3558122	3558162	12.89	rtcB or rtcR	rtcA-rtcB or rtcR
684	3561896	3561923	23.1	glpE or glpD	glpR-glpG-glpE or glpD
685	3564132	3564140	7.48	yzgL	yzgL
686	3581036	3581064	7.91	-	yhhX or yhhY
687	3581983	3582022	54.13	-
688	3584339	3584347	44.2	-
689	3597738	3597769	27.81	livK or panZ	livF-livG-livM-livH-livK or panZ
690	3599745	3599747	16.65	livJ	livJ
691	3600991	3601024	45.09	rpoH	rpoH
692	3609175	3609183	7.73	tusA or yhhQ	tusA or yhhQ-dcrB
693	3623432	3623433	40.68	-
694	3634133	3634136	62.24	-
695	3636006	3636033	16.25	-
696	3637449	3637492	41.86	yhiN or pitA	yhiN or pitA
697	3640825	3640829	17.36	dtpB	dtpB
698	3645217	3645267	5.76	prlC or rlmJ	rsmJ-prlC or rlmJ-gor
699	3651120	3651136	37.71	yhiS	yhiS
700	3653364	3653371	35.09	insH-11	insH-11
701	3654711	3654734	14.94	-
702	3656868	3656884	21.63	hdeA or hdeD	hdeA or hdeD
703	3665722	3665732	34.76	-
704	3667620	3667638	12.2	gadA	gadA
705	3668163	3668168	8.07	-
706	3669294	3669307	10.89	ccp or treF	ccp or treF
707	3674606	3674648	32.51	yhjE	yhjE
708	3683480	3683521	11.54	dctA	dctA
709	3696287	3696331	16.28	yhjR or bcsE	yhjR or bcsE-bcsF-bcsG
710	3700798	3700809	2.21	-
711	3701592	3701619	8.82	-
712	3706075	3706125	7.74	dppB	dppF-dppD-dppC-dppB
713	3710637	3710643	24.97	eptB	eptB
714	3712149	3712151	11.18	yhjX	yhjX
715	3713028	3713043	5.08	yhjY or tag	yhjY or tag-yiaC
716	3719224	3719274	50.21	yiaF or yiaG	yiaF or yiaG
717	3725809	3725843	9.62	ysaB or wecH	ysaB or wecH
718	3730964	3730965	20.77	xylA or xylF	xylA or xylF-xylG-xylH
719	3733616	3733633	4.33	xylH	xylF-xylG-xylH
720	3734980	3734991	5.08	-
721	3742619	3742623	16.74	yiaJ or yiaK	ysaA-yiaJ or yiaK-yiaL
722	3744324	3744348	21.64	yiaM	yiaM-yiaN-yiaO-lyxK-sgbH-sgbU-sgbE
723	3746050	3746058	16.76	yiaO	yiaM-yiaN-yiaO-lyxK-sgbH-sgbU-sgbE
724	3751881	3751920	26.52	yiaT or yiaU	yiaT or yiaU
725	3753996	3754012	6.5	-
726	3754500	3754516	33.91	yiaW	yiaV-yiaW
727	3757828	3757841	29.89	yiaY	yiaY
728	3762027	3762050	18.5	yibF or rhsA	yibF or rhsA-yibA
729	3766886	3766900	33.3	-
730	3768378	3768403	61.57	yibS	yibS
731	3771989	3772002	8.11	yibI or mtlA	yibH-yibI or mtlA
732	3776467	3776476	8.29	yibT or yibL	yibT or yibL
733	3777317	3777322	78.42	lldP	lldP-lldR-lldD
734	3789362	3789380	18.39	-
735	3790198	3790217	35.88	waaH	waaH
736	3793308	3793337	28.45	-
737	3798967	3799008	63.29	-
738	3808316	3808357	28.09	waaQ or waaA	waaO-waaB-waaS-waaP-waaG-waaQ or waaA-coaD
739	3811316	3811330	7.88	mutM	mutM
740	3811974	3811976	3.75	rpmB	rpmG-rpmB
741	3817682	3817720	6.81	dinD	dinD
742	3818712	3818728	9.22	yicG	yicG
743	3828812	3828826	14.56	gltS or xanP	gltS or xanP
744	3835987	3835998	26.1	yicJ	yicI or yicJ
745	3836744	3836786	21.7	setC	setC
746	3840343	3840371	8.18	-
747	3843245	3843258	9.07	-
748	3843866	3843900	22.57	adeQ or adeD	yicN-adeQ or adeD
749	3853140	3853170	7.32	ivbL	ivbL
750	3853856	3853872	9.12	emrD	emrD
751	3860693	3860694	14.78	-
752	3866440	3866445	6.53	yidE	yidE
753	3867412	3867450	9.42	ibpA or yidQ	ibpB-ibpA or yidQ
754	3883917	3883965	4.43	dnaA	gyrB-recF-dnaN-dnaA
755	3888564	3888582	45.17	tnaA	tnaA
756	3890200	3890241	24.91	tnaB	tnaB
757	3891510	3891539	13.55	mdtL	mdtL-yidZ
758	3893759	3893763	13.4	yieE	yieE-yieF
759	3896748	3896754	5.47	adeP or yieH	adeP or yieH-cbrB-cbrC
760	3901227	3901263	6.51	-
761	3902197	3902223	10.48	bglH	yieK-yieL-bglH-bglB-bglF
762	3906651	3906670	21.86	bglG	bglG
763	3911637	3911663	23.45	pstS	pstA-pstC-pstS
764	3915252	3915269	7.9	glmU	glmU
765	3922767	3922770	35.02	-
766	3925840	3925885	12.23	mnmG	rsmG-mnmG
767	3927072	3927096	7.36	asnC or asnA	asnC or asnA
768	3931058	3931100	5.4	kup or ravA	kup or viaA-ravA
769	3933291	3933310	4.83	rbsD	rbsD-rbsA-rbsC-rbsB
770	3941773	3941784	4.82	-
771	3950245	3950260	30.27	yifB or ilvL	yifB or ilvL-ilvX-ilvL-ilvX-ilvG
772	3959925	3959941	7.92	ppiC	ppiC
773	3965692	3965718	9.11	rhlB or trxA	rhlB or trxA
774	3966229	3966259	10.92	rho	rho
775	3967910	3967914	7.42	rfe	rfe-wzzE-wecB-wecC-rffG-rffH-rffC-wecE-wzxE-wecF-wzyE-rffM
776	3986195	3986226	40.57	aslA	aslA
777	3990935	3990944	11.66	hemC or cyaA	hemY-hemX-hemD-hemC or cyaA
778	3991369	3991407	4.23	-
779	3994395	3994417	6.07	yifL	yifL-dapF-yigA-xerC-yigB
780	4002783	4002787	18.14	-
781	4004740	4004743	9.43	yigI or pldA	rarD-yigI or pldA
782	4016313	4016363	10.63	ysgA or udp	ysgA or udp
783	4031063	4031066	6.96	fadB or pepQ	fadA-fadB or pepQ-yigZ-trkH-hemG
784	4034549	4034553	9.02	hemG	pepQ-yigZ-trkH-hemG
785	4035433	4035474	11.61	-
786	4037403	4037427	24.55	-
787	4046727	4046773	23.27	yihG or polA	yihG or polA
788	4049908	4049928	14.83	-
789	4050931	4050976	6.94	yihA	yihA
790	4058237	4058239	33.44	glnA or bipA	glnA or bipA
791	4061191	4061229	12.96	-
792	4062124	4062133	24.46	yihN	yihN
793	4062895	4062920	6.12	-
794	4063864	4063897	28.15	-
795	4065664	4065695	5.51	-
796	4069352	4069364	66.9	yihQ	ompL-yihO-yihP-yihQ
797	4073653	4073655	14.22	yihU or yihV	yihS-yihT-yihU or yihV
798	4078744	4078764	42.49	-
799	4085938	4085978	9.43	fdoG or fdhD	fdhE-fdoI-fdoH-fdoG or fdhD
800	4086869	4086912	19.77	yiiG	yiiG
801	4087682	4087703	9.53	-
802	4092912	4092957	21.31	frvA	frvR-frvX-frvB-frvA
803	4100652	4100681	4.67	rhaT or sodA	rhaT or sodA
804	4101554	4101576	13.95	kdgT	kdgT
805	4105704	4105732	39.48	cpxR or cpxP	cpxA-cpxR or cpxP
806	4107454	4107459	4.22	pfkA	pfkA
807	4108659	4108703	10.98	sbp	sbp
808	4109934	4109968	5.31	-
809	4112796	4112843	23.27	yiiS	yiiS-uspD
810	4113479	4113480	11.23	-
811	4118187	4118201	10.72	glpF	glpK-glpF
812	4119339	4119342	9.81	rraA	rraA
813	4128471	4128516	7.75	metJ or metB	metJ or metB-metL
814	4132430	4132445	14.29	metF	metF
815	4133645	4133695	13.76	katG	katG-yijE
816	4150263	4150312	9.31	eptC	eptC
817	4154828	4154829	5.93	argC	argC-argB-argH
818	4160899	4160929	7.97	sthA or fabR	sthA or fabR-yijD
819	4166600	4166603	15.14	-
820	4175190	4175209	9.31	coaA	coaA
821	4179541	4179590	6.06	-
822	4179932	4179960	6.25	rplJ	rplJ
823	4181231	4181274	6.15	rpoB	rpoB-rpoC
824	4196754	4196790	5.02	nudC	nudC-hemE-nfi-yjaG
825	4200257	4200267	5.02	hupA	hupA-yjaH
826	4208093	4208109	12.92	-
827	4213330	4213378	5.18	-
828	4214159	4214209	4.74	yjaB or metA	yjaB or metA
829	4215351	4215383	7.65	aceB	aceB-aceA
830	4231690	4231739	11.08	yjbD	yjbD
831	4235669	4235678	25.83	yjbE	yjbE-yjbF-yjbG-yjbH
832	4241803	4241804	6.34	-
833	4242316	4242340	59.94	xylE	xylE
834	4251137	4251151	35.74	-
835	4256483	4256517	4.61	plsB or dgkA	plsB or dgkA
836	4259284	4259327	9.65	-
837	4260538	4260565	40.89	yjbM	yjbL-yjbM
838	4266901	4266927	7.5	tyrB	tyrB
839	4268796	4268833	34.69	-
840	4274055	4274058	5.15	uvrA or ssb	uvrA or ssb
841	4276195	4276196	12.48	-
842	4278266	4278271	4.53	-	ghxP
843	4282836	4282882	25.02	-
844	4287580	4287608	23.06	acs or nrfA	acs or nrfA-nrfB-nrfC-nrfD-nrfE-nrfF-nrfG
845	4294214	4294235	10.07	gltP	gltP
846	4304435	4304479	11.56	ytcA	ytcA
847	4306699	4306727	13.63	yjcS	yjcS
848	4310839	4310862	9.89	-
849	4312174	4312199	8.59	alsB	alsB-alsR
850	4313160	4313169	21.39	alsR or rpiB	alsB-alsR or rpiB
851	4327035	4327040	21.77	yjdM or crfC	yjdM or crfC-yjcZ
852	4330310	4330314	8.72	proP	proP
853	4337404	4337421	13.7	-
854	4337950	4337954	17.28	adiY	adiY
855	4340567	4340594	8.94	adiA	adiA
856	4343554	4343555	5.61	-
857	4344080	4344118	7.51	-
858	4349082	4349127	26.82	-
859	4352803	4352805	30.85	ghoT	ghoS-ghoT
860	4354815	4354848	17.43	lysU	lysU
861	4358298	4358302	10.82	-
862	4360253	4360267	31.96	cadB	dtpC-cadA-cadB
863	4366849	4366850	20.09	dcuA	dcuA
864	4368314	4368315	12.68	-
865	4374292	4374293	22.42	yjeJ	yjeJ
866	4382421	4382445	19	frdA or epmA	blc-ampC-frdD-frdC-frdB-frdA or epmA
867	4383932	4383957	15.57	-
868	4384526	4384552	3.76	-
869	4390456	4390477	8.64	psd	mscM-psd
870	4392826	4392836	22.14	yjeV	yjeV
871	4399012	4399018	17.53	miaA	nnr-tsaE-amiB-mutL-miaA
872	4400274	4400287	15.35	hfq	hfq
873	4410262	4410263	13.6	yjfJ	yjfI-yjfJ-yjfK-yjfL-yjfM-yjfC-aidB
874	4411952	4411964	19.44	yjfL	yjfI-yjfJ-yjfK-yjfL-yjfM-yjfC-aidB
875	4416409	4416421	31.11	yjfN	yjfN
876	4419799	4419808	16.16	ulaG or ulaA	ulaG or ulaA-ulaB-ulaC-ulaD-ulaE-ulaF
877	4424861	4424868	9.07	yjfY or rpsF	yjfY or rpsF-priB-rpsR-rplI
878	4427800	4427802	27.32	-
879	4429703	4429729	5.71	cycA	cycA
880	4436105	4436130	7.42	-
881	4436614	4436648	8.09	cpdB or cysQ	cpdB or cysQ
882	4437751	4437753	37.21	-
883	4439438	4439451	15.42	ytfJ or ytfK	ytfJ or ytfK
884	4441328	4441329	40.22	ytfL	ytfL
885	4449787	4449797	9.76	ppa or ytfQ	ppa or ytfQ
886	4462947	4462949	15.62	nrdD	nrdD
887	4472642	4472656	12.95	pyrB or pyrL	pyrI-pyrB or pyrL
888	4474125	4474137	6.31	bdcA	bdcA
889	4476751	4476789	33.13	-
890	4478355	4478356	10.63	argI or rraB	argI or rraB
891	4479874	4479881	33	-
892	4486125	4486139	8.4	pepA or lptF	pepA or lptF-lptG
893	4490897	4490943	7.12	-
894	4493308	4493315	6.52	-
895	4494222	4494271	19.3	-
896	4498036	4498068	11.35	insC-6	insC-6-insD-6
897	4499611	4499616	9.67	-
898	4504980	4505021	41.23	yjhC	yjhB-yjhC-ythA
899	4507443	4507491	9.13	-
900	4508225	4508233	4.78	-
901	4508652	4508653	9.23	insI-3	insI-3
902	4518361	4518388	15.98	fecI or insA-7	fecR-fecI or insA-7
903	4520477	4520514	30.26	yjhU	yjhU
904	4521985	4522018	10.06	-
905	4525890	4525924	12.5	yjhI	yjhG-yjhH-yjhI
906	4531773	4531793	6.42	sgcX	sgcQ-sgcC-sgcB-sgcX
907	4538220	4538263	5.94	-
908	4541765	4541797	35.32	fimE	fimE
909	4542788	4542792	98.34	-
910	4544598	4544644	12.81	-
911	4545720	4545769	7.62	-
912	4546605	4546618	3.74	-
913	4551360	4551396	10.75	gntP or uxuA	gntP or uxuA-uxuB
914	4556633	4556636	49.18	-
915	4560741	4560783	3.48	yjiH or kptA	hypT-iadA-yjiG-yjiH or kptA
916	4568702	4568714	13.92	mdtM	yjiN-mdtM
917	4572189	4572199	47.59	yjiT	yjiT
918	4573888	4573896	7.82	yjiV	yjiV
919	4578524	4578526	29.24	-
920	4579966	4579992	9.63	symE	symE
921	4581188	4581191	17.8	-
922	4586804	4586823	7.72	hsdR or mrr	hsdR or mrr
923	4591411	4591413	95.67	btsT or tsr	yjiA-yjiX-btsT or tsr
924	4594766	4594776	17.85	lgoT	lgoT
925	4596004	4596008	14.67	lgoR	lgoR
926	4596987	4597000	3.76	-
927	4603065	4603085	34.76	yjjP	yjjB-yjjP
928	4604160	4604192	5.08	-
929	4605772	4605781	5.9	fhuF or yjjZ	fhuF or yjjZ
930	4611203	4611204	7.36	osmY	osmY-ytjA-yjjU-yjjV
931	4617191	4617203	8.94	yjjI or deoC	yjjW-yjjI or deoC
932	4635365	4635367	15.31	rob or creA	rob or creA-creB-creC-creD
933	4640832	4640835	72.78	yjtD	yjtD
