# Supplementary material for: CRISPRi screening reveals E. coli’s anaerobic-like respiratory adaptations to gentamicin: membrane depolarization by CpxR
Source: mSystems. 2025 Jun 16;10(7):e00353-25. doi: 10.1128/msystems.00353-25 (PMC12282077; doi:10.1128/msystems.00353-25)
Supplement: Table S8 — Primers. [file msystems.00353-25-s0009.xlsx]

## Sheet: Sheet1
Supplementary Table 8. Primers used in this study.
Purpose	Primer name	Sequence
sgRNA library extension from synthesized sgRNA oligoes	sgRNA-exF	ATAAAAAAAATCCTTAGCTTTCGCTAAGGATGATTTCTGGAATTCTAAAGATCTTTGACAGCTAGCTCAGTCCTAGGTATAATACTAGTA
	sgRNA-exR	AAGCTTCAAAAAAAGCACCGACTCGGTGCCACTTTTTCAAGTTGATAACGGACTAGCCTTATTTTAACTTGCTATTTCTAGCTCTAAAAC
Primers for invert PCR from a pgRNA plasmid	pgRNA-F	CGAGTCGGTGCTTTTTTTGAAGCTT
	pgRNA-R	AGCGAAAGCTAAGGATTTTTTTTAT
Truseq based NGS primers for LB condition	D502	AATGATACGGCGACCACCGAGATCTACACATAGAGGCACACTCTTTCCCTACACGACGCTCTTCCGATCTNNTCGCTAAGGATGATTTCTGGAATTC
	D701	CAACTTGAAAAAGTGGCACCGAGTGATCGGAAGAGCACACGTCTGAACTCCAGTCACTCCGGAGAATCTCGTATGCCGTCTTCTGCTTG
Truseq based NGS primers for gentamicin	D503	AATGATACGGCGACCACCGAGATCTACACCCTATCCTACACTCTTTCCCTACACGACGCTCTTCCGATCTNNNTCGCTAAGGATGATTTCTGGAATTC
	D701	CAACTTGAAAAAGTGGCACCGAGTGATCGGAAGAGCACACGTCTGAACTCCAGTCACTCCGGAGAATCTCGTATGCCGTCTTCTGCTTG
Truseq based NGS primers for anaerobic condition	D505	AATGATACGGCGACCACCGAGATCTACACAGGCGAAGACACTCTTTCCCTACACGACGCTCTTCCGATCTNNNNNTCGCTAAGGATGATTTCTGGAATTC
	D704	CAACTTGAAAAAGTGGCACCGAGTGATCGGAAGAGCACACGTCTGAACTCCAGTCACATTCAGAAATCTCGTATGCCGTCTTCTGCTTG
Primer for cpxR-tagging (8×Myc)	cpxR_8xmyc_F	CGTGGTTTAAAACCTTGCGTGGTCGCGGCTATCTGATGGTTTCTGCTTCA GTCGGATCCAGTCTTCGTGAT
	cpxR_8xmyc_R	AGCGTCAGCCAGAAGATGGCGAAGATGCGCGCGGTTAAGCTGCCTATCAT AATTCCGGGGATCCGTCGACC
